# Supplementary material for: Abscisic acid–induced transcription factor PsMYB306 negatively regulates tree peony bud dormancy release
Source: Plant Physiol. 2024 Jan 11;194(4):2449–71. doi: 10.1093/plphys/kiae014 (PMC10980420; doi:10.1093/plphys/kiae014)
Supplement: kiae014_Supplementary_Data [file kiae014_supplementary_data.zip]

Archive with 4 entries (4 files):
- pp.01764.2023-s05.pdf
- Supplemental Data.pdf
- Supplemental Dataset S1.txt
- Supplemental Tables S1S6.xlsx
