# Supplementary material for: Abscisic acid–induced transcription factor PsMYB306 negatively regulates tree peony bud dormancy release
Source: Plant Physiol. 2024 Jan 11;194(4):2449–71. doi: 10.1093/plphys/kiae014 (PMC10980420; doi:10.1093/plphys/kiae014)
Supplement: kiae014_Supplementary_Data [file kiae014_supplementary_data.zip › Supplemental Dataset S1.txt]

Supplemental Dataset S1. Sequences of all unigenes assembled from RNA-Seq data in tree peony buds.

>Unigene0000001
CACTCAATCAAAACAAATAGCCTCCCAGTTTCTGCACAACATATCCAAAGTAAAGTCCTT
ACAGAGAAGCTTCACCCACAAAGATGCTCGGAAAACATTTAAATCCCAAACTTCTAAGAC
TGGTTCCTCTTTGTCTTCAAAAATTCTCCTCTTTCCAGCCAAAAGAGATCACAAAAGAGT
AAAGATAACAATTCTCCAAAGAAAATAAGCCTTTTTGCTGAAATTGAAGTGGGATGCAGG
GAGAGAGCATAATTCCAAGCATTCTTGAATGCTCATGGGATGGCAGCATGTCAACTTGAA
ACTGCACCATATCCTCTTCCAAAAGAAGAAGAAAAGGAAGATAAGAACAACTATTGTTCC
TGAGAATCAGCATCCCTCTTACAGAGGCAACCCCAGTGGGGACTAATGCATTTCCAGGGC
CTTCTCCTCTGGTCTAATATCATTTGTGTCAACCTTTTTGTGGTAGAGAAACCAGATGAA
GAATCTGACTTTAAGAAGAAAATGGGTTTTTCCAAATCATTGAACAAGGGAAATCCATTG
GAAACATTATTATTGGACAACGAATCAAAAAAGGATTTGCAAGAAAAAACATCATTGTG
>Unigene0000002
AAAAAAAAAAAAAAAAAAAGGAACCCAAACTGCCAATACCCTCAAACAAGTCTCGTGACT
ACTATCACATAAATAACGCTCAAGGCGAAGACCGGCGTGCCGTTATGAATGTCAGTAAGA
TACCGCTCAGTGAACTCCTTCAATTGATCAAGAATAAGTCCTTTCAGCAGCCCAGATCGG
TGAACCACCAGAATGCCCACACCAAAGACCAATCGAAGTGGTGTGACTATCATAACACCG
TTGGCCACATCACGGACCGTTGTTACGCACTCCACCAGCACGTGGACAAGTTACAAAAAA
GGACTCTTAGAGGATCTTCAACAAAGAGGAAGAAGAGGCCGCGGTAGAGGCGATGATCAC
TCAGAAAGGAAGAAGCGCGAAAATAGTCAAGAGGATTGGCGACGACCCAGCAAGCATGCA
CCCGAGCGCGAGGTCGTACCCACCATCGCCACCATTGATGGCATTCATGCTTTTTACGAA
CCTAAAGGTCGAGCCACTAACGCCTTAAGAGAATACAAAAGGGCAACGGTTGATCCTCAT
GTCTACAACGTCACCTCCAAACCGTGCCTTATCTCCAGAAGAGGCGAAGAAAATTGGAGC
ATGGCTCTTCACTTATGTGACGATTATCCAGTCCAAGGAGTGCAAAACCCTCATAACGAC
GCCTTGGTTATCCGTTGTCAGCTTGCAAGTTTCAACGTCGGACGCCTCTTGGTCGACTCG
GGGTCTAGTGTTAATGTTATCTTCAAAATTTTGTGGGATAAGCTACAGATTGGCGATCAC
CGCCTCTCCCGTTGTAAATTCTCCGTACGAGGCTTTGACGGCATGCGTACCTCTCCAAAA
GGATCGATCATTCTAAAAGTCCAAGTCGGACCCATTGTCATGCATCAGGAATTTGTCATC
ATGAATGAATGTTCAGCATATAACGTTATCCTCGGAAGACCTTGGATCCATGAATTGAAA
GCTCGACCCTCCACCTATGACCAAGCCGTTCGTTTTCCCGTACCTGAAGGTATAATGGAA
ATCAGGGATAATCAAGCAACCGCTAGGGAATGCTTTATGATTCAGCTTACCGGTCACTCT
TCCGTGTCTGAAGAAGCCCAAGTCAAAAGGAACCGCGATGTTAGCTTTTACTCTCCAAAG
CAGAAACGAATGTATGAAGATATGAGCCACCTCGATACAGATCGCCAAGACCTTGCGTAC
AAGAAAGTCTTCCATATCTGCTCGCCACATCATGAACTTGACAAGAGAGGAGCAATTCAA
GCGCTATCAAATAAAATTCAGAATGCATGCATGTGTTGTGCTCAAGGCGAAAAGGCTATG
ATAGAGAGGAAGAGTTGCCACCGGAATATCGCCTAGAAGAATCGGCACTTTTTTTTCTCT
AATAACAAGCACCAAGTTTGCTCCCTTAAAATTTTGTGTTTCAAATCAATATAAAAGCGT
TCTAGTTTCTCCCATGTTATTATGCCTTATCCACATTTTGCTTTGTATTGTTTATCACCG
TACAATTCATTATACGCATGTGCGCGTCGTCGCATCTATCTCCACTCCATATATCTAGTC
AAATCATGGTTAGCCCATACTATAACGTAGCTTACAAACACACCCATAATGTTCTTAAAC
TTGAAGGCATGAGACGTAATCGCATAGCGACATTAAAGTTGGAAGAAGATGCAAACAACT
CCCTGTTTAGTTGAATTTTGAAGACGACTCCCTTTATGGAAGAGTCGAGAAAACGACGCA
AAAAATTCCGTGTTTGGTAGAATGTTGACGACGGCGAAGGAAGCATCCTTATGGTATAAC
ACAAATGAAAGGAACTCCAGAAGCGCCACAACAAGTACTAAAGATGAATCGATACCACAA
ATAGATGGGAAAAATTTCACAAACTGAATCGCCAAACGATGGTTCTCCATCAAAAAGTTA
AGTGCATAGCTGAATCGCCAAACGAGAAGTTTTCCGCCAAAAGGTTAAGTGCACCGCAAT
TTCATTCGCATACAAATAGGTCATTCATTCATATGCATATAGGCTCATAATTTAGAAAAA
GATATGCATGCATCATTCCATTCACATTCTGAAATAGACATTCATGCATCATCTACACTT
GTTACTACACCTAAAACCTCCAACTCGCATTCGCCAGGAATTCATTTTAATGGTCGCCAT
TCGCCACACACAGTATGGACAAGGCCTTGCTCTTTCCATGACCGTTAGTAACATAGTTCG
TCTGGGAACGCCCCGAACTATTTTCGCCACGCCATCTCCCCACCATCTCCACTCCACCCC
GTACTTATTTTTGGTATCGCCATCTCCACGTCGTCACATGATTGATAGAGGTATCGCCAT
CTCTATGCAGTCACATAATCGATAGAGGTATCGCCATCTCCATGTTATCGCATGACTGGT
ATGAATATCGATGTGTCCTCGTCATCCCATGTTGTTTGTGGATATCCTTGTCTCCACTTC
GATTATCGATCAAAAAGGACGTCGTCATCTCAACTCCAAAGGTGAAATTTCTCCATTTTT
TTTGGCTATCTCCTCTTTAACACTCGAGAGAGAGGTTTGAGCAATTGAGTTAAAACCCAC
AGAGTTTTTTCATTTTTGTTACACAAACCTCCCTTAAGAGGCTTTCCATAGCGTGTTTCC
CCACTACACAAACCCTTTCCATAGCATCCAGTGAGTTTTTACCTAATCTAAGACCTACAC
CAACACAAACCTCCC
>Unigene0000003
TTATGGAAGAAAAGAATGAAAAAAGTTATAACTTGAGTTCCAGTTAGGAGCATCCGAGGA
GTGTCGAAGTAAAATTTAAATTGTTAATTAGTTGGACACTTATTTTTCGTGTCAAATACG
TGTTGGAGGAGTGTCAAAGGAGTGTCGGACGCGCACACGGCTCCAAAAATGGAGTGTCCG
TGCTTCCTAGCCCACAAGATAACCAAACCGCCAGCTGCTCCATCTACCCCAAGAATATCC
AAGCCATTGACGCACAATCCCATAATACCCGAACCACTTGTTAAAATCCTCCAACTTTGT
TTCTTGAAGCAAAACAATCTCTATTTTCAAGTTTTTTAAAAGCTGATTTGATCTTCCATC
TTCCCTCGTAAGCGTTAAGTCCTCTAACGTTCCAACAGAGTAACCGCTTAAAAATGACAA
AAAAAATTGTTTTGCAATCCCTACTACCCCTTCCTCCGGCTGCTCCGTTAACTTCTTACC
ACCGTAATCTAGGTTCCATTCCAGGTTCTTTAGAACTCTTTTAAGACGGCCAGACAAGTT
GGGTTCGCCAAACCCCACATTCAGCCAAACTTTACTAACATCTCTTTGTTTGATAGACTG
TTGGATACTATGGATCAGAGTTACCTGGTTCACCTCCCCCCCCTAGCGATCCGTGATTTG
GATCACACGATCCCAATCACGGATTGATCACGCACCAGTTCACAGATATCGACGATCCGA
ACCAATCCAGAAGAAGAGAGATTTATATTCGATTTGAACAAGAAATCTAGAGA
>Unigene0000004
CCCTGAAACCTATAAAATCCAACTTCTATCATCTAAATTCTGGTCTTTTTCACATGTCAC
AATTACCTAATCCTAGCTTTCAAAAATTTCATCTCTTGGGTCGTCCAAGTTGATAAATTT
TGTTATTGTGATAACATGACGGAAAAGAGAGGTGAGGCTTATTTAAAGCAAACTTTGTTA
TTATACCAAACAATATTGAGATCAAGTACAATCTTCAAGGGTTCAACAAGGTAAAATGCC
CTACTGTACTTAGCAATCAATGAAGGAGTTTTTAATGGGGAATTCTTCCCCGACAATGCT
GAAGAAATGTTTAATTGGTTGGGTAAGAAATATTGTCTTATGATGGGGCAATATCAACTT
GAAGTGGACAGAGATTCTTCAAAGAAAGCAAAACCACATGTTAAATAGTCCAAGAGGAAG
GAGTTGTGGAAGAAGGAAATATTTATTTGGCTCCAAAAGTGGACAAGGAACCAGAATGTT
GTAAAGAAAGGTTCAAAAGAATAAGGATGTCAATATCAGTCCTAGTGATAAATTAAAACC
AAAAGAGGATTGTATACAATTTGAAGAGGAGTCAAATTTACAACAAGTACATAAAGGTTT
GAAACAGGTTGTTCAGGAGTCCTTACAGAAAGAACACTATACAACAACTGCTTTTAATGT
TGATTTGCAAGGATACAAGAAAGGACTAAGGGTAGGAGGTCAAAGTACTGGGGAAACTGG
TTATCCGCAAGTTTCACTCCAAACAATGGAATTAGGAGACAATATACAGCAACAAGAAGA
GCATAGAGACTCCACAAATTTGCAGCAAGAAGATCATAAAGCAACTCCTTGTGATGAAGA
GATTGTCAGTGAGAGCACTACAAAGGAGAGCTCACTTGAGGGTCTTGTGCTTGTTCCTAA
AGGAGAATAAGAAGATGGAGTGTGAGGGTTGTTCAACATGTAGTATACTTGGCGCTATTG
CTTGCTGTGAGGATTCCAGCTTTTTGCATACTTTCCTGGTGGATTTTAGATCTTGTAAGA
GAAGGAATCTCTTAGTTTGAGGGGAAGAACAAGGAAGCAATCTATGTTCTTTCTCTTATT
TGGTGCTTAGAGTAAACGAGTAGTTATCCTACAACATATTGGCATATTACCTCATTTTGT
ATAAAGTATATAAGTCAACTGAGTTAAGAACCATTTGAACCAACCATAGCAGAAGTATGC
CATAAAATCAGA
>Unigene0000005
AATCTATGCATGTTAAAACTAGTTACGTATCTCACATGCATCGAGCACCAGCTCCATTTG
ATCTTCTAATTCATTCTCCTCTCCTACCACCGCTTTGTTTGGTCATCGCTATTATGTCAC
TTTTATTGATGATCACACTAGATGCACTTGGCTTTATCTTATTAAAACTCAACATGATGA
CATTGTTCGCAGTATTCGTTATGATAATGGGGGAATATAATTCTAATGATTTTTGCTCAC
AACTAAACGAGAAGGGCATCCTACAACAACTCTCTTGTGTATACACCCCTGTACAAAATG
GGATTGTCGAGCGCAAGAATCGTCAACTCATTAGTATTATCTGGTGTCTACTTCGGGGTA
CGAATGTTCCCAAAACTTTTTAGCATTTGGCAATTCTTCCTGCCACATATCTTGTTAACC
ACACACCTTCTCGAATCTTGTCAAGCAAAGCCTCCCTTAATGTTCTTCATCCTACTACTA
CCTTATTCCCTATTTTACCTCGTGTCTTTGGGTGTACTTGTTTTGTACAAAATAGGTGTC
CTCAGACTAAACTGGATGACAAAGCAATTCATTGTATTTTTCTTGGTTATTTCTCTGTGT
CCAAAGGGTATAGATGGTATAATCATGTTACTTGTCATACTTATTACTCAAAGGGTGTCA
CATTTTCTGAGTACAATCCTTGTTTTGGTACTAACCCTTTGCAGACTCTTGTGTCTAGTT
CTCCACTAATTCTTCCTATATCAGTCTTTGATTTCCCGGTGGAGGTATCTACTACTCCAC
CAAGTTTTTAGGCTAAGGGAGAGTATAATGGAAAAGTTTGTCGCCTTGAAAAATCCCTCT
ATAGTTTAAAGCAGTCACCAAGAGCATAATTTGGTAGATTTAACACCATTGTTCTCTTCT
TGGGATTCATGCACTCCCATTACATGTTTTACAAGGAGAAACCACACCGGACAACTTGTC
ATTCTTCTTGT
>Unigene0000006
CATTTCTGCAAAGAAAAATTCTATTAACTTTTTTTTTTTCTTAAACACCCAACAATTCAC
ATAAGTAGAACCTAGCTATTTCATCTAACATGTACAAATATGTCATATTCATGACAACAT
TCAAAATAGGTTTTTGTACTTCTATTCTGTTTTAGGCACCGTCTTTTTTGTGCCTTTCTA
TTTAAGTTTAGGATATTCATTAACTTTTTAAGCATTAAACTGTTGCAAAGGGCATTATGG
AGAGTGCTCGTATACTGGTCAAGAAGGGACAAATAATATATTGTGCATTGGTTTATTCTT
GCTCATATTCTTGCAGTTTTCTCTGGACAAGTAGACATGAAGAAAATTGAGTCTACACTG
CCAAGGACTATGCTGATATTTTAGATTTTTTTGAGTCTACACTACCAAGTATCTATATCT
TCTTAATAAGTATCTATACCTCTTGGACTCTACACTGCCAAGGACTATGCTGATATTTTA
GAGTTTTTGGTTTCAAGATGAAATGTTGAGAAATTGGAAGGTCTGTCTGGCGAGGGCATA
AAGCGCTAGATTATGTATGTGGTTTGCTCCAAGGATTAGGAAGTTGGAGGAAAGAGCTCA
AGCAAATAAGAAACAATCATCGCTTGTTCCATTCAGCTGGATTTCTGGTAAATAAATGCT
GGTGCATATCCGCTGGCTTTCTGGTTGTTTTGCTTATGTTTTATGTGTTTTCCCATCACT
GTTTGGAAGTTGTTTTGTATTGGGTTCTTGTATTATCAATAGAATCTTGAGTTAAAGTTC
TAATCTTTGAGACAAAAAAAAAAAAAAAAAACCACCAAGTATAAGGCCTGGTATCAACAT
GATACAGATCAATCCTTGATTTAGAGAAATTACTGACCACATAATTAGCCACAAAACCTA
AATTGCATCTGTAGAGATTCTGGAACAAAGCCCTATTTGGAGACATCTTTGTTCTTGCTC
ATGCTGCTGCTAAAAGCTTTCTTAATATACTTAACACAAGGGCAGGAACAGAGCCCTGTC
TGCTTCTATGTTTTCTTCTTATTATTTCAGAATTCCAACTCAAAATGCTACTACAGATAC
ATCAGAAGAAATCCAAAAAAAAAA
>Unigene0000007
TCGTGAATGTTCTCCAAACTCGCACAACAAGCAAAAAAAAAAAAGCGAGACATAGATATT
ATGTAAAAGACATAAACACTACACAAAGCACTCCATAAAACTCAATAAAGGCATGGAGTG
CAAGTCATTCTGGACAGAAGCAATGAAAATAAATAGAAATAAAGAAGAATAACAGAGAAA
ATAGGATAAAATTACTAGACACTAGAATCAAGCCTATATGATAAGAAAGGCAAAACACCT
TTCAAAGTTTGAATCACTCACAAACAGAAAGTAGTTCATTTTTATTCAATTCGTTCACTG
CTTTCCAAGCAGCAAGTCTATATGACAACCCTATATGACAAATAATAATACATAAGCAGC
AAGTCTTTTAGACCCAGTTTTAGCAACCAGCAAGTCCAGAAGCTAGAATCAAGCCTATAT
GACAAACAGTAATACATAAGCAGCAAGTTAGTAGACAAACTATTTCAAAAGCATATGCAA
ACAGAAGCTGAAATTTTCATATTTTTCATCGCATTATTATCAACCAAGCATATGCAAACA
GATGCTGAAATTTATATGCTTTTCATTGCATTATTATCTACCAAGCATATGCAAATAGAG
CAAATCAATTACCTCACCATTACCTCACTGTCATGACCTTCAGACATTTCGTCAAACAGG
TCTTCTGCACCTGAACGCAACGTATCGTGAGTAACGGCCGTTACGGCCAGGTTGCGGACC
GATTCACCGTGAATCCAATTCTCAGAGAGAATCGGTCCAGTAACGGTAACGTCGAC
>Unigene0000008
CGAATACTCAAGTTGCCCTTTTCATTCTAATGCTCAATCCCCAGTTCCTTCCGGCTGAAG
ACCATACTAGTACCACGATTCATACAAATTCTTACATCCTTGTTAAGACGCTCCTCTATA
CTCATAAGATTCTACTCTACACCTCATATATTAGCATTGTGCAATACGAGGACGAACTCT
TACAGAAATTGTTGACGATAGCAAGATCGAAATTGATGATGAGAACGAGATGGTAGAAAT
TGATGATAACAATGCTGAGATCGTACAAATCGTTGGCGAGAACAATGCCGAAGAGCAAGG
CGTACAAGCGCGAGCCGAACCAGAAGTCGATCCCATTGAATCAAAGCCGAAATGGGGTAA
GCGGAAAAGGCTAGGTTTTAAAATACTACAGAAAGGGCCCGGAGTACCACTTCAATTGCT
ACCAAATGGATCCCGTCTTGAGGAAGAACCTGGGTCACTTTTCTGGTTTCTCTGATACCG
TTGACAAGAGTTCGTTGATGATGACAATGCGCCAGCTGCCTATGGGGAAGCTTTATGAAC
TTCTTTTTGTTCTTGATTTGCCGTTAGTGGGGAAGCTTTATCTTGATTTGCCGTTAGTGG
GGAAGCTTTATCTTGATTTGCCGTTAGTGGAATCAAAGACGCAACTTGGGAAATTTTGTA
TGGAGAATCTTACA
>Unigene0000009
GTTTGTCATTAACACGAACTGGCCAGCATAACTAGGATCTGTAAGAATCTCCTGGTACCT
GCAGTATTAAAACAATGAAACATACTTGAAGTGTGGGCTCAGACAGAACACGCTAACCCA
TGAAGCTGGTTCATTGAGTTTTCCCGTTTTTGCTTGAGAATGGATCAGCTAGGTTTCATA
GAACTCGGTAAAAATAGTTCCTGTCTAACGGAATAATACCAAAAAAGTATATACAAATTA
TGTTTCTCAGGTGAAATTCCATCATCACAGCAATTTCCATTTTATTAGACAATTTCACAT
GTGGACAACGCAAACTACAGGGATTGAGGTGCATTACTAATAGCAGTCATCTGGTTTTCC
TTGTGACCACGTTTACGGGTGTTAACGCCAACACCTTGTATTTGTGTCGAAAAGTAAAAC
TGGGTCCCCGTCCTCACATGATAGCAATTCTGTCATCATGGTAATTAGAAATGACATCTC
ATCATAGGATAAGAAAACTTTGTACATAGCTCAGTCATTCCTTTCAATTGGAAAGGTAAT
TACACCTAATAGGAAATTAAAACTTATGTAAGCAAGTTGCCAGAAAGATGGGAATAGTTT
CTTAAATGGCAGAATAGTATTTCCTCTAGGCTGTCAAATAGATCACAATTTTCCCATCAA
GGGTGGCTGGTAATAAGAAACAAAGAAGTGAGAAGCTAAGAACCTCAAAAGTTGAAAATC
AACTTAGTAGACATAATTAAACACTCACTATAAAAATTAATGACAAAATCAAATCCTACC
TTTCTATAATATTGTAATGGCAAGGACCTTTTGAAGTTCCAGTTAACCAAAAGGCATAAA
ATAAAATAAAAAATTAACATCTCACCCGGTTAAAGATGTATTGAAAACCACTTCACCAAC
TTGGGTTCCGGAAGCACCAAATGATTTAGCCCTCCATACTGAACCATCTTCAAGTACAAG
TCTAGTGTTTGCTACCTTCCAAGGTCTTCCCTCCAAACCTAAGATTTAAGTAACGGGATA
AATTTGAGACGATATATATGCATGTGTTCTGTATACCATGGCAGCGCAAAGTTTTACTAC
ATATTTAGTTGAAAACAGATAAATGCTTTACATTACCAAAAAAGAACCATGCATTAGGAA
GAACAAATATATCATAAACATTGTCAAAAACCATCTTCCACCAATGCACATACAATAAAG
TACCCTAGTTTTCTATTGCTATAAAGTGGCGTGCAAATTGCCAGATGCCAAAATTTCATA
TTAATTGATTAACGTTAAAAAACAAAATAGGATGCGTGAAATAAATATTTCTGTACAAAT
TTTGGTTTGCTATCGAGTAGTGTAAGAAACCCATAAACGTAACTACTAACTCGTTTGACA
GAAGCACTTAACTCATTTGACAGAAGCAGTATCATAGAATGAAAATCTCCATTTACCATT
TGATCGTTTACAAGGCTAGAAATCAATGGCGGCACTATCGGGAGCGAGTTGAACGGAGCA
TCTGACGGTGCAAACCCTAAGTTTTGAAGGATTTGGTGCTGTTGAAGTAAAGCAAGCTGT
TGGACATGTCACCATAAAATCCATAGCTTTAATGGCCATTTTTTGGTTCCACCCGTTACA
GCAAAT
>Unigene0000010
AGTAGATATTGAATACATCCCATGATCCAGGTGAATCTCATACCATCGAAAGTGGAAAAA
CAAAAGCCCCACGTGGGATAATTACAAGAAGGCTGGGTCACCACTTATGAGCTTAAGCTT
TTAGATGGGTATGAGTTCCACACTGGGTATTGGACCTTGGTGCCTTGACTACACGTTTCC
CTAACAAATCAGCCCCTTACGAATCATATGGTATGGTTTATGGTCTTGCTATGCGACCTA
GATCCCTTTGGGGTTAATGTGGTTTATGGCCTTGCTATGCAACCGACCAAAGAAAACTGG
GATGAAGGGAATATCATCATTGATGTCTGTACGCAAAGGGAAAAAGATGGAGGACCCAAG
CCCAAAATCAAAGAAGCATGTCAACTAGCATGTGAAGGACTTTCAGACCACTCACACCGC
CACTAGGATCGACAGAAAGTCTATGACCAAGAGGAAAGAGACGAGAAAGAGTAGGGAGTA
CCAAGCAGCGAGGACAGCCTTGACCACGAGCTCAAGTTTCCTAAAGGGGGGACACATGAT
CCAGGTAAATCTAAGAACATCGAAAGTGGAAAATCAGAAGTCACGCATGAGATATCTACA
AGAAGGTAGGGGCCTTAATATACAGTGAATGGGCTCACCACTTAAGAGCTTACGCTTTTA
GGTGGGTATGAGTTCCGGACCTTGGTGCCTTGACTGCACGTTCCCTAACAAATCAGCCCC
TTGGATTAGGATTGCCTCTCACC
>Unigene0000011
AAGAATGTGACAGTTACTAATGCCTTATGCTAATGGGTCTAGTGGTTCAACAGTTCCCTA
ATTATCCACGCAACTCATATCTACAAATAGGACATGTGTTGTGCATCTCCAACCATGGGT
CAATGCATTGCCCATGGAAATGATGACAACAAGGAAGTTGTTTGACAATTTCGTTGACCA
ACATGTCCTCAAGACAAACTCCGCACACGTCCTCCTCCTGTAAATGAACATTTCTGGTGG
CTGGATTACCAACACTTTCCGCTAGAAGCAACACTCCTCCAACCCCTGGAAAATTCTGCA
CCAGCCATTCCATATTCTCTTCTCCAACGTTCTCAACAGTTGCACCTTGAGACAACTCCA
TTACCAACTCTTCAACAGTGAAATAATCAAAATTGTCCTCTTCTCCAAAATCCATGATCC
CCTCCTCAGCAAAACCCTAAAAAAATAACAGATCCGAACCCGAAACGCAACTGATATGAA
TCCAACGAATAAAAGGGAGAAAGTTTACCTCCCGATGATCACCGGTTCCTTTTCGATTCC
TTTTCTTGCGAGCAGACCACAAAAAACAAAAACTTACACAAGAAAAACAAATCAATATAT
AACAAATTAACGTAAGATAGAACTGGGGTTAGCCTTGCAAAAAGTAAAACAAAATAGCGT
TTCAAAAAGAATTAGGGTTAGCGATTCGGCGAGATGAACAGATTAACATAAAATTGCGGA
GAGAGCGCCGGATTTTGAGAGAGACACGATGAAAGTGATCAGAATTTGTGAGAGATGGAT
TGAGAGAGCCGTTGAAAGTTATCGTATTTTGAGAGAGCGAGCACGAGAGCTTGAAAGTGC
TTTAACAGAAAACGAGCGAAATGTGAATGTAACAATCCCACGTTACAATGTTTTGTCGTC
GAAAACGCCCCCAAATGTAATTATTTTATTAATTACATATTGGCCACTTTTTT
>Unigene0000012
CTTTTTTAACAAGCCTGTAGCAAGCGCATAAATGCGTGAACCCCTTCCATCTTATCCTTT
CACTCCCGACGACGATTCCTCTCTCGCGGCGCGACGATCTTGATTCTCTCTCTACTGTTG
ATCTGCTGTGCCCTACCTTCTCTTTCTCCTACATACGACGCCTCCCGACGTTCCATTTTC
ATCAGATTTGGATTCTTCTAAGTGACTCGGTCTCAGCGCTGAAGATGTTTCGAACGCTTC
AAATTTATGATTTTGACAAAAGATTTGTGCCTCCAAGGTCTTTCAATATATTATTCCATC
GAAAGGAGGGCATCGGTAAAAAGATCACAAATGAATACACGAAATATGCGAGAGTCCAAA
TCTGGCAATGAATGAAAATGGTCAAGTTACTTTTTCATTCTGTGCATACCATATCATCCC
AATGGTTACGATATCTACTCTATGAACATCCCTAGTCCTAACAACCCAGATACATTAATA
TCATTTTTTTTGTTTTGAGTTTTTTTTTTTCTTCACTTATGTATCGCTTGTGTATTAGTT
GTGTAGCGCAATGGAGAAAGGATTATGTATTAGTTGTGTAGCGCAATGGAGAAAGGAGAG
AGCAGAAGAGGGCTTTCTTATCTCTTATGTATTAGTTGTGTAGCGCAATGGAGAAAGGAT
TATGTATTAGTTGTGTAGCGCAATGGAGAAAGGAGAGAGCAGAAGAGGGCTTTCTTATCT
CTTATGTATTAGTTGTGTAGCGCAATGGAGAAAAGAGAGCAGAAGAGGGCTGAGTAGAAG
AAGAAAAGAGAGAGCTGTAAAGAAGAAGAGAGGAGATATCTACGTAAATAAAAAAAAAAG
GAGAGGACTATCAGTAAAAAAAAAAAAAAAACTTAAAATTGTGAATCTATCAGTTGTAAT
AGATTTTGTTCTGTATTAGATTTTGCCTACATTAACCTAAGATGATTCGGTAGTTTAAAA
TTTAATGCACCGGTGTGTAAGGCTACTGCCTTGTTAGTTCAAAGTTTATATCCTCAAATC
TTTTGGACTCCTTGTGTGGTACACACCCTTAATCTTGCTTTAAGAAATATATGTGCGGCA
CAAAATACAGAGTCAAATGAAGAGACCTACGAAGAGTGAAATGGATTTCAAGAGTTTTGC
ATGGTGTTTTCTTCATAAAGAACTTCAATTTTAATCACCAAATGGGATTGGCAATTTATA
ATGAGCACGTGGATTTGAAGATGCTCTCAGTTGTAAACACGCGCTTCGCATCTTCTATTG
TGATGCTTAAAAGATTTAAACAAGTGAAGCGTGGGCTTTAGAATATGGTCATTAGTGAGC
AATGGAATTCTTATAAAGACGATGATTTTGAAAAAGCACAAGAGGAAGGTGATATTGGAT
GAAGAATGGTGGGGAAAAGTAGATTACATTCTTGAATTTACTATATCTATGAGATGCTAA
GAGAAGTTGACACCGATAAGCCTAGCCTCCACCTAATTTATGAGATGTGGGATTCCATGA
TTGAAAATGTGAATTTCTATATATACCAAGGAAGACTGTGGATTATAATGTTAGAGGTTG
TTTAAAGTGGTTGAAAGGATACTAATAAATCGGTGGAGTAAGAGCTACACACCTCTACAT
TGTTTGGCACATGCCTTAAATCCCAGGTTTTATAGCAATCAATATCTTAATGGGGTCACC
ATCAAGTGATGTGGAGATAACAAATTTGAGGAAAAAATGTTTTGAAAAATTCTTTCCCAA
TTTTGAAGAAAAGGAGTATGCTGAATTCTTGGGTTACCTTAATGATTTTGAAGATGGTGA
TTCCATTATGGATAGATTCTCCATGGAACCGTTTGCTTGGTGGTTTGTTCATGGTGCCTC
GGCTCCGTTGATCCAAAAATTGGCTTGGAAGCTACTTGGGCAACCTACATAATCTTCTTG
TTGTGAAAGGAATTGGAGCACATACTCTTTCATCCAATGTTTAAAGAGAAATAAGAGAAC
ACCTCAAAGAGCCGAGGATTTAGTATTTGTACATACTAATCTTCGTTTACTATCAAGGCG
AACTCCACAATATAAGCAAGGGAAGAACATCTGTGGGATATTGGTGGAGATTCCTTTGAC
CCTCTTCAAGGTGCTGGAGAACTTGAGATTGCGAATCTTTCCCTTGATGAACCAGAATTT
GAGATGATGTATTTTGTGGATGAGACCGAAGATGGAAATGAAGATGATGAGATCCTTGTG
GATGCTTAAAAGAAGTTTGTTTTTTTCCTTCTCGTTTATGGATTTTAGCATTGAGGTTTA
ATTTATTTATTTTGTAATAAG
>Unigene0000013
GGGACACATTACTTTCAACCAACATCCTGAGCAGCGAAGGCAAGACACCCATTCCAGAAA
GCATTTGAAGAAAGTCACATGCTCTTTATATTTTTTTATCCAAATCATTAAGTAGTTCAA
CCTTTTCATCCTATTTTTTAACCAGTTCTATCTTCTCATCCAAACCTTCAATTTGTGCTA
CTTTTTCTTCCAAAACTTGCAATCTCTCTTTTGTAGTTGTAGCCTCTTAACGAGTAATAC
GTGGGCCTAAGGTTTCATTTTGAGTGACCTCCTCTAATCAAACGAACCCTCTTCCTCCTT
TGGTCACCCATGACAACATCGAATATTTGGTTCTTCACATCGATAGTTTGAGACTCTGAA
GGTATGTTGCTTAAGTATTCAGGAAACTCTTTCTGCAAGTGACAATTAACAAATAGTTAA
ATTATATGACATAAGAAACAAAAAAATAAAAAGATTGTTCGAGCTCTTTGTCAAAATAAA
ACATACTAACTAAAATATAGTAAAGTAAGTGTAATAAGATAGAAAGTATTTTCTATGTTT
CTCTCGGTTCATATTTATGAAGCCATATTCCTAAATAGTCTATGAATCTATATTCTTAAA
TTGTCCCTAATTTTTGGTGTCATTTTCCTTGAGATGATGTCTAGTCATGAAGTGATATCT
AATGAATGTTTTGGTGCTAACTGCCGTAACATTATCCAATGAGTAAGTCTTGTTAACCCC
TAAAACACATTAAATAGTTCATTTGTCTAATTTATGTCAAACTATTAAATGATTACATCA
CAGGCAAATGAGTTTCATTTATACTCCCTTTGAAGCTACTACTTAATTTGCTCTTTCATA
CGCCATTAATATATTCTGAACAAGAAATTCAATGCCCCATATAGAGCAAAGTTTGACTGC
CTAAAATTTTTGGGAAACTTTACCATCTCTGTGAAGGCAGTTGACTGTCTGAAACTCCAG
TGACAAAACTGAATAAATCCTCATCAAAACACATGACAATCCAACTATGACTAGACCAGA
ATTTTCTGGCCCAACCAGGTCGCTATTGTCTCTCTGTATTGTCAAATCAGCTACATGATG
GAAATTTTGGGAGAACTCCAACCCTCTCTATACAATTTTCATGTCTGAAACTTGTGAATT
CCTGTCTATTATTAGACTCCCAGAGCATCTATGCACAGGAGAAACAATATGTGCTTATAG
TTCCTTTTTT
>Unigene0000014
ATTTATCTCTGCAAGTTCTTCGCATAGGAACGCTCAAGCAACGTGAAATTCTCTCCAGCC
AACATCCCAATATCTGTCACTAGCTGGCACCGAAACTAGTTAGCTAGATATACCCTCCGC
AATAGTATTGGAGGGAAAATTTCCACTACCATTCACCAGGTTGATCATGTGCTAGAGATG
ACAGTATGGTAAGTGCTAACACTCCGCTGACTGCAGCTGTGATAGCTCCCACGATGAATG
CTGAGGCTGTTGCTGATGCAAATAGAGCAATTGAGTTGGAACCTTCATTGTCTAAAGCCT
ATTTGCGGAAAGGAAAGATTATTCCGCATACTTACGCAACGTACCTCCAGAGCCTCAAAG
TATCGATGTGAAGAACCAAATATTCGATGTTTTCATGGTTGACCAAATGAGGGAGAGGGT
TCGTTTGATTGGAGGATTCACTCAAAATGAAATCTTAAGCCCATGGCCTACTCGCCAAGA
GGTTATAACCTCAAAAGATAGATTGCAAGTTTTGGAAGAAAAAGTAGCACAAATTGAAGG
TTTGGATGAGAAGATAGAACTAGTTAACTGCTTAATGATTTGGATCAAAA
>Unigene0000015
GGATTTTTCAAACTACTGGATGGTGCGGTTCCAGTCAATTTTAAAAATAAATTCCTTTGA
ACTTGGATGGTGCGATTCCAAGAATTTGAATAGGGCATAAAAATTGCCCTATTTGCCGCA
AAAAGACGGCTTAATATATTCATGCGCATGAGATTATTAGTTTCCTTGGATGGTGCGGTT
CCAAGGAATAGGAAATTGAGAAAAACACTCAACTTATTTATTTGTTTAAAACTTGGATGG
TGCGGTTCCAAGAAATAATGGGTGAACAACATAGGGAAGGTGTGCACAAAGTTCAAAGAG
TCCAAATAACACTTTATACCACTTAAGGATTTATTTAAGTAAATTAGAAGTTTGGGTTAA
TGAGAAACACAGCAGCAGATTTTGTAATCTGTAGTTTCGGGCTAGAAGATGATAGTTTTA
GAAAAAGTGCTGAACACAACTTTTGAAGACAATTCGATTCCGAACAACTTTTGTGTTTTG
AGTTTTCCCAGATTCTGCTCGGTTTGGCCTGTACGGACAGATTTATAGATCTTCCCAGAT
TTGCCTAAACCGATAATTGTTTCTCTTTTGCGACC
>Unigene0000016
GTTTTCATAATTAATAAAGGCAGCCCCGCGGGCAATGCAATGAGTAGGTCATTGTTTATT
GGATGGTGTTTTCATAATTTAATATTTGATAATTTAACATGTATTATGGATTGTCTATGC
TTGCTTTGGAGGAATGGCTTGCGACGTTTTTTTAGAGAGGCTCTGCCTTCTCTCTAAATG
CCTTGTCGTGTGAAACCCTAGATTTTTTTTTGGGGTTTACAAGCGCGATTCTGATCGCGG
GCCGATTCGTATCACTTGGGGACCAAGTGATTTGTGGCGAAGCATTTTTGAATCACGTTT
GTGGATTTCATTGTGTTCGTGGGTTCATCATCTGTTCGTGGTGCTCGTGGCCGTGGTGGG
TTTCAGATCTAGTTGTCTGAAGCGATCGCGTCTGGGGTGTGACCTATGCCGTGGTTGATT
TGAGTTTGTGTGATGGTTCGTGTGTTACAGATTCGTTCTGGTTTCTCAGTTGCCGTGTGT
TGTGATCGGTTTGTTGTCACGGTCGATCTGATTTCTGCCGTGATCTTGCCGGTCTTTTTG
GTCGTTATGGAGTTCATCTGGATGTTTGTTGATCTGTTCAAGATTGCCCTTTGGTCCGTC
TGGATTCTTGGCGGCGATCTCAGAACTGGATTCGAGTGTGGATTAGATTGATGCTCCCAG
GTTTGCTTCGATCTGTCTGTGTTGTTTTCACTTGCCGGTCGGCACTGAGGCGATCTGGGA
AGAGGGAAATCTCAGATTTGCTCTGGGTGCTGTTTTGGTGTTTCTTCTTCCACCGGTCTA
TAAAGTTTTAGTTCTCCTTTTCGGGTCTCTCGTGTTGGTCCTAGTACTGTGTTTGCACCT
GGGGCTTGGATTTACAGATCACAGCAAAAAGGGGTGGTTGGCTTTGAGACAATAATATGG
GTCACGGTGAGGTATTTGTGCCGTATTTTTGGTGATCCATTAATGTCGCTCTCTACTGCT
GTGTTATCTTTGGAGTAATAGTGAGTGATGGATAGTTTGACAGTGGAATGATTATTAAGG
CATCTTTTTTCTTGAGCTTAATGGTGGGTCCTGAAAGTTCATCTGCTGTCTTTTTACACT
GCAAAGGTTAGTGTGTTATTCACGAGACATGTGTGAATGGAACGATGCTATCTTTTATGG
GAGGACGCTTCAACAAGCATTCAGAACGTTTACT
>Unigene0000017
CCCCAACAATATTCCCTGGTCATCAAAATAAAATATCAAAACCAAAATCGTGACTTAAGA
ATTATTCCCGAACTTATTCGGCATTTAAGATTTATCCCAAAAATAAAATTTCAAATTTAT
TCAAAAAATTTTGAAAATGTTGCCTGTAAATTCCTGGGCTTTCACATTCTTCCCCCCGTA
CAAAATATTTCATCTCGAAATATTAAAGAGGGATCACGGAGGCTTTTAGACAATGAAGAT
AATTTGAAATTAACATTAACATTTACAATGAGCAGATCACATAAGATCTACCACATCTAC
AGTGAGTAAACACTATTGGGTCGGCCACATTTGCAGTGAGTAAATATTATAAGATCTACC
TCATCTGCAATGGGTAAACTCCATAAGGTATGCCACATTGGTAGTGAGTAAACACTACAA
GGTTTGCCACATCTGCAGAAGATAGAAATAGAAGTTCAATCCTTATTCTTGTATAAATAG
TCACATGATTACCAAATAATGCGAGTAGTGATCAACTTTCACATCATTTTACAATCTATT
AGTAGTGAGTAGTGATCAGTTACTCACTAATAAATCTAGTAATCATGAGACGGTTGGAAA
TTGAGCATTGCATGCTCAAAGTAACCACCACGCTCTCTTGAGAACTAGTTATCTAGCTTT
AACCACTACATTTATGGCTCTGATACCACTCTGGTATCAGAGTCACTTAAATAAAGCATA
CCAGATTTGTAATGGACCTACCCACTCCGAAGATCCACTGCACCTTCATTGTAGTGTTAA
CCAAAGCTCTGATACCACTCTGTCACGACCCGAATTTTGGGGCTATGGAAGGTGCCTCCT
AATATCCGAGTCATGAGGGTGCAATCGTAAATAAATATCTACAAATGCCATAATGGAACA
TAAATATAATAACATATCAAAAGTTGCAATAATCGGAGACCAAATTGAAATAAACATCCA
TTTTTATTAATAAAGAATCATTTTCTTACATTAAATACAAGGCTTTAGAGATACATCCAA
TTTGAGTACAACAATTAAAGTTCTTAAACTTTACTAAACTATCTACATCCATGTGCATCC
AAACTCCTCGCTGCTCCATCTGGTGGTAATCCAAATTCATACTCCAAGCATAACTAGTAG
TCAAAGGTCCAGCCCAGATACTCGGCATCTCCAGCTACCTGAGAAAGGAAAATCCTAAAT
ACCCGGACTACGTAAACCTAATGTTACGTACTCGAGTTACGTGAAGGACAACACAGGTCA
GCATTATATATGCTGGTGTGAGTGTTCAACTACCCATCCAAAATCCTTAAATCCACAGGG
TTAAAGTTCCTATAAGAGTATAATTTGGAGAGCAACATACCACTCACTCGGTCCATCTAA
GGTAATATGGTGTACTGGGATATAGTTTCACTATGGCTTTAAACACTTATCAATCAGTGA
TCTGATTATCCCCTACATACTACCCTATGGCTTATACTAACTAACATGGTGTGTTCCTGA
ATCCTAACTTCCATATATCAGGAAAGGATTTCCTCATTATTATATCTAACTCTAGTAGTT
CACAGAAGTTATAGGAAACATTATACATGTCTCTAACATCGTATGACTCATTGAGACTTG
GTGAAAATACAAGTCCTATATCTAAGTTGGGTACGTAACCCAAATCATAAGATTCATTAA
GACTAGATTTGTCCACATGTCATATGAACCCTTGGGTATGTAACCTAAATTATAAGACTT
ATTAAGATCTTATTAGTACACACATAATATGTGTGACTGAGGAGAACATAGCTCTTTCAA
GGATTTATCATTAATAGTCTACACATTTTATTTATACATTTGTGGGCTTGTGTCCCATAA
TGTAAGATCACCATACTTAGTATATCTAAGTCTCTTACGAGCGTTACTCCTTATCGGTAA
AAGTCTGCAAGTTCTTACCAGCTGATAAGAACAAGCCATTTTTAATTTCTTCCGCTACAT
TATAATATTCGGACTAGTTCACCCCCTTCCACACACCGAATGAACATGGAAGTGGAGACC
TTATAGTGTTTCCTCTCTTCCTTTTATTTTGCTAGCAGTGGGATAGTAGTCCACATGAGA
TCAACAAGGATCATATCGTATCTAAAACACTTGCCCGTATTTATCTATTCAATTGGGGTT
AGGAGGGAAGACCTTTTGATGTCTTCTCTCTTCCATCTATTTTAGACAGGGGTGGAAAGT
AGTCCACACTATAAGGTTCATGTGTTATGTATAATACTTGTCTTCAATTATGGATTCAAC
TTGAGTCAGAATTCATCCCCGAAATCTCACAGAGTAGAATTGTACTTGAAAAGGATACGA
ATGGACAATACGATGAAATAGGGGGAGCATGACAGAAAACAACACAAAGCATATAGTATA
TATAGATGTGGAACATAATATATATGTTTCCCAACCTCATTCTAGGCATACTTCAATTTC
TGCGATGTCCAGGTACAATCCATACAGCACGACCTATCGAGGCATGATTGGAATAAGGAG
GAGTTGCATATGTAGTATATAACACGTATATATTACTCACAATCAAAATGAAGCACTGAC
CATCAGGGTACAATTCACTAGTAAACGTAAACCAACACAGACGATAATATATGTATACTC
ATAAAACAAAGTTGTTCATTACTCCGCTCCTTTCGAAAATAGCAATAGCATTTTCATATG
TCCTTTCTAATTCTTTATTAGAGATGTTCATCATAAGTATGAACATCATGATAAAACTAA
CCCCGAGGAGTTATCTTGTAGCCACCTGGAGAGGATATAGTTGGAATGAATCCCACTCCA
TGGAGTTTCTGCAATGATAACTCAATTTTGGTATTTGTTGAACAACCACCTAATTTTAGA
ACATTTTATTTCTCATAATGAATTAACAAGGTATTTTCTATTTTCTTTAAGTCTCAAAGA
GCTATTAGGATTGTAATAGCCTTGGAGATTCCTTAACAACTTCTCATTGGAGTCTTCCTT
CTATATTAAAAATAGACGACTTAATTCACCCGTAGGCAAGGGTAGAGAATACAT
>Unigene0000018
CTCTCTTAATGGACTCGATCATTCTCATCATGTTATCTTCCCTTTGACGTGCTTCCTCTC
TTTCACGCTTTAAAAGTGCGTTCATGTCGGCCAACTCTTGCTCCATCATATCTTTGCTTT
GCTTTCATTTCATTGACCAGAGAGGTTGACATCTTTTCCTTCCCCCCCATGCTTCTCCTC
TTGTATGTACCTCTGACCAATCTAACTTTCCAACAGTGCCAGGAAAGACTTCTTGAGTTG
ACTGTGTGTAGGCAATGTTCTCATCAGTTCCAGACATAATAAGTTTGTTGTACCGTGAGT
TGAGTTTTTC
>Unigene0000019
CTCCTATCTACATCCATGAAAATGGTTCTCCCTCTTTCCCTCCCAGTTGTTCCTAGGAAT
GCAAGAAAATCTTAGAATAACCTCAAAAATAATGATTTTCTGTTTAGAATTTTAAAGATT
TAAGTGTCCAAAGTTTCAAAAAGCGCAGTCACAAAAATTAACATTAAGAGAAGCATATAA
TCAGAGTCTATTAGCAAGTGTCAATTCCGAGGATAGGGCCCATCATGACCCACCTCAGCA
AGTGTTCACTAATACAAGATTCACCCAAACTCTCAAAAAAATGATACAATAACCATATGA
TGCAAAAAGAGCCGTAGATTCCTGGACTGGAATTTATAGAAGAATGAAGGCATGTGTACC
CAAACACCAATCCATATAACTAACAAAATAAGTCAGGTGAGTTTTAAG
>Unigene0000020
TGGAGAGTAGTAGACGGAAGGGACAACTCTTTTGGTTAAAGATCCAGGTGAAAAATATAT
TGGTTCGAGTTATCATTGATCCCGGAAGCATGAAGAATTTAATTTCAAAAGCACTATGAG
ATCGATGGACTTGTCAATTACGCCTCACCCAAGGCCATACTTGGGTTGGATTCAGAAGGA
TGGACCGAGCTTGGAGGTAACTAGAAAGTGCACTTTTAGGTTTGCTATCACTTCCGAGTT
CATCGATAAGCTACATGCGATGTGATTCCGCTAGATGTTTGTGAGGTTATATTGGGAGAT
CCCTACCTCATAGACAAAGATGTTATCTTCTACCGAAGGAAGCAAAAATA
>Unigene0000021
CATTTTTCAGTGATGCCAAGCAAAAGTATACCACATACGACAAAGAATTTTATGCCGTGG
TTCAAGCACTTTGTTATTGGCGTTATTATCTTCTTCCCAAAGAGTTTGTTATATATTCAG
ATCATGAATCTCTCAAGTATATCAATTCTTCAAAGAAGTTAAGTCACCAACATACAAAAT
GGGTTTCTTTTTTGCAAGAGTATTCATTTTTCATCAAACATAAATCTGGTGTCGAGAATA
AGGCAGCTGATGCGCTTAGCCGAGTAGCATATGCTCTTTTTTCAATGGTTGTTGAAGTTG
TGGGTTTTGATTTGCTTAAAAGAGACTACTCATCTTGCAGAGACTTTGGCATTATACATG
CTGATTTGGTGGCTGGTCAACGAGGAGAATATCTTGATTTTTCATTACACGATGGATATC
TCTTCAAGGGAACTCAACTTTGTTTACTTAGTACATCCCTCCGTGAGCAAGTAATATTGG
AGATGCATGCTGGTGGAGCAGCAGGTCATATTGGAAGAGATAAGACCATTGCAATGGTTA
ATGATCGCTTTTATTGGCCAAGCTTGAAAAGAGATGTGGCCAAGACTGTTTCTCAGTGCT
GAAGTTGTCAAGTATCAAAGGGGAGGAAAAAGAGAACATGTTTATACACACCACTTCTTG
TACCTCATTAACCATGGCAAGACTTAAGCATGGATTTTGTTTTTGGACTACTAAAAACCA
TTCAAGATAATGGTTCGTTTTTGTGGTTGTGGACCGCTTTTCAAAAATGACACTTTATTC
CATGTTCAAAGACTCCGGATGCTGTTCATATTTCTTTTTTACGAAGTAGTCCGTCTGCAT
GGTTTGCCCAAGACCATTGTGTCCGATCGTGATTCGAAATTCACGAGTTACTTTTGGCGC
CCCTTATGGAAGTTACTGAATACAAAGCTCAAATTCTCTTCCGCTTTTCACCCACAAACT
GATGGACAAATGGAGGTTGTTAATAGAAGCATGGGTAACCTACTTCGTTGCCTAGTTGGT
GACCATTTTAACAATTGGAACCAGATTCTCTCCATGGCTGAATTTGCATATAACAGCTGT
GTTAACAGATCCACAGGTCACGGCCCTTTTCAGATAGTAACTGGCTTACTACCTGGGAAG
CCAATTGACTTGGTTCCTTTACCAATTGAGGCACGTC
>Unigene0000022
CACGGCTACGTTTGGTAAGGGTGGTCATAGAATTAAAGAATGGGGATAGCGATCTCTATC
CCCAGACAGGTGTGTTTAGTAGTTTTTATTAGGGTAATTTACATATAACCTCCTTGAGGT
TTAGTGAAATTACACTTCAACTCCTCGACATTTTAGAAATTATAGAATGACTCCCTAAGG
TTTCCAGTTTATGTCACTAAACCCCCTTCCGTGTAACTGCCATTAGTTATCCGTCAAAAA
TAACCTTAAAAGGTCATTTTTACCCTTTATTTGCCTCTATAATTACGAGAAACTAGTTAT
CAAGGAAGTATGATAGAGTTTTCATGTATTTTATGGAGACAAATAAAGGGTAAAAATGAC
CTTTTTAAGGCTATTTTTAACGGATAACTAGCGACAGTTACACGGAATGAGGGTTTAGTG
AAATAAGATTGAAACCTCAGGAAGTCGTTCTATAATTTTTTAAATGTCGAGGAGTTAAAG
TGACATAAGATTGAAACCTCAAGGAGTCGTTCTGTAATTTCTCAAACGTAGAGTTAAAGT
GTAATTTCACTAAATCTCAGGGAGGTTATATGTAAATTACCCAAATAAAAATGACCCCAT
TCAGGAGCTGATAGGAATAGTGCCTATTAGAGATATATTAGAGATAAGATGAGAAAAAAA
AAAGGTTGAGATGGTTTGACCAACTTCAAAGAACACAATCAAGTGCACCAATTAAAAATG
ATCTAATCACATTGAGAAAAAAGACAAAAGGATACAGGAACATTAAAACATGCAGTAAAC
AAATGAAAAATAAAACTAAACTAGTCAACTTCATCTTCGGTTTTGAAGATTACTAAATTA
CTTCTTTAGTTTAAGTTTCTGACATATGTAGGGATAGAACTTGAATTGTGGAATGACAGT
TGCATT
>Unigene0000023
TGCGCTTCCACACCCAACCTATCAACGTCGTGGTCTACAACGACCCTTCAGGGGGCTCAA
GGCCCCGGCAAGACTCATCTTGAGACGAGTTTCCCGCTTAGATGCTTTCAGCGGTTATCT
CTTCCGCACTTAGCTACTCGGCAATGCCACTGGCGTGACAACCGATACACCAGAGGTGTG
TCCACTCCGGTCCTCTCGTACTAGGAGCAGGCTTCCTCAAATCTGCAGCGCCCACGGAAG
ATAGGGACCAAACTGTCTCACGACGTTTTAAACCCAGCTCACGTACCTCTTTAAATGGCG
AACAGCCATACCCTTGGGACCGGCTACAGCCCCAGGATGAGATGAGCCGACATCGAGGTG
CCAAACACCGCCGTCGATATGAACTCTTGGGCGGTATCAGCCTGTTATCCCCAGAGTACC
TTTTATCCGTTGAGCGATGGCCCTTCCATACAGAACCACCGGATCACTTAGACCTACTTT
CGTACCTGCTCGACTTGTTTGTCTCGCAGTCAAGCAACCTTATGCCTATGCACTCATTGC
GCGATTTCCGACCGCGCTGAGGTTACCTTCGCACTCCTCCGTTACTCTTTGGGAGGAGAC
CGCCCCAGTCAAACTACCCACCATACATTGTCCCTGACCGGGATATACCGATCGAGGTTA
GAACTCCGAAATTACCAGGGTGGTATTTCAAGGTTGGCTCCATCAGAACTAGCGTCCCGA
CTTCGATGCCTCCCACCTATCCTACACAAGCAATTTCAAAGTCCAATGTAAAGTTGTAGT
GAAGGTTCACGGGGTCTTTCCGTCTTGCCGCGGGAACACTGCATCGTCACAGCGATTTCA
ATTTCACTGAGCCTCGGAAGGAGACAGTGGGGCTATCGTTACTCCATTCGTGCAGGTCGG
AACTTACCCGACAAGGAATTTCGCTACCTTAGGACCGTTATTGTTACGGCCGCCGTTTAC
TGGGACTTCAATCAAGAGCTTGCACCCCATCATTTAATCTTCCAGCACCGGGCAGGCGTC
ACACCCTATACGTCCACTTTCGTGTTTGCAGAGTGCTGTGTTTTTATTAAACAGTTGCAG
CCACCGATTCTCTGCGACCTCATTGGGCTCCCCAAGTAAATGGTTCACCTACTAAAGGCA
CACCTTCTTCCGAAGTTACGGTGTCAATTTGCCGAGTTCCTTCTCCAGAGTTCTCTCAAG
CGCCTTAGAATACTCATCTCGCGCACCAGTGTCGGTTTGCGGTACGGTCGTCAATAGCTG
AAGCTTAGTGGCTTTTCCTGGAAGCAGGGTATCACTCACTTCGTCTGCAAGCAGACCCGT
TATCACCCCTCATCTAAGCCCGGCGGATTTGCCTACCAGGCACGACTACAGGCTTGAACC
AACTATTCCAACAGTTGGCTGAGCTAACCTTCTCCGTCCCCACATCGCACCACACATCGG
TACAGGAATATTGACCTGTTTCCCATCAACTACGCATCTCTGCCTCGCCTTAGGGGCCGA
CTCACCCTACGCCGATGAACGTTGCGTAGAAAACCTTGCGCTTACGGCGAGCGGGCTTTT
CACCCCCTTTAACGCTACTCATGTCAGCATTCGCACTTCTGATACCTCCAGCAGGCTTTA
CAACCCACCTTCACAGGCTTACAGAACGCTCTCCTACCACTTGCAATAAATTGCAAATCC
GCAGCTTCGGTAACTGGCTTAGCCCCGTTACATCTTCCGCGCAGGACGACTCGATCAGTG
AGCTATTACGCTTTCTTTAAAGGATGGCTGCTTCTAAGCCAACATCCTGACTGTTTTAGC
CTTCCCACTTCGTTTCCCACTTAGCAAAATTTAGGGACCTTAGCTGGCGGTCTGGGTTGT
TTCCCTCTTGAGTCCGGACGTTAGCACCCGGTGCTCTGTCTCCCAAGCTGTACTCGTCGG
TATTCGGAGTTTGCATAGGTTTGGTAAGTCGCCATGACCCCCTAGCCTAAACAGTGCTCT
ACCCCCGACGGTAATACTTGAGGCACTACCTAAATAGTTTTCGGAGAGAACCAGCTATTT
CCAAGTTTGTTTAGCCTTTCACCCCTATCCACAGCTCATCCGCTAGTTTTGCAACACTAG
TCGGTTCGGACCTCCAGTGCGTGTTACCGCACCTTCATCCTGGCCATGGATAGATCACTT
GGTTTCGGGTCTACACCCAGCGACTCAACGCCCTATTCGGACTCGATTTCTCTACGGCTT
CCCTATTCGGTTAACCTCGCCACTGAATGTAAGTCGCTGACCCATTATACAAAAGGTACG
CAGTCACCCTTGCGGGCTCCGACTTTTTGTAAGCATGCGGTTTCAGGATCTATTTCACTC
CCCTCCCGGG
>Unigene0000024
CTTTGAGCTTCTGTTCAATCTTTTTGTGTAGTCTGGCTTTGCTGCATCTTTTTGGCGTTG
CTTGGACTTCTTGTTTCTTCCTTTTCTTGAGTTGTCCTGAGTAGTTTTGGTTCTTGTGCT
TGCTTGGCTTTGAGTCTTCTTATTTTCAACCTTTCCAGGTAACTCTTGCATGGAAATTGA
TGTCAAGACAAACTTTGTAGAAGTATTCACCAATCTCTTGGCTTGAATAGTGGCCATTAA
CTTGCCTGGAGTTGAAGAAGTATCAACATTGACTTAGAACTCTTGTCCATCCTTCATGAG
CAAGTATTTTTGCTCCCTACTGGGAAGATAGCATAACGATCCCACAAATATGACCCAAAA
TTATTTGGCATACATCTAATGGAATCATCTCACAAGTGACCTCATCATTATATTTATTTG
TGATGGCAAACTTGAACGCACACTGCTAAGTGACCTTCAAGTTTTGTGCTCTCCTTTGAA
TCCACCCACGGCATAGGGGTTTGAGGTAGTAGTTTGCAGCCCCATCTCTCTCACAGTTTC
CGAAATTAAATTTCTTTGGCTGTTTGGGTCAATGATAGCTTTAACCACACACTGCTTTAT
CTGTATGTTTACCAAGAAGAGCTCCTCCTTTTATGTTTGGTCCTCCAAAGTAACTGGATT
AATCATGAGTTCAAGTGTAGGATCTGGTTCCTGCTTGTTGTAGCTTCACCACATGTGCTT
CTTATACATTCAAGGTCTTTTTCTCCTTCCAAGAGTTAGGTCATAGCTCAAGATGTTTGA
ACCAACAACCTGCCTCATCATGCCCGATTTTCTTGCAAGCTTTGCAAAGAATCTTAATCA
AAGTTCTTGCATTGGTTGATTTGTAATCAATCTTGGACTTTGTCTTCTTTTTTACTTGAC
TTGAAGTCTTCATTCCTCTGGTCAATTTTTTTGGTTTTTATCCTCAATAGCTATGGCTTT
GAGAGTGGCATCTCCTATTGAATCTACGTTGAAGAGTCGAAGCTCCCTTCTAATGCTTTG
TTGAAGTCCCCTAGTGTACTTCATGAAGACTTCATATTCCGTGATGTCCACATCAAAAAC
AAGTGCTTGATTGTGGAATTCTGTGGTATAATCTTGAACAGATTGCTCATGCTTCTATCG
GATATATTGCCATTTGTTCTGTATCATCTTTCCTCTTCGTAGCCTACAAGATAGAATAGC
TTGCGAAGATGGTGTTTAAACTCCTTCCAAGTCAGACTTTCTACATGTTGTTTTCTAGCG
ATCTCTTCCATGTGAGAGTATGCTCAGAAAGTTTCAGGCTGGCAAATTTAACTTTCTGCG
TTTTAGAGCACCTATATACTGAGAAATAGGTCTATAACCTATCCGGCCAACCATCTAGTT
GTTGTGCATCTCAGACTCCATTATAGATAGGTATAACTATTTTCAAATCTACTTTAAGAG
GTTTCATGGAGGATTTGTTCTTACCAGAATTTTTTTTCTTCTTTC
>Unigene0000025
GACTTAGTCAACTATTTCCACCTCCTTTGACTAGTCAACTATTTCCACCTCCTTTGACTT
TTCATCCTTCAACAAGTTGACTATTCAACCTCTAACTGTTGCAGCCTTTTGTCTGTCTTG
TATCGTTAACCATTGTGAAACCTTCCGTCTTAGGTTGTTGGTCAGCCCGTGTGAAACCAA
CAGTTAGGTGTTAGTTTAAAACCCACCGGTTGTTGGTAAACTCCCGTGAAACCATCTGTT
CAAGTCTGTACTGGTTTGTTGGTGTTTCCATTTGAAACCAACGGTTATTGCTAAACCAAA
AAGTATATCGTGTACGGGATATTTTTGGTTTCCCTTATTAACCGAATGCATTTAGTGTTG
CATTCCGAGCCCGGTAAGGTTATGTCACGTTGCCGAACCATTATAAATCCTGTGTTATTT
CCTGCTTTATTTCGGTCGCTTGCTACTTGATTATTATTGTCCACACCGAATCAAACTCCG
AACTTGAATTTTCAATAAACAAATGAACACACAATTCACACTTTTTCTAGGATCCATTAG
CTGCACTTTCACCCAATGTTGCCGCATCTGCGAAGAAAATGCAGAGGATCACGACCATCT
TTTCTGGTCATGCAAGGTGGCTCAGAGATTGTGGAAGTTCTGGTGGGTGCAATTCAAGGT
CAATGAATAGTTTTCAGATAAAAAAAAATAGATTTTCTCAAAATTTTTTTGGGAAGCAGG
CAGCCAAAATTGGGGTCGAAGGAGGCTTCCAGATTTTGGATAATTATGGATCCAGCAGTG
CTTTGGATAGTTTGGCTTGAAAGAAGAAACAGGTTTTTTGACGATAGGAAAAGCTCTCGG
TCATAAATGGTTGATCTTGCTATTTTCAGACTAGCTCTTTGGGCAAATCAGCTGCCAACT
TTCACGAATTACACAATTCCAGAAATTTGTAGGAATTGGAGAAGAATTTGTAATATTAGT
TAGCTGGTTTTTTTTTGAACATGCCTGTTCTTTTATTGTAGTTCCTTGTAATCTGTTTTG
TGAATTACTTGTCCACTTTTTAATGAATTTCCAGTTTATTATTAAAAAAAACATTGCATG
TTACCTCATCAATGTACCTCGAAGCGATAACAAACTTAGGTCATGATTGGTATAACTTCT
GTTTGTGCAGTTGAAGTTGTCCTTTTGTCCTTTCTCTATCTGCCCATTTTGTTTTTAGGT
CATAATTTGGGTTGTAAGAACCAACAACTATCCTTCTCATGTCGTTTGAGCTTGCAGTTT
TACATTGGTTCTTTGTAGAAGACTCAGCTTCCTTGGTCTGTGTAGGGTAGACTGTGATTG
CTAGGAGATATTTCTGCTAGGATTTTGTAGTCAGGCAGCCCTTGTGATAGGTTGCGGATC
ACTCATCCCTTGCTATCCTCTCACAGCACAGCAACAACAGTTGTAGAACTAATTTAAGAC
AGTAATTTATAAGCAGAACAATATAGCCACGATCTACAATTTATGTGGAGGAGTTGCTTG
CCAAGTGCCAACTACCTCCCTAAAGTCCCACACTTATTGATTTAAATTGTGTTCTCAAAC
CGCTACAATATTTGTCTTTCACAAATCTGAATTTTCACAATTCTTTGTCTGCCCCTGTTT
ATTCCTTGGGCTCACCTGCCTTATATAGAGTTTAAAACTCATGTAAGGTTCTAATACAAT
AAGGAAAGGCAAAAGTAAATTAGAAACTGTTGGAAATAAAGAAAGTTATTGGTTCTCTCT
TATTCCAATTGCTGCCGACCTATCTGGGGTTGACAAACTCAATCCAGCAAGGTCGGTTAC
CCCTAAAAGCCGTGCTGCGCGGGCTGCCCTGAAGACATGCCTCCTCTCTAAGTCGGTTTC
AGCAACAAACTTTCTAATAATTACTTTAATACCCTTCCAGTAATTTAGTCTTTTCCCCAG
CTTCTTTAAAGCATGAAAATACCAAAAATAATCATGTCCTTTCAAACGAAAGAGAGGGAG
ATCCTCCCGGATCATGGGTTCACCCTTTTGGGAACCTTGAGCTCTTGCTCAAGCAATTTG
TTGGGGAGAGAACCAATTGTGGTCGCTCATATAGTCGTATGCTTCATCACTAGACACAAC
ATGTTGCCAACCAAGATGCATTTCTTCTCTTGCAAAGTATTCCCTCGTGTTTTCCTAACT
CCCCTGGTGTAGGATCCTCGAACGACCTTCCTGGCTTGCCTTGAGTTGGACTTCCTTTGA
GCCTTCCATGAAGCTCTCTTGGATTTCTTCAGCTTTCCTCTAGCTGAAATCTTGGGTTTC
TCATCTCCCTTGATAGGACTTGGAAACATGTCTTTCACACGGGCTTTTTCATTCCTCGGT
GTAGAGCCCAATGTATCCGCTTGCTTCACACGTAGATGAAGTGTCGTCAAGGTGAACTTA
TTATATCATTGACTATTTTTTTAGCTTGTATTGCTGTAATAAACCTGTCTTCCGGTAGTG
GTGTGCCTGCTCCAAACTCATAGGCAGTCCCATCCTTAAGTGTGTACCTTTGATCCCTTC
TATCGAAGCAGCCATAATGATCATATGGATAAGGACTACCAAAGATTATTTGACATCCAA
TGGTACCACCTCACAAGTTACCTCATCCACATATCAATTGGTGATCGCAAATTTGAAGGT
ACATTGTTTCATTACCTTTCATCCCTGTATCTTTCTGTATCCACCCCAATGCATATGGTC
TCGGATGTGATGAGGTTTGTAGACCCTTTGAGGGTCTATGATTGCCTCAACAATACTCTT
TTTCACCTGAACATTGTGATCCAAGTGGATCCCACAAGCCATTGTCATGGGTGCAAGTAT
GAAAAAAAAGTCCGACATGGGATACTTACAAGAAGGCTGGGGTCTTAATATACAATGAAT
GGGCTCACCTCTTATGAGCTTAAGCTTTTAAGTGAGAATGGGTGTCACACTGTATGTTGG
GCCTTGCCTCTACCCCTTTGTAGTCCAAAACCTTCTACCCTATAAATTCTGGATCATTCC
TTGCTTGTCTTCCGATGTTTTCAGTCTTTCTTGCTTGAAAGTCTTCTTTCCTCGTGTCAA
GTTTCTGAATTTTAGCCTCAATGGCTATGGCTTTAACAATGGCATCTTCTATTGACTCCA
CTTTGAAGAGTCGAATGGGTGTCACACAGTATGTTGGGCCTTGCCCCTACCCCTTTGTAG
TCCAAAACCTTCTACCCTATAAATTCTGGATCATTCCTTGCTTGTCTTCCGATGTTTTCA
GTCTTTCTTGCTTGAAAGTCTTCTTTCCTCGTGTCAAGTTTCTGAATTTTAGCCTCAATG
GCTATGGCTTTAACAATGGCATCTTCTATTGACTCCACTTTGAAGAGTCGAAGTTCCATC
TGATGTTTTCTTGAAGTCCCCCGGTATACTTCATCATATACCGTGATGTTCCACATCCAA
GGCTAGAGTTTGGTTGTGGAATTTCGTGGTATAGTCTTGGACAGATTGCTCACACTTCTG
TCTGAGATGCTGCCACTTGTACCATCTTTCCTTTTCGAATCCTTCATGCTAGAATTGCTT
GTGAAGAATACACCTAAACTCGTTCAAAGTCAAATTCTTTAGCTTATGGTGTTTCCTATG
CGACTTTCACCATGCTAGAGCATGCCCTAAAGTTTCAGGCTAGCAAATTTGATTTTTTCG
AGTTATAGAGCACCTATATACGGTGAAATAAGTCTCCAATCTATCCATAGTGTTAAAATA
TTGATTTTGCAATCTTCTAGGATGATCTAAAATTCCCGATTCTTGTTTTTTTGGGAATCC
TCTTTTCTTCCTCTTTCATTTGAGACCCGCATTGGTTTGGTGAAAACACCCTTTTATCTT
TGTCATGTGAAAAGGTCCTTTTACTCTTGGTTTTAGAATTTAGAGCTAGATCCTTCTGGA
ACATTTAATAAGTTTTATGTGCGTGTCTACACACAGGTGCTGTCAAGATAGATGAACAGA
TGATATATCTAAAGCAAGCAGTTGCTATCATTTTTCTGCTCTCATGTGTTAAAATATTGA
TTTTAGTAAATTTAGTGTAGAAAAGAAGACAGTAGAGGTGGTTCTGAGGGAAATATAAAA
GTGGATGGTATTAAAATGGTTTGCTATTTTGTTTTTTCTGGCTGGAGTTGTTGGAGTTCA
TTTTAGATTATGATCATTTATCTTAGGAAAGTCGTTGAGTGTAAAATGGTTTATTGTTTT
ACTGTGGGTTTTTATTGTTCACTGCTTCTTCTTCATTGATTTTCTCAATAATGTGGAGAT
TTTTTTTGGAACATAGCAAATTTCCACCGCAAAAATTAGAGCAAAATGGTATTTTTCTCA
CGAAAATTGGAGGGAGATACCTGAATTTATTACACAAAAATTTGGCGATAGCCATCCCCA
ATGATGCTATTCACATTCCCTGAAACACAGCCTACAGCCAATGGGATGGTACTTGTAAGC
AAACTATATATTGACAGAATTTAATATTTTGTCAGTTGCATATGGGAATTCCTTTTCCCA
GTGTGCTTGATTCTATTAGCAAATTTCTACTCGG
>Unigene0000026
TTAAAGAAAAAAAATGCTTTTTGGCAGAAGCACCTAAGGGGTAGCTTTTTCCCAAAAAGT
AGAAAAAATAAGCAGTTTTCTTATAAAATTTATTTCTAAGGAACCCTAACATATTACTAA
AAAGCACTTCCAAAAGACGTTTCCAAACACCAATTCAGCAGTTTTAAGCAGCACTGACTT
CTGCTTCTATTCTTTATCAGCACAAGCACAAGCTATCCCAAACAGGGCCTTCAATTGTGA
GTTGTGACTAGTTTGGTCTCTTCTTTACTATTTTATTGGGATTAAAATGCGAGTAATGAA
TTGGAGGGTTAGAGCAAAAGGGACTAAAAGGTTATAGAAACCCATCAGAATGGCCGGGGC
ATGCTTAAATGTGCTTCTTGCTCCTGCGATCAGGTGGGCTTTAGTGTGCATAAGGGCTCT
GAACCACTTCCACCAGCACCGAGGCCACTTTTTTAACTACTGGTTGGTTAATGTATGATC
ATCGAAGAAATTTGGTATCTGAGAAATTTGAGAACAATCAAAGGTGTGCTTTTCTGTGCA
AAGACAGGTCTTTACTGCAATAAGCCAATATGAAAGAGGTCATAACGTTTCTGTAACCTT
GTTCAATGTGTTGACCAAGCCAAAACTATAATCATTTATGAAGAATATGAAAAGCCTCAT
TTGTACTCATGTACATACTGATGAATAGTTGTTTGGCTGGGTTTTGACTTTAAAGAAAAA
GAAAGTGCCAGCTCAAATTGTGACTTTTTTTATGTTTTATAGGAGACGCCTTTACTCTCT
TCACCTTGGGAGTTCCTCCAAGGTGAGTTAAATGAGCTAGTTTTATCATCCATACA
>Unigene0000027
GATAATAATTACAACCCATTATTTTATTTGAAGGAAAACAAACAAATTTACAGTTCTCAA
GCCTTTCCAGACTACTAAAAGAATAACAGAGTGATGAGAGAGGGATTATCAACTGTAAAT
TCAAGAACACCAACAAATTTTTCTCCGACATCTCTACATTTTTCTCATATTTTATACACA
CAGCATAGGTTGGTCTCTCTCTTTTCATATTTTGAAGGGAAAAAAAAACACTTTTCTTGG
ATTGTTTTTCTCCAAGGTTGTTTGCTTCTTTCTATTAACCAAAAACAAAAAAACTATAAT
GCAGATTTTCTAATTAAAAAAATACGACCATAGCCTTTTAGTTTGTTTCATTTTACCTAT
GGTCTCTTTTGCTGTTGCTGCTTCTTGTACTGATTTATTAACAGTTCAGCATAAAGAAGT
TCATTCCACGCATCGGGCACGCCAGGAAGGCACCAATGACTGCAATCCTGGAATAACAAC
GGTGCTTTCTTTTCCTCCGCCGTAAAATGTTGCTTCCGGTAAACGGATGGGTGAGCATCC
TTTCGATAATCGGTTAATCTTGTGATGTTGAGGTAAGTGGCAGGGGTTTTCATCCCATGT
AGTACTGACTCCAATACTGTCATCTTAGGTGGATACCCTGATAAATATGTATCGTTTTTT
ATTGGTTCGGTCTCGCTGTCACATTGCCCTCCTGAATTCCACCGTCCACCGCTGAAATGA
GAAGCAGAATAACCCCTGAAGAAAACCTGCGTCTTCATTGCATTTACATTAGCATCAACC
CATCTAGCCCATGTTGTTAAAGCTTTACGGAACGCCTCAATAACCTTCAATTGACCATAA
ACATGGCTACCTTCTTGGTAATAGTCTTTCCCTAAGGAGGTTTTCTCATGAGTCCACCAG
TGTCCTGTGTTGAAGATTAAAATATCTGCATTTTTATATTTATCAGAAGACCTCCCAATT
AAGTCAAGCCGAAGTGTTTCCTTCTTTGATCCATCTTTCTCTGGCACTTCCCACTCTTGA
ACTAAGAATGGAGATACGAAAAACTCCACAGAACAGCCATAATCCTTAAAAATAAAAGAG
TAAGAAGCTTCTCCTCGGAAATGATGTTTGCCAGAAGCTTCATAGACCTTGCTTTGATCT
TTAACTGAGTTTCTTAGAATGCAAACCAAAGACTCCCACATGTTCCTATTGAGCGAATCA
CCGACAAAAACAAGTCTCTTCCCTCTCAACATTTTTAACATGTTACTTCCATCCAACCTT
GGGAGAATGCAACCCTTTGGCTTCCACTTGAGTTTAAGATAATCTTTATCAGGCCTGCCG
TTAAGAAAGCAATTGAACTGCTCATCAATCAAGGAACAAGACCCAGGTTTGTAAAGCGGA
TACGAATCATCCCGCACCCAATTCCCATCAAATAAATCACAATTTGCCAATGATTTCATC
CAGTTTTCCATCCTTTGCTTTGCCGACATCTCCGAACTGGTCCCATTACTTTGTTTCTTC
GGGTTCTCCGCCACACCCTTTTCTAAACCATCTTTCTGCTCCTTCCCAGATTTTTTTTTC
TCCTCTAAAGTCGAATTCGTTGGCAAAGTCGAACTCTGATTCGCTGGAATTTCTGGGGCC
CGAATTGTAGTCCCATTAGTCTGATTTTTTGACGCAGGGGATTCAGGTGCACGAAAAGTA
GTCTGATTTGTCTTCAAAACTTGCCCATTAGTCTGATTTTTGACAACAGGAGGTACCGGA
GCAGGAATTGTAGTCTGATTTGTCTTCAGGGCAGGAATTGTAGTCTGATTTGTCTTCAAA
ACTTGCCCATTAGTCTGATTTTTGACAACAGGTGGTGCCGGGGCAGGAATTGCAGTCTGA
TTTGTCTTCAAAACTTGCCCATTAGTCTGATTTTTGACAACAGGAGGTACCGGGGCAGGA
ATTGTAGTCTGATTTGTCTTCAAAGCAGGAATTGTAGTCTGATTTGTCTTCAGAACTTGC
CCATTAGTCTGATTTTTGACAACAGGTGGTGCCGGGGCAGGAATTGCAGTCTGATTTGTC
TTCAAAACTTGCCCATTAGTCTGATTTTGCACTGGGGTTTGTGGGGTGTGAATTGCTGTT
TGATTTGGCTTCAAAACTCCACTATTGGTCTCGTTTTTCGCATTGGAAGGTTGTTTGTTC
AATTCAGGGGGGTGTATTGTAGTGTTACTAGATCTGGTGATGTTGGTTTGTGTGGGAAAA
GGGCTAAAGTTGTGAACTTGTTCTGGCTGAGACGAATTGGGAAAGAAATAAGAATAAATA
TTAGAGAATTGAGATCTGTCAGAGTTACCGGAAGAACTACTGCTACTACTACCACTAATA
CTAAAGATGTTGGAGAACCAAGGAGAAGAGGATGAAGCAAATGGGTTGAAGGCTAAGAAA
GCAGTGAAAATAACAAAAGCAAACATAAACCCATATACAAAAGTCCTGGTTTTCCGTGTT
CTAACAAGGAAGAAGAGGCGCTTAAATTCTGAGATCAGAGTTCCACCATTAATGTGTAGA
TGCTTCGTTGCATCCGCCATCTGGCTCTTCTGTCTCACTTCTGCAAAAATTGTGGACTGG
AATAGAAGTTAGGTAGGGGGGAAGTAAAGAAATTGTAACTGGTTTGAGAGAGAGACAGAG
AGAGAGAGAGTTGGGGGTATGGCCGGTGAGGCCTCAAAAAGCTGATAAGAGAGAGAAGGA
CAGTGTTTGGGCGAAGAAAGAGAGAGAGGTGTTTATGTTTGTGTTGGAGTCTTGATGGGA
CTTTGTGAGAGAGTGGGTTTACTTGAATTTGAGTGGACGAAGCCGTTTTCGATCGAGAAA
TATGTGTGTGGTCTATACA
>Unigene0000028
CTCTCTCTCTCTCTCTCTCTACACACACACACATATACACATGCTGTTTAGTACTAGGTT
GTAGCTCCTTAGTTACCAAACAATGGCTCAGCTGGTGGGAGTAGATGACATAGAGTCTAT
GCGCATAGAGTTGGCAGAGATTGGAAGAAGTATGAGAGCCTCATTCAGAGGTCATGACTC
TAGCTTCCGGAGCAGTTTGACAGCCAATTCTGTAAGCAACGATGAGTATGACTTACAATG
GGCTGCAATTCAGAGGTTACCCACGTTTGAGCGGATTACTTCAGCTTTGTTCGATGAGTA
TGATGGCCCATTTGGAAGTGGAGAAGTTAAAGGGAAACTAGTGACCGACATTACCAAAAT
TGGAGCTCAAGAACGGCGTGTTTTCATGGAGAAGCTCATCAAACACGTTGAAAATGATAA
TCTTGGATTGTTGCAGAAACTTCGAAAAAGAATTGACAAGGTTGGTGTCAAGCTGCCCAC
TGTGGAAGTGAGATATAAGAATCTTTGTGTAGAAGCTGTGTGCGAAGTAGTTCATGGCAA
GCCCCTCCCCACTTTATGGAACACCCTCAAAAGCATGTTCTCAGGCTTTGCAAAGTTGTC
AGGGTTGAATACTCAAGAAGCCAACATTAGCATCATCAAAGATTTCAGCGGCATTGTTAG
TCCTGGAAGGATGACTTTGTTGCTTGGACCTCCAGGCTGTGGTAAAACCACATTTTTGTT
GGCACTGTCAGGGAAACTAGGCCATTTTCTCAAGGTTACAGGGGATATATCTTACAATGG
TTACAGATTAGACGAGTTTGTACCTCAGAAAACTGCAGCTTATATAAGCCAACATGATCT
GCACATTCCAGAGATGACTACGAGGGAAATACTTGATTTCTCCGCACGTTTTCAAGGTGT
AGGAAGCCGAGCTGAAATAATGATGGAAGTTAGTAAACAGGAGCAGCAAGCAGGGATAGT
TCCAGATCCTGATGTAGATGCTTACATGAAGGCAATTTCTGTTCAGGGACTGAAGAGTTC
CCTTCAAACAGACTACATTATAAAGATCCTTGGACTCGATATCTGTGCCGACACAATGGT
TGGAGATGCGATGAGAAGAGGTATCTCAGGTGGTCAAAAGAAGAGGCTGACTACAGGGGA
AATGATCGTAGGACCCACCAAAGCTTTGTTTATGGATGAAATATCGAATGGCTTAGACAG
TTCCACCACTTTCCAGATTGTTTCATGCCTTAAGCATGTAGTGCATATCACAGATACTAC
ATCAATTGTTTCACTTCTTCAACCAGCTCCAGAGACCTTTGATCTCTTTGATGACATCAT
CTTGATGGCAGAAGGAAAAATTGTATATCATGGTCCACGCACACAAATTCTTGAATTCTT
TGAGAATTGTGGATTCAGGTGTCCTGAAAGAAAAGGAGCTGCTGACTTTCTTCAGGAGAT
TGTCTCTAGGAAAGATCAAGAACAGTATTGGTATCACACAGAAAAACCTTACAGATATAT
TTCAGTCGATCAGT
>Unigene0000029
GGTCTTTGGGAGAAATAAGAAGGCTCTGATTATTTGGGGTTGTGTGGTGTTCGACATTCC
TCAATTAGTGTGGCTTGAAAGAAAGCTCAGGATTCTTCCATTAATCCTCTTAAACATAGG
GGTGCTTTTTGGAGTAGTGTTGTGTAGGAGAAATGAACAATATGGACGAGTTCACTTAGT
TATGGCCACTTAAAAGAACACTATGAATCAAGTGAGTTCTAAAGATACACAAAACATATT
CAGGAATTGTGAGAAAATTCTTCTTAGACACACTGCACTTTATGAAAAGAACGAAAAAAA
TACACAACGATATAAAACTCCAATTTTTTGTTCCACGTAACATAATGAATCCCAGAGTGT
TGCATTAGGCTTTTCTATTCTTCTCCTCCAGTGTATAAAATAGGCTTCCATCAAATACAG
CTCTGATAGTGTCTTTTTGCAGTAAGCCATTCTCGTCCTTGCTCAGTTTATATAGGAGCA
TCCATTCTGTAGTTGCCGCAACCCATCCTTTTTGGTCCCCTGGCTGCCTGTTTGTCTTTA
GCATTTCCTTAAGCTCGCCTTCTGTCAAAGCTGTTCCATTTGCAGCAGTAGCATGCTTGC
TGAAGATCTCCTCAAACTTTGAGGAAACAAACTTTCCTTCAGTGTCATAAACACCACTGT
CACTCCCATGTTTGGCTAACTGAATGTTTGCCACCTCAATTGGTAATACAAGTGATGGAA
GTTTTCCAGGGCGCGTTTTCTGACTGAGGGCTGCATGGATGAGAGCCGCACTGGTGGCGG
ATAAGGCAAAATCAACTCCTATTGCGCGAAAACCTTGGAAAGTTTCCGTCGGATAGATAA
TGCCATCCTTATCCCTGTCAAAAAAGCCAACATGTTTTTGCAGAATATTTTGATCAGTGG
AAATGTCTACTGCATGTGTAATGTCCCACAGAAAAAGGAGTGAAAATATAAAGCATGATA
AGTTTCTGAGACCAGTAGTTGAAAAAGCCATAATTCCAAAGTGCATCTCTCTATCTCAGT
TTTCTCGCTTGCAACTAGAAGGGCCAAAATCCTGAGTTGGCGTGACGAATTCTTTGTACT
ATATTCACTCTGGTTAGAAAGGAGAGAGAATTTCGAGGACAGAGAAGCTTTCTGGGAGCA
GCTTTGGGAACTCATAACAGTTGGAACGTGA
>Unigene0000030
GCCACAACTATTTAATTTCCTTCTCTACAAGCAAGAGTTTCAGCCACAGTAATAAGAAAA
TTTTGCCAAAGAAGAAAGCACCAGCAGCAAGACAACAAATAGAGCTTCTTAGAACAAAAT
CACATCCTGCATCACCATTAGCAATTTTGAAACCATCAAAGTTCGATTTAACAAAGGAAC
TGTGGAACTGTTGTTGTTGTGTGTGCACCAAACCAAAAAACTGAGTTTAGTGGAAATATT
CTGAAAAATAAACATATTCCTAGCATTCCATATGGCCCAAAGGGTGTAAACATTTTGCTA
ATATGATCAAATTATAACTTCAAACCAGAAGGGGGTGGAAAAAATTTGACAACCAATCAA
AAATAGATCCAGAAAATTTTGAAGGGGTATTAGTAAAAAATCTAGCATAATGTCATAATT
GCTTAGAAATAGAACACCTTAAATAGATGTCAACAACTGAATTTACAAAGAACTTACCTG
ATTGATTTGCTCCTCAGCAAAAAGGAATCCCCGCATTCACTTACAGGTAATGGGATGACT
TTAATTTTCTCTAAGATACCATCAGAAAGCAACCCTCGGATAGAAGACAACTCCCAAACA
CCCTCTACAATGAAATCCTCCACACTCACCAAATGTTTAACCTGACTAGGAACAAGCGTA
TACAAAGGCTCACAAAGAACCCAGTTAAAATTCAAAAATTTAATGCACTTACCATTCCTA
ACAAGACAATGCATACCCGTAAAGATGAGATTCCTAGTGTTCAAGATATCTTTTCAAGCA
AAGGAAGCCTTCTGAATTTTTGCCACCTCAAAAAAAAAAAAAAAGATTTATTCCTGAGAT
ACTTACCTTTGATAATTTGGACCCACAAATTGTCTTTCCGAGTGAGGATTCGGTAGTCAA
GTTTGGACACTAAGGCCATGTCAGCAACTTGAAATCTAAACCACCACAGCTTCAGATATT
ATTTGTGATCAGTTTTTGGTTTGGAGGAAGGTCGGTGTTGGAATATGTTATTTATGGAAA
GCTATTTTAGTAGAATACATCAAGGGAGTGTATCAAGGGATATGATAATATTGTGATTTA
TAGTATTAACTTCCCTGTGGTTAAGGGATTAGATTTAAGATCCTTATTTGTTATTTGGTT
CATTGTCTCTAGTCCTACTCCATTATTATAAATATGTACTACTCACATGAATGAAATATA
TCAGACTTCTCTCTTCTTTATTTTCTACAGTAAGTATAACAGTTAGAAGCTATGCGTCTT
TTGATCCAACTTCTACGGTTCTATGATTCGTTTCTTAGTCAAGAGAGAATCATTGTTACG
GGGTCTGGAGTTCATGCATTACTGCAGGTTCTTGGTTCTTGTTATTTTTGTTTGGGATCC
GAGACTGTGGTTAGCTAGCTAAAAGGAATGGTAGATAGCTTTCACAACCCTGGTTTCTGT
ACCTGTCAGGCCCAACAACCCTTACCTTACTTTTTTAGCATATTTTTTTATTTGTATTTG
CAATTTTTTATTTCATTTACTTGATATTATAGGGAGAATCTAACTGGAAAAATTGCAATC
GGAAAAGGAGTATTTGTACCCATCAGCGAAAAGAAAAAGTGTATTGGACTATATGTGACT
TAAAACACAACATAAAATGATTAAAAAAAAAAAAATGCCTACAGTAGTAAAATTGTTGTT
TCTAGGTTGAGTTAAATTCAGCGAAACTCTTTGATAACATAATAAGATATTTTAGGATGA
AAACATCTTTTCAGTAACTTTTGGGACATACCATGCAAGCCTTGGACCGTTACACATTAT
GTATCGACCTCTGTAATAACATGCTACCATCAAGGTTGTCAGTACCGCGTATCGCAAGTG
TTCCGTTTTTCAAAAAAATTGTATCGTGTATCGTAGCGTATCGTAAGATACGCTGCAATT
TTTGGTTTTAAGTTTTAAACAGAGTTATATACATATGTTAGCATATATATATGTTTCTAA
AAATGAAAACATAATAGAAATTCAATACAAATTAAATTTTTCTTGCGACTTGACTACATA
AGCATGCATTATTATAGATCGTAGTTGTCCTCTACCAAAATTACATGCTAACATGAGTAA
CATCAAGTCTCAAAATAGCAAAATAAATAAAACAAACATGACTGATGACTCCATAAAGTT
TTGAAACTCAAAATAAATATTTGATCTCCATTGTTCAATACTTCAATCATCCCCGTAAAC
TCCATCATAATCAGTAGGATCAAAGTCTTCATCAATAATGGCATCCAATACATGAGCACT
CAAATCCACATCTGGTAGCACTTCTTCATTTTTCATGTATCCATCTTCTTCTTCACACAT
CTCTTGTTCACTCTCATTGTCAGAATCAAGTGTAGCCTTTCCTTTACCAATCTTATCAAA
TGAAAGATCTCTAGGCCCTCTCTTCCTCTTCTTTGTGCTAGAAGCCCCTTCTAATTCATA
AGCATCAACTTCATTTCCAACATCCATCCATGAATGATCATTAGCAGGGAAGGCAGGATC
TTCTTTCTCTGTGATCCACTCATCGTCGGATTCTACGTCCGATAAAGAAATAGGATCATA
AGATTCACCTTCGGCTATTCTTCTCTCATGCCTTTGTTGTAACCGAAGGTTATACTTCAC
AAAGACAAGTAAATTTAATCTATTCTGCTCCAAACGGTTCCTCTTCTTAGAATGCACCTA
ATAATTACCCAAGTCTCTAAGTAAAGTTGTAAACAAAAATCATACTATCCATCTAATAAA
ATTATGCTACAATAGAAATTTTCTCAACCTCTTGAAATGTGCTCCAATTCCTCTCACATC
CGGTAGCACTACATGTTAGGCTAAGAACTCGAACTGCAAGGTTTTGAAGCTCTTTGCAAG
ATCCTCCTTAAGAACTCCACGATAAGGCTAGTTATTTTAAACTTTTAGCAATAAAGGAAT
AAATAACTTTCTAAATCTGGCCTGGTTATTTTTTAGTACTCATTTGGATGGCCATATCCA
TCCCAAACATCATGTCTGCTCCACCAAAAATATCCAATTGCCTATCGATCTTTTCTCTTT
CATCCATAGATGGGCACATCCTTTCGATAGTAGTTATAAGCCCTTTCTTTATCTCCCAAT
CAGCTTTGTATTCCTTTGCATACCGAAATCTTGGATTAAGACAATAGGCAGCCGCATGAA
GTGGCCTATGCAATTGTAAGTCCCACCTTTCATCAATAATTTTCCATATCTTCTTATATC
TCTTCTTCACTCCACGAAAATTTTTTGCTATCTCCTCTTTTGCCCTATCCATAGCTTCAT
AAATGTAGCCCATTGCTCGCTTTGCATCTCCATCAACAAGTCTCAAAACTTTCACTAATG
GTCCTACACAATTCAAGCAATATTTCACTCTTGGCCAAAAATCTGGATCCGATAAAATGA
TATCTCTCACCCTCATCCCATCCGCCTTCTTTGCAAAAGGGCTCTTTTGCCATTCTTGAG
AAGCAAACATTTCTTGAAGTTGGATCTTGCAATCACTCAAACGCCGCAAGGTCAAGTAGG
AAGAAGCAAATCTAGTAATTCCCATCCGAATTAGCTTCTTTTTAGTGAATCTTGTCATAA
GATTCAGCACCCAAGCATGGTTGTGAATATACACAGACACTCTCTTTGCCTTCTCCACTA
TATCAGCATGAAGTTTACGCTTTCCCATATCTTTCAACATATTATCTATGCAATGGGCTG
CACATGGGGACCAAAACAATCGCTTCCTCTTAGCCATCAACATCTCTCCGGCTTTCACAT
ATGCCGATGCACCATCGGTTACCACTTGCACCACATTTTCTTCACCAATTTCTTCTAATA
CGGAGTCTATGAGAAGAAATAGTTGATCCGCATCATGAAAAATGGAAGATATATCAACAC
TCTTGATAAAGTAAGTGCCCCGAGGACTATTCACTAGAAAATTAATGATTAAACGATTTT
GTCCATCCGACCACCCATCCGACATGATAGTGCATCCCGTAATCTTCCACTCTTCCTTGA
ACTTGTCCAACATGTTCTCGTCCACCAACACTACCTCTCTTTTCAACATAGTAACTCTCG
CATCATGATATAAAGGTGGAATCAATCCTCTACCAAACTTTCCAACTTCCTTCAACATAT
CTTTGAAATACTTGTCTTTCACCAAGTTGAAAGAGAAGGCATTAGCATAAAGCACTCGGC
AAATAGATTGACAAACCTCATCCCGTTGCTTCTTCTTGAGTGCGGTATTGATAGTATTCT
CTTGTTGTGACTTTTTGCCTTCTTATTTACAAAATAATCCATAGTTGACTTCCCCACATT
CCTACTTGATCCACTTTCCAAATCCTCTTCTTCACAATTTTCATAATCTTCAAAACCTTC
AAAATTTTCATTGTCCTTCTTTTCCTTTTCTTTCTCCAACTCTTCCACTATCTTTCTAAA
CATGTCACGGACATCATCCTCCACCTTTGAACATGGTTTGACATTTTTATGTGTGCAAGC
CAAGTGGTGTTTCATCCTAGAAATGCCTCCCCAATAGGAAATTAAACAATATTTGCATTT
GAGTATCAACCTACTGTTCTTCCCATCCTCCACTTTGGTACAATGATCCCAAGTCACATC
AGGACCACCCTTTAATTTCTTCCCTGGTGGCATATCTAAGAAACAACAAAGGCACAAAGA
ATTACAAGTTTACAACTTACAACTTACAAGTTTACAACAATTAAAGGCTTCATAGCATTG
GCAATTTGGCATACACTCAATTAACTAATTAAACACTGACATACACACACAATTCAAAGT
TCAAACCCAAAAAAATTATAGAGAAAAAAATTGGCACAGAGGAAAAAATTGGTACACAGC
AGCCCAGAAAATTCATAGGTACAGAACCATTCAAAATTGTTCTACTTATACTGCTCAAGT
ACCAAAAAAAAAGAGTGGATGGAAGAAGAAGAACAGTAGAAGCAGAAACTGGCTATCGCG
AATCAAAATAATTGGAAAAAAAAAACAAAGAAAAAGTAGAAGAAGAAAGAGTAGAAGAAG
ATTACCTGGATGTGGCCGCAGGCCGCAGCTGGTTCTTGCCGGCGCTTACACTGTGAAGAA
GAGCTGGACATGGATGTGTCGAAGAGAAAAGAAGAGGCACGCACGGCTCGCCTCTGCCCT
AAAACACAAAATCCTAATTTGGTTCTGCGTTTTTTACCACTTTCCCGTGTTTTTGCTCCG
TCCTTTTACTCTTTTTTTTTTCTTTTTGTTTCTCCCCTTAAACGACGTCGTTTTGGAGCT
TTCAGGGCTTTTCTTAAAAATTGCAACGTATCGGCCGATACGGAATGTATCACCCGATAC
GGGTACTGTATAGTACGATACGCTTACAAATGTGATACACTTTTGCGATACGTATCGTTT
TTGGCACGATACGTATCGTACGATACTAACAACACTGCTTACTGGTTAATTTATCTTTTG
ACCCACAGGACCAGGCGACCAATTACAAACAGATTTATAGATGCTTCTTCATGGAAATAA
GCTATCATTCTTTGGTCAGACCCATAATGGAGTGCATTTCAACTCTAAAAAAAATCAGAA
GTTAACAGTTTTTGTTAGGAAGCCAAGGCAGCCTTTTAATATGCTTGAAAGAAGTATACT
AAAGATCAAACTTCCAATCTGCCTACTGATCAAACTCAAAATGCCTCCTTCAAGTATACC
AACACCAGGAACTTCTAGAAGTGAACAATAGAAGATTCCCTCAAAACACTCAATTTATCA
TAAATTTGATCCGTTGCCATGGATTTGTCTACTTTTGACAGTTCTCTGGCCAATATTACA
TATGTCTGGAAGCTGGGGGTGCAATTCCTAGATTCCATAACATGAAGAAGCTTCATGCAT
ATATCTAATTTCCCTTCCTTCAGTAACCCATCAAGCAAAACTGTCCAAACAATCTCGTCA
GTATTCCACTGTTTCTCTAGCATGTTTCCAAACAAAGCTTCAGCTTCTTCCAGTCGATTT
GCTTTGCAGAGAGCAGAAATAAGTGCTTTATAGACTGATAACCGGGGCTCAAAGCCTCTA
ATTGCCATCAGGTTGAAGTTTTCTAGAGCATGGTCCACTTCTAAATTCTTACATTGAGCA
ACTAATAGAGACCGATAGATCTCTTCATTAGGACACAAGCTTTTATCTTCCATATATTTC
ACCAACTGATCTGCCTCTAAAATTTTGCCTTCTCTACACAAACCAATTACCAAAGTACTG
TATGTATCCACGGTAGGTTCAAATCCAGTATCTGACAATCTAACTAAGAGATTAGATACC
ATTTCAAAATTGATATCCTTGTCATATGAACAGCAAGTAAACACTTTATCATGTTGGACT
GCAACCTTTTCTGTGAGCAACTGGAATTCTTTTTGCAGGCCTTTTTACCAACACGGTGTA
TGTTCGGTAGTTGGGTTTGCAGCCTGCCTCAATCATCTGCCTAAGAAGCAAGAATGCATG
TTCTAGCCTACCCAGCATAACAAAACCATCAATTATTGAGGTGAATGTTACCTGATCAGG
AGTCAATCCTTTCCTCTCCATTTCTTCAAGCAACCTTTCAGCATCATCAGCCTTGCCTTC
TTGACACAGTCCATATATGAGAGAGTTATACATGTACAAATTCGGAAAGATATTCCTTCT
TTCCATTTCAAGGAGTATCTTGGTTGCATGATCCGTCCTACCATTCCTACAAAACCCGTC
AATCAGAGTTGTGTAGGTAATAACATTTGGTAGCAATCCTTGCTGTGCCATCTTATTACA
TAAGTTCTCTGCTTCAGAAAGATGTTTCTCTTTTGACAAACCATTTACAATGGCATTATA
AGTTTCAACATTTGGAGCACAGCCATGTTTTTCCATCCTCTCAAGTAACGCCAAGGCAAC
ATCTACCTTCCCCTCCTTACAGTGACCATCGATCAACGTAGCATAATTGACCTGATTAGG
ACTTAAACCCTGTTCCAGCATTTTGCCCAAAAAGCTAGAGGCCATACTCAACTTTCCCCC
CTTACAAAAGCCTGAAACAAGTTCAGCATAAGTACATTCCTCCTTCATCAATTCGAATAA
TCTTCTGGCATTGTTAAGATTTCCATGTTTAAGATACCCATTAATGAGTGTGTTATAGCT
TACCACTGTAGGAGAAGGACCTGCCTTACACATTTTGCTGAAAATTATCATCGCTTTCTC
GATATCACCAACCAAGCACAATCCACTAATAATTTCATTGTAGGTATGGATATTCGACAT
GCCATCATGCCACTCCATCCAATGGAAAATCTTGAGTGCAGCGTTCAATCTTCCTCCTGC
ACACAACTCATTTATCAAAGCATTGTATGTAATTGTATTTGGAACCAAGCCATCTTTCAA
CATTCTGTGGTAAAATCCAATTGCCACCTCAAGTTCGCCCAATCGAGACAACCCACTAAT
CAGAGCTGTATATGTCTGAACATTGGGACGACAACCTCTTTTCCTCATGCTGGCTACGAG
CTCAATTGCCTCCTTCACACAACCAACAGCACATAGTGAACTTATTGGAACAGTGTATGT
ATACACTGTAGGTTCAATATCTTTCTCAATCATTTGTTCTAACATATACAATGCATCATC
TAGCCTCCCATCATTGCAAAGCCCATTAATAAGAGTTGAATATGTAACTGAATTTGGAAG
GCACCCCTCCTTCACCATCCTATCAAAAACTCTAAATGCCGCATCTAAATTACCATTCCT
ACAATGCCCAAGAATCAATGACGTATACGTAAAAACATCTGGTTCCATATCAAACTGAAA
AATCATACTCAAAATCGCCTCAGCTTCTTGGACCTTCCCCTTTTTACATAATATATTTAA
AATTGTATTAAATGTCAACAAATTTGGTTTGATCCCACTATTCAACATTTGTTTAAACAG
ATGTTGAGCAGCCCCAACCATCTCAAATTTACCCAACTGAATCAATAGCGTATTAAAACT
ATATAAACTAAACCTGAAACCTTCCGTGCTGATCTCGTTCAAATAGTCCATTGCCCGCTT
GATCTCTTCCTCATTAGTACAAGCTTTAATCATCAAAATCCTAACATGGTCTGCCGGCGC
GAATACTCGATTCCGCTTGAGCCTATTTAACATTGATACGAAACAGTTCATATCATGTTT
ATAAGAATGCCTCTTAGAAATCCAGTAAAAGAACTGTAACGCTGCATTCGTATCCTTATG
GGTATCTAGAATATTCGCAACGTGATGGGGTTTGAGTTTGGAACTCAAGTTTTTGAGTTC
GGGGCTTTGTTGCCATTGAAATGAACACAAGAGATCACAGACGTTGGAGACTAAGTTGGG
AAGATAATGTTTAGAGGGTGAAGGGTCCAAATGCGAAGAAAAATTAGGTTCTGAGGAGCA
GTTGAGAAAATGGTGAGAACCCAGACGATGATGGAATTTCTGGAGGTGGAGCAGAGATGG
GGTTTTGAGGGGCTTTACCATTTTGAGAGAGACGAGTTCGTGAGTAGCAAGAGGAAGATG
TTGTATTTACAGGTTTTAGAGATCAAAAGACGAGGAGAAGGGGCTCATTTGGTGGGTTGA
AATGAACGAACTCGGCGAGTTCGTACACGTTGTCATCGGAAGACCACGGCAGCGAGAAAG
GAGATGGGACTTGGCCAGTGGCTCTGTCAATATGTTAA
>Unigene0000031
TTCCATTTTTAATGATGCGGATCAACTATTTCTTCTCATAGACTCCGTAGTAGAAATTGG
TGAAGAAAATGTGCTGCAAGTGGTAACCGATGGTGCATCGGCACATGTGAAAGCCGGAGA
GATGTTGATGGCTAAGAGGAAGCGATTGTTTTGGTCCCCATGTGCAGCCCAGTGCATAGA
TAACATGTTGAAAGATACGGGAACCCGCAAACTTCATGCCGATACAGTGGAGAAGGCAAA
AAGGGTGTGTGAATATTCACAACCATGCTTCGGTGCTGAATCTTATGACAAGATTCACCA
AAAAGAAGCTAATTCGAATGGGAATTACTAGATTTGCTTTTTTCTACTTGACCTTGCGGC
ATTTGAGTGATTGCAAGATCCAACTTCAAGAAATGTTTGCTTCTCAAGAATGGCAAAAAA
GTTCTTTTGCAAAGAAGGTGGATGGGATGAGGGTGAGAGATATCATTCTATATGATCCAA
ATTTTTGGCCAAAAGTTAAATATTGCTTGAATTGTGTTTGACCATTAGTGAACGTGTTGA
GACTTGTCGATGGAGATGCAAAGCCAGCAATGGGCTACATTTATGAAGCTATGGATAGGG
CAAAAGAGGAGATAGCAAAAAAATT
>Unigene0000032
ATTAATCGACAGGAACTCATGCATTCAAAATTGAGTGGTTTGACAAATTGTTCACACCAA
ATAATGAGGAAAATTGTCAATTCTATGTCATTCTGAAACAAGTTCAAGAATGCTTAGAAG
CATTCTGAATAACTGGCCGTCGACTTTGATTCCTTGCAAGCAGATGAGATGGGAGAAAAT
GTGGAATAATAGAAGCCACTACCAAACAGAAGCATACCAAGACTACAACCCACCAAGCTT
CTTGAGGGATGCCAAATACTAGCTCATCACAAACTATATTAAAAATGATAAACTCCCTCT
CCCTTCCATGTGGTATTGCAACAACACCCTCGGGCTCAACAGTCACCAAAACATGCATTC
CACCCTGAGCAAAACTCCACACGCATAAGCTTGTCAAAATCACAGGGCGTAGCACTCAAA
GGTTGGGAAGGATAGCCAAACCTGATCACTAAGCAAATCAAGACTATCAGTCTTGAAAAT
CAACTTTTCAGTATTAAGCAATTTTCTTCTCAGGTTCAGCTCCAAATCTGAATTGTGGCT
CGTCATTTGTATAGAAAAGCTAGCTGGTATAGAAGCTGGATAAGATATTTTCACTTCGTA
CGACGTATACGGTTTGAGCCCCTGCAGTTGGTAAATGCGAGAACCCATCTGTAATGGTAA
TTTTTCTTTCCATAGCTCCTTGCCAACAATCAAAATGTTGCTATTGACCGTATTTTCAGG
ATGCAGGGATAAGCATCTGATAATGAAGCTAAGAGTACATAGCAGTATAAGCAGATTATG
AAGAAGAGCACGACCCATGGTAGATTATTGGAACACCCTGTTTGCCTCAACTCCTTGATC
CTGATTTTGCGAAATCCCCAAACTTGCACAAACCCTAGCTTTCAATTTTTTGTCCAAATC
GACAACTTGAAGCCTTGCCGCTGCCTGCCTGCCTCACCGGTGTATGAAGCTGTCTCCGTC
GCCGCCACCGACTCGCTGCTTGTTTATTGTGCCGCCGTTCACGTGTTCAGTTGCCCGGGC
TAGTTATACTGTGAGTTCGCCCCTGCTGACAACAACCCGAATCACTTCCCTAGGCACATT
TCACAAATGACACGTCCATTTCAATCATCATTACATTTGCAAATGTTTTAACTTACAAGC
AGGTTCAACATTCTTGTCAAATATGCAAAGTTTTATTC
>Unigene0000033
TTCCTTCACGAGCCACTGATCTATTTCTAACCAAAAATTTATTTTGTTCCGCTCCTAAAC
CAGCTTCACCATTCCATATTTCCTTTGCATATCTTCCCTCAACTGCGACCCCTCGATTTT
ATTTCAATATAACGACCTAGATTGAAAATGGTTTTTGACCTACCAATTTCAAATGCCTTA
TGTATATCTTTTTCAGGTGGTTACAACAAGTATCAGCTTCTGTAGCTTTTCGGACATCGC
TTATGAGTCCTACATTTTGATAATCTTTCAGCAAAGGATTTTGAAGAGGTCCTGTGAGCC
TCCAATCTGGCCTGACAACAACGGGATGTGAAATGTCCAAGAACCACTCGAAATAGTATA
GGAAAAAATCCCGATGAGAAACACAATTGGGCAAATTATTCCTATCACCATATAGGTGAT
CTTGCCATCGTTCCAGCTGGCATGGAAGAAAGGCATGACTAACTGTGTAATTTGTCACAT
TCTTATTTCTGTTGGCCTTGACTTTAGAAGGATTACTAGGAATCGTTTATACGCAATTCA
TTTGACGTATAAAACTATCCGGGTAATAACCTTCTATAATATCAAATGACAACACATCCT
GTGTACCATGTAATATTTAGAAATCTGATAAATATTAAACATGGGGGTCCAATCAACTTG
TGCAGGAGTCAGCTCATCCAACTTCTCCCTCCAACCAACCAAAACACCATGTACGTCTGC
GCCTCTACTATAATCCAGCCACCTATTAATTGTCGGTGCAACCTTTGGATTAAAGTCAAG
GTTTGGAGAAGCATCCAATCGGAAGTGATCATATATCCAAGTCTCAACGAGAGGTAAAAA
CCCAGCAATCTGCTTCACTGCAGCCCTAGAAGCCATGCCTAGTTACCTTATAAGTGTAAG
CTAATGTGGCAACTTTCCAGTTGTAACTTGAAATTCTGTCCAAGTCCATTAGCACCTCTA
GGTAGAACAAAGGGATCATGGTACCAGATTTGTCGTTAAATATGGTGCAACCCAACAAGT
GAAACAAGTATCCACGTGCCCTAACATCATCTGGGACACCATTTGCCTTACAATGGTCAG
CCACCCACTTCAACTCCACGTATGCCTTTTTTGTTTTCTTAAACTCCGCCTCTGAATCTA
TCCTAGGATGCCCAACCCTTCTTCCAACCATTGTAAATAACACTCGATTCTATTTTCGTC
TGTAAGGTGGGAAATAACAACCTCACCAACTATAGGAATACCGAGTATTCGTTTAACATC
ACAAAAATTAATTGTGAGTTCACCGAAAGGTAGGTGGAAGGTGTTGGTTTCCGAATACCA
TCCCTCCACAAAGGAACATAATAGTGCTTTATTCACGTGTCTTTTTGGGTATTTACCCAA
AAAATACATACCTGATGATTTTATTATTTTTATCACTCCTTCAGCTTCGTCATCAATTAT
ACCTTCCGACCCGATGACGACAAGTCAATAAAGTACGAGCACTATCCTTTGAATTCCAGA
TGTCGTATGCTGCACTCAATTTAAAATCACTTAAAACAAAAGGGTCTATGAGACCGCCAA
ATATCCTATCAGGATATAGATCATCATCTGCCTCTACCTCTGCTTCTTCACTTTCACCTT
CCTCTCCCTCTTCCTCTTCACTTTCACCCTCCTCTCCCTCTTCCTCTTCACTATCATGTT
CACCACTTTCTTGTTGTCCACTATCATAACTGGTACTGTCATCTTCGCTCCAAACCATTA
TCTCCTCGCTATCATCTTCTCCTCTTTCCTTTTGGTCTAGCCTCCTCTTCCTTTAAGATG
TACTAGGTGTACTAGAGGGTTTTTTAGGTGTTGCAGAAGGAGAAAGTCCAACAAAAGTTC
TGGCCATCACAATCAGGCGGTCGAGCGGAGGGAAGCTCGAGGAGCTTGGCCACGGCAATG
GGGGAGGAGATCCAGCACGACGGTTGGTGGTTCGTGGCTATGGCTAGGCGATGGTGCAAG
GCCAGCATTTGGAGTAGCAGTTGAGGAATGAGGACTCCGATTGGGTTCTGCGAGAGGAAG
AAGGGGGAGATTCCCCTCATCGCCGATGGCTCAACGGTAACAATGGCCAGATTCCAGTGA
GCAATACCCTCCCTTCCACTGATTTCAACTTCTTAATTTTCTACATCCCTCCTCCATCAT
TGATCTTGAGGGTTTTTCTAATTTGGGAGTTCTTCGAATTTGGATTATGATTTCAGAAAT
AGTGTTTGACTTTCCTGGATTATGGGTTCAAGGGTTTCGAATTAGTGGGTATTGGTATGA
AATTGAAGTGATTTTGGTTTAATTTCTGGTATCGATACTGGGTTTGGGTTTCTGGATTTT
TTAAAATTTAATGAAGTTTTGTTTGGGTTTAAAGTTCTGCGTACCTGGGTTGTGTTTTGG
TGGAAGATTTTTGAATGTTCAAAGGTTGTGTTGATTTGGTTATGTGTTGGTTTGTGTTTG
AATTTGGATTTGATTGAGGGAGTTATAAGGTTGGCTATGCTTTTGAA
>Unigene0000034
TTTAGTGAAATTACACTTTAACTCCTCGACGTTTGAAAAATTGCATAATGACTCCTTGAG
GTTTCAATCTTATGTCCCTTTAACTCCTCGACATTTGAAAAATTATAGAACGACTCCCTG
AGGTTTCAATCTTATGTCACTGAACCCCCTTCCGTGTAAGTTATCCATCAAAAATAGCCT
TGAAATGTCATTTTTATCCTTTATTTGCCTCCATAAAATACATGAAAACTCTAGCATACT
TCCTTAACAACTAGTTTCTCGTAATTATGGAGGCAAATAAAGGGTAAAACGACATTTCAA
GGCAATTTTTGACGGATAACTAACGACAGTTACGCGGAAGGGGGTTTAGTGACATAAATC
AAAAACCTTAGGGAGTCATTCTGTAATTTCTAAAATGTCGAGGAGTTAAAAGTGTAATTT
CACGAAACCTCGGGGAGGTTATATGTAAATTACCCTAAATTATATTCTTAACTTTCATTA
CATACCCAATTTGTGGTATAAAAATATGAGTTCTTCGTATCCAGCATTTATAAAAAAATT
TGCTTCTTTTAAATTGCTTTAACGTGGTATGCCGGTGGGATTTTTGCCCACACCGAGTTT
CATAAAACGGTTCACCATGCTTAAAAATCATTTTTGAGTATACCAAACCAAAATAATAAT
AAATAATCCCCCACCTGATATGCCGTGCTAATGATATGATATGCACGCGTTGACTCTGAA
TCACGAATTCGAACCAGAGAGTCGAACATAAGTCAAAATTAAAAACCAAAAGAAATAATA
TAAGTCGGTGACGCACCGAATAAAAATCCAAACAAGAATTTGAAACGGTAGGCCAGTTCA
AAAATGGTCATTGGGCTAGGTC
>Unigene0000035
GCCTTGAGGGGGAGAAGAACATATGATGAGACATTCTTTCAGCTTTGAAAAAGAATGCGT
CGAGCATATGATAATGACTGTTCCAATGGAAATTTGTCACAGAAAACATATGTCTCATCA
AAAATTGTCATTTATTGTAGCTAATGTCAGAAGCTAAAGGTTCACATTAAGGAAATTCCT
TCTAGAGCAATGTGTCAGATGATCATCAACACAGACTCTAATGCTACAATAAGTTGATCC
AAATCCTTCATGATTGAAAAGAAGGATAGTCAATGATTGACTAAAGCCACTAATATGATT
CATAAATCATAAGTCTATGATGCATCATCGATGCAATGGCTTGGATCCCCAATGACAAAA
TTAGAAATTGTCCTAAAAATTGTGACGATTATGATTCATTATGATTATGAGATGACGGAT
TTTCTCCTTTTAGAGAAACAGTTTTCCCGTCATTAGGGGGAGATAATAAGGAAATCGTTT
CAGTAGAATTACGTGAAACTGTT
>Unigene0000036
AAACCGGATGGGGCGATTGATAAGTATAAGGCAAGGTTAGTTGCCAAGGGATATACTCAA
AAGAAAAATATCAACTACTTTGATACATTTGCTCCAGTTGTTAGGATTTTCTCTATTCGT
ATTCTAGTTGCTTTAACTATTATTCATAATTTGTTTATCCATCAAATGGACGTGAAAACA
ACATTTCTAAATGGAGAACTAGAAGAGGAAATATATATGGACCAACCAGAGGATTGTGTC
ATGCCTGGAAATGAACACAAGGTATGTAAGCTAGTTGAGTCATTATATGGCTTAAAGCAA
GCACCTAAACAATGGCATGCAAAATTTGATAGTATATTAGTATCAAATGGTTTTAAAATG
ATTCTGAAAAATGTATATATTATAAAACATTTGA
>Unigene0000037
CCCAAAACCATAGACCATCAAAACTATAGACGAGCGACGATGGAGTTTCTTGTTGGATTT
ACTGCTATTTCAGAAGACATATGAACCCTGTATCATCATCGAACTTCCATTTTCTTCCAT
TTTCTTAGGGATTGTCTTTAATTTGTCCTTGATGGGTTTAGGGTTCTATTTGTTTCCATG
GTAGAAGTAACGATGACAGCTCTAAAAATTTCCCCACGAACATCTCATATCAGCCCAAGA
AGAATATAAAGTGCAAGAGAGTGTTTGATGAAAAGGTGAATACGGAGGAGGAAGGCTCGA
ATTTATGGTTTACGAGGAGAGCTTGATGGATCGTTTTGGTACTAAAAAGGGGTTTTTGAT
TGTAGATGTTGATGTGTTGGAAGATGATACGGACTCATACCTCTAGTGCTGGGAGACCCA
GAGAAGGATATGTGTGCAGTTACGGTAATTCCAGCCAAGTACCAATGATGACAAGTAGGA
TATGAATGAAAGGAAGAGCTACGCCCAAATGGCATTTTGAATCTCATTTATTGTACTTGG
AAGTTGAATTTTTTTTGGGCATGTACCTTTGAAGTAATTTTATAGGACTTCTGTTTGAAG
TCATTGTGTTAGACTTATTTTTTATTTTTTT
>Unigene0000038
TAACGAGTTCAAGAATTTGTCGGGCACGTCTATTTGCTACAGGACCAGTTGTTCAGCTTC
TTTTGTTACATTAATAAAAATGTCATCCTCCTTGTTTTCAATTCTAGATTGCTTTTCAGT
TGGAATATGAATGAATTTGTTCATCTCTGTCGAGAATTGCTTCACATCTTGCATATTGAT
TAATACCTTGACATTGCTACGTTGCATGACATCCCTCCATGTTTCTTCGGCTGTTTTCAC
ATTGCTTTGTGCGTTTTGAATTGCCCATCTATCCAAATCTGCTTGTGTTGTCAACATTTT
CTTACAAGATAGATACCAATCATCTTCTGCTTTCTTTTTAATGTCTCATGATGTATCGTG
TGGCTCAGCCCTTCTTTGATAATGAGGTGGTAGTTTTGCTGGCTGCGACTTCTGGCTTTC
AAGGTTGCTCAATCGAAGATTGAGAGCAGTGATTTGCTTAACTAATTGGTCTAGCAACTC
ATCCCGTGTCTTCCCGACCGTGGTGTAGATATGATATCTACCCTCGCTCTGATACCAAAC
TGATG
>Unigene0000039
CAGAATCAAGTGATCAGAATTTATGACATGAAAGCCAATTTAAACTAGGGAAGAAAATCT
GGAAAATTTTCTGTGCCACTGCCGACTGATCTGGAAGGCATGCCGACGATCGATCGGCAA
GCCTTCCTTCTCGAATTTCACTTGCAGCAGATACTAGAATTCTTCCTGGCCACTTGACGA
TCGATTGGAATGCACGCCGATCGATCGGCAGGGCTTCCTGCCATTCTTCGTTTCCTTTCA
TTCCCTGCAACTCTTCTTCTCTTCTCTTAGTACCATTGAGAAGTAAAAGAGGGTTCCAGG
GAAGAAAAACAAAGAGACACACCAAGTTGACAATCAATACACAACAATATACATGCAAGA
TCAAAGTACAACAAATGGAGCTCCTCAATGGAGTTTAGGGGCAACCCATTGTGATTCAGC
CTTAGAAACTCACATGCAATTCATTTCCTACCAGCAGGGACATAAACACACACCAAATTC
AACAGAGGAGATCAGAAATATGCATACATGTCCAGAATTATGAAACTGAAGCTCCATCAA
TGGAGTTTGAGGAGAATCAAGGGGACTCTTCCTTTCAACTCACATGCAAAGGCTAAAATA
TACAGGACAATGAATTACTCACCAAAATTCTCCTTAAATGCTGTTCAGAAATTCATACAT
ATGCCTTCCTTCATCACCTCAAGCAAAGCCAAGCCCTTCTCGCTTCCTTGTTCCCTTCTC
TTTACTATCAGAACCAACAGCTCCTTATTCCTTTCATGCATGCAATAATAGATCCCAGGT
TGAGGTAGATTCTATGCTCAACTTGGTGGCAGAATATGGTAGAGGGTGTGAAGAAGAGTG
GGGTGAAGGCTGAAGTTTAGAGGGCATTCGGGTGACAAGAGGAAAAATGAAGAAGTGATG
TGAGGAGTATTGGTTAGTTGGCTATATAAGCCAAATGAAGCAAGGATTCTCATTGGCTAA
GATGATGGAAGCGTATCAACCATATGATGAGACTCTTCCTTAAATCCAAGGGTCACCAAT
CAATGGGCCACAATGCAATTACTTGCCCAATGCAATTAGGAAACTTAAAAGAAATCAGAA
ATAAACCCACAACCAACACATGGATTATTTAATGAAACCCACCACAACGAAAAATTAGAG
TTAAGCCACACTTGGAAATATTTGGAAAAATTCACATATTCATTATCATAATCCAAGAAA
TTCTCAAGAACACTAACAAAAGTGAAAATTTTTCAGGTCCCTACACATATGTGCTAAAAT
TCTTAAAGCTTGATGTAATTTTGTGGGTATTTTTCATGTTTGAAAGAAGCAGGAAACAAG
AAGAAAGAAGCACATGGGAGTTCTTTCGATCATCGGGCCTTCAACTTCGATGATCGAAAG
AGTGGTATAGGCAAAATCCAAGAAGTTGAAGCTGCCTTGTTGATCAAAGGAAGATCGAAG
GGAATCAAGGAACTATCACTGTTTCGATCATAGAAGGACAACCTCAATCATCGAAAGGGG
TCTTTTAAACATAAAACACTATATTAAAGACTTAAAACTGACATGTTATAAAGACAAGAC
ACTGAATAAACTTTAAGACTTGTTGGCTTTTTTTTTGTTCTGCCAATAGACAAAAACAAC
ATGTCCACATAAGTCTTGTTTGGTTTCCACATCATTCTCCCCTGGTTGGAGAAGACTCGT
CCTCTAGTTTTAAAAAATTGCAGTATCCAATCTCCAAAACTCCTAAAGTACTACTTTAGA
TTGCAACCAGAATTTTGACCTTGATGATTTCTCATCTTTTTTGACAGATGCAAGAATAAT
AAGACTGGACCATTGATGATTTTAGACAAACCATTAAATTTGTCGGGTATAGTGAAGTCA
ATACTCAGAGCATTTTGGTGGAGAGCCATATCCTGAAATTGCTTTGGAGCATAAACGTAC
AAAACATGCTCATTCATGTGTTCATGTTTCTTTTCTGTTGCATATTGCCTGACCTCTTTT
TCAGTATTTTAACTACGGTAGCCAATTCGAGGAGTTCTTTGAATATATATTAACCGGTGG
TGATTCCTCAAAAATAACGACTTAAGGATTCTTTGGGCACATCGATTTGTTGCAGGACCG
GTTGTTCCGCTTCTTGTGTTACAGTAGTAAAAATGTTATCCTCGTTTTCAATTCCAGATT
GCTTTTCAGTTGGAATATGAATGAATTTGTTCTTCTCTGTTGAGAATTGTTTCACATCTT
GCATATTGATTAAG
>Unigene0000040
AAACACTTTGATGTAAATGCAATGGCTCTCTCTCTAGAAACCTCTTCTGGAGCTTCTCTC
TCTAGAAAAATAAGGTTTTTTGATTTGTTGCTCCGACTTCGATCCCTTATTCATGATAGT
TCGCTTAGAATATTTAGCCTATTAATCAGACATTTCTTGCACATATCTATAAGGAAGAGA
AGGTGGAGTAATTATTTTGAGCGATTAAAAGTAGTGATGGGTTATGTGATTGATGGGAAG
CAAAATTGGGAAGGTAAGGTTCGCAAGCAAAGATCTGAGACGATTGATAGTGGTTTCAGT
AATACTGGTGGCTATGAGATTGAAGGTAGAGACAAATGATAACTTGGAATGAAAAAGTGA
AAGCCACATTTTGGTATGTATATTGGGCATGGGAACGACAAGGGTTTTTGGGTTCTTCTT
CGATGGGGCTATAAAATGAGAAGAATTGAAGAGATCCTCCAACATATCCTTAATCTGGTA
ACTCAAAATTTCATTTCCCCTTTCATTATCTGCCAAAATTGTGTGGTTTCATTTTGTGTT
CAGATGGCTGAGAGTACGGATGGTTCTAATAAAGGAAAAGCCACAGTCAAGGACAAAGGA
AAGGCGATCATCAACGATCAATCAACTCCAAAAAATACGAATCAAAATAGGAGGCAGATC
AGTTCTAGTGAATTCATGGGCTTAGCTCGTGCGGCTGGACTTCGACATCATCAAATTTTG
TTCAATGATGTTTTATTATTCGGCAGTAGAGATGGTTACATAGCAAAGGAAAACATGGAG
GAAAGCCCATATATGCGATATGTGGTTACAAAATTGGAGTTTAATCGTCTTCCAAGGTTG
AATAGAGCACCAGTTCAGTTTGAGCCCCATGAGTTGAACCACAATTAATATCGAAGAACT
GCTCTTATTGGAGTTGTTTATGGTGCTCCGATTACTATGAAAGGTATCACCCTTGCTTGC
AAAAATAAATGGAAATCAATATCTGGTTCTTTTTCTATTGATGTTATGGGTTTTAAATGT
ATTCTTATAATTTTTGAAAAGGTAGAAGATAAGATTTGGGTTATGAGTAATAGACTCTGG
TACTTATTTTCAAAAGCCCTTCTTGCCGTCACCAATTGACAACCTTTTTTTGATCCCTTA
ACCTTTGTATTTGAAAATCAACCTCTTCGATTTAATTTGTCTCATTTGACCATAGAGTTT
TGGACTTTTTCAGAATGTTGAAAGGGTCATTATGATGCTGGGAAACTCCTCTCTGTTGAT
TATGTAACTGAAACCAAAACTAAGTTAGAATTTGTTAAGGGGGTGGCTGTTATCAATCTT
AATTTGCCTCTTATTCAGGAGGTTATGCTTGAATTCTCTTATGGCTTGCACCAAAAATTT
ATTAATTATGATTTTCTAGCTGAAACTTGTTTTAACTGTGGAGACCCTGCACATAGGTGC
AAACATTGTCCTTATGCTATTAGCCAGCGTCAATTATATTTAGAAAGAACCTCTACTCCG
AGGAACAAGGCTCGTAAGGAACAAAATATAAAAGACCAGGTTGTCCCCAATATGGATTTC
ACAGGTTGGATCCTAGTTCCACCTGCTAATGGAGAATTTCTTATCAAAAGGTATGGAGAA
AATGGGATTGGCGGAAGATGCTACTCACTCTCAGGGTGGTAATATTGGTAGTGCAAGGAA
ACCTCCAGTTTGATTCATTATTAACCCATAAAATGAGGATGTGATAGCTAAATTTATGGG
CTTTAATCCGAGAGTTAACACCAAGTCTATGACAATAACTGCTGTTAGATCTAAACCTGT
CCATTCTCATCAGCAAGGGGGAATAAGTGGAACATCTCCTAAAGGAAATTATGGGACAGG
TAAGGACATTTTTAGAAGTATGGTTATTAAAACTAATCCATTTGTGTTTGGTGCTGGAAA
TCAAATGCAGAATTAGGAAGTAGGGTGTATGGGCTCCACTTCTGCTGGTGGCAGTCACAA
TCATATTATGTAATTTGATACAGTGGATGCTCTTCGACTGACTGTAGTTCATTCCAAGGG
TAATTCACGGGGAGTGGGGTTTGGGGATGAACTGGGTAAGATTATTCTTGTTGCTATAAG
TCAAGGTGCTTTCCAAGCTAATAATATGGTGATTGATCCAATGCAAGAGTTCCATAATTA
TGAGGTGGAGGATGAGGTATCGGATCAGGAACAATACTTAGACATGGATTCAGTGGAGAG
CTCTGAAGTTTCTTTCACAACAAATTGCACACTCTCGACAATAGTGTTATTTATCCTGAA
GATCAACCGCCTGAAGGAGCTCAATTAGCAGTCATCAAGAGGAAAATGCCTCGGGAAGTA
GAAGGGGCAAATGAAATTATGTTGGCAAATATATTTGGAGTGTTACAGGAGGGTGCCCTT
TCTGATCATCTTAAATGAAGATTATAAGTTGGAATATAAGGGGTAAGGGTATGCATGGCT
ATTTATATAAAATTAGGTATGTTAATAGGATCTCGCAACCTGATGTTTTATTTTTTTTTT
TTGTAATACAAGAGATCAAATAGGTTCTGTAGATATGTGTGGGTATCAATCTCATTTCGA
TTTGAAGCTTTCTAGCTAAATTATCCTTCTTTAGAAGAGGTAGTTTTTAAGGCTTCACAG
CAACATAACCAAGGTAATATGTATATTAGTGTTTC
>Unigene0000041
GTAATCGAAAAAAATATATTTCCTTTGGTATCCTATTTTATCCCCGAATTTACCAAACAT
AAATTTGGGGATGACTATCACCAATAATGCTATCCCCTTTCTCCTTTCCCCTTTCTCTTA
ATTCTATACTCTTTACCAAACGTAGCCTCAAAAAAAGAGAGAGAAAAAGGGGAAACTATC
CCCATATTTAGTTGGTGTATCACCTTTCCCCAAACATAACATTTACCAAACGTACTTATG
CCTGGGGAAAGAGTCTGTTATCCTCATTCCCCTAATTCTACTAACCATACCAAACGTTGT
TGTCCATTACTGGAGATCTATGAACAAGTATACACCCATAATCAAACATAAAAGCAGTTG
TTGAACAAATGTAAACCCACAATCAACATAAAGCAGTAGTTTAATATAATTTTTAATCTT
GTACCCTTGTATGATTGTGATATAGGTGCCAAGGTGAGAGTGGAATGCAGGCAAAGGAAG
ACATTGGAACTTCTATACAGCGTTGAAGGGAAGACAGATTCGAGTGGAACATACCACATC
ATGGTATCAGAAGACCATAATGACCAAGTCTGCGATGCTGTCCTTGTCAGCAGCCCCCAG
AATGATTGTGCATCAGTTGACCCAGGTCGTGAGCGTGCTCGTGTTATCCTCACTCGCTAC
AATGGGATTGTGTCAGATGACCGATTTGTTAATTCAATGGGGTTCATGAAGGAGCAGGTT
TTGTCTGGTTGTACTCAACTGCTCAAGCAATACCAGGAGTATGATGATTAGGGTATGTTG
TTACTTCTTGTGGGTATGGATCTGATCAATTTAAATGTTGCTTGGGTTTGTTTAGTATGT
TGTATTTCTTAATTGGTGTATTATCTGTACCTCGAGAAGTCTACTATGTTACGG
>Unigene0000042
TCTCGAGATACAGCACTCCATTCTAAAACAAAAAGTTCATACAATCATTTTTAAGAATAG
GGGGATCAAAAGAAAAATTAATTCATAAACATTTCATCAAACAGTTGTTGTGCCAACCGC
TTCTCTTAAGTCGGCTTTGGACTATCAAGCTGAAACAACAATTAGCGGAGATCTTCAAGT
AACAGCAATTCAATCAGAATCTGAACCTGCACCTACTATATTGCAAGATGTTAGGGAGGA
TGAAGTCAAAATTTCAAATACAGAAACTGATGATGATATGAGCTCATCAGCAAGAGAACG
CCCTACATATGCTCATGTTCTCACGTATAGTGATATCACTATTCCCTCTCCAAGAGAGAA
TAGAAAGGCTATCAATGCTTTTGAAATCATGACTAGTCATGCTGGCATGAGTGTTATTGC
TTCAAAAATCATAGTTCATCAAGAAGAAGCAGATGAGATTACTACTCCAAAATACAAGTC
TGTTGTAGAAGACTCTCCGTCAACAGACCCACAAGAAGAGTCACCTGCAGCGAATGGTCT
ACAATTAGAAAAGGTAAAGGTCTTATCATCTCATAATTCTAAAATCAATAATAAAAGGTT
ACAAATAGAAAAGGATTTAGAATTGATAGCAAAATCAAAACAACCTTCTCAGCAACAGAT
TGAAAAAGAATGTTCATTAGTAGCTAACCTTGCTACTGAATTGTTGGAAACTGAGATGGA
GGGACTGGAATCAAGATCGTTGAAGCAATTTAGTAAAAAAAAAAACATATGAGAAATAAA
ATTAAGGTTTCTTTAAGTAAAAATAAGCACATTTACTCTCTCAGATGGGTTTCATTGCAA
GTTAAGCAATAAGCTCATGGGATTTACCTTTGGGGGGTGGATGATGCTAAGTGGGAGTTG
GCTTTTCAGAATCATATTGGTTTATGGGTATATGGGGTTTATACAATAAAGGATTTGGTA
GGATCTGGCTCGGTCTGTTTGGGACTTTGGTAGCAAATGAGGAAGCAAAGCACTTACTAG
TCTCATTAACAATAATTTTAGCCAGATTTTTATTGCCTTCTAAGTAGTTTGATGGAAAAG
CAAGGAAATTGGCATGGTGGATTTTGAGACATTTGAAGATAGAAGTCGTCAGTTGAAAAA
TCAGTAGCAGGGAATGAAATGTACATGCATCCTCCTGGATTTGCACATCTGGTGGGTGAT
GGTTTGGAGAATCAGATAGTTCCAGGTTTATCAACCATCGTTTCCATATTCGATTGGTTT
GATCATATGATTTGCCTACTATTGGGCTTTGTTCCTGTAAATTAAAAAAGTTAGCTCATG
CAATGGCAATAAAAAATGAATTTTGAGATGGAATAGGACCTACTGATCTATATTGAAGTT
GAGGTGAGCTGTGATTGGCTTCGGACAGTTGTCTTTGGCGCAGAACTCTGTGTGGAATTC
ATCCATCAAGAACTCATCTGCACAAACAAGAATCTGAGATATTGAAAGGAAAGAAAAGTT
TTTAGTGGTCTTGTTTTTCTTCATTTTACCTGGTAGATCGATTGGATTCTCCATTAGAGA
AGTGGGTGATGAGACTATTTTTGGTGGTATATGGTGAAAAGAGTTAGAAGATGAAGGTGG
GTTTACAGTAGAATGAGATTTGGTGTGTGGTCGAATGAGG
>Unigene0000043
ATGGAGTTGTAGGTGGTCTCGTGGATGCCGCAGGATTCCATGCCCAGGAATGAGGGCTGG
AACAGGGCCTCGGGGCAGCGGAACCTCTCGTTGCCGATGGTGATCACCTGGCCGTCAGGG
AGCTCGTAGGACTTCTCCAGCGAGGAGGAGGAAGCAGCGGTGGTCATCTCCTGCTCGAAG
TCCAGGGCCACGTAGCACAGTTTCTCCTTGATGTCACGAACGATTTCTCGCTCGGCGGTG
GTCGTGAAGGTGTAGCCACGCTCCGTCAGGATCTTCATCAGGTAGTCTGTGAGGTCGCGG
CCGGCCAAGTCCAGACGCAGGATGGCGTGGGGCAGGGCATATCCCTCGTAGATGGGCACG
GTGTGGGACACGCCGTCGCCGGAGTCGAGCACGATACCGGTGGTACGGCCGGAGGCGTAC
AGGGACAGCACGGCCTGGATGGCCACGTACATGGCGGGGGTGTTGAAGGTCTCGAACATG
ATCTGTGTCATCTTCTCGCGGTTAGCCTTGGGGTTGAGGGGAGCCTCGGTCAGCAGGACG
GGGTGCTCCTCGGGGGCCACGCGGAGCTCGTTGTAGAAAGTGTGATGCCAGATCTTCTCC
ATGTCGTCCCAGTTGGTGACGATGCCGTGTTCGATGGGGTATTTCAGGGTGAGGATACCT
CGCTTGCTCTGGGCCTCGTCGCCGACGTACGAGTCCTTCTGGCCCATGCCGACCATCACA
CCCTGATGACGGGGTCGGCCGACGATGGAGGGGAACACAGCTCGTGGTGCATCGTCACCA
GCGAAGCCGGCCTTGCACATGCCGGAGCCATTGTCTACAACCAGGGCGGCTACTTCGTCG
TCACACATCTTGTTGTTGTTGTTTTACTAAAAGGGCGGACGAGCGTACGTGCTGCTTC
>Unigene0000044
CGTCGCTTGGGTTAAAACATGAATTTCTCTCACCCTACCTCTCTCTTTACAAAGGAATAG
AATTTTGCAAGGATATCTGATGACCGAATCTCTCTACTAAAATAAACTCTGATGACTGAA
TCTCGTTACTCACAAAGAATTCACTTACATGAACATCCAAAGGTTTTGTTGGCTGAATGG
CTGCAATTCTCATCGAGATAATATCGAAAGATTTATTAGTGCTTTCTCATAAGGATGCGA
CACCATATTTTAAGAAAGCGGTCAAATTTTATGATTATCTTGCGAAGCAGTTCGATCAGG
GTCATGTTCTAGATCTTTTTGCTTCTGCACTTCATCAGGTTTCCTTGTTCAGGAGTTCTC
TAGAGGCAGTAAGGGGGTTTCTTGGAGCTTCAGTCCTACATGACATAGAGCTTCATTAAG
GTGCAACATGTGTGGCCAAAACAGTCCTAAATGGTATTAATTCTGCAAATCATATGAGAT
TAAATTTGTGTCTTGTCTGGATTCCATATCGTGGACCCCCTACGAAAAGCATATTGATAC
ACAATAATTGAACTACGATGGCAAAATCCCAATTACAACATCCAAGTATAAAAAAATTAC
AACAAAAACATAACTTTCAATTACTACACATGATTTATTTTCAAAAAAAATTGTGGGATA
TTACTTTCCATGAAATGGGTCGTGGTTTCAATTCTT
>Unigene0000045
GCTAACCATATTTTTCTCACACATTCGTTCTAATCTTTTCTCATCTTCTCAAATCAGATT
CAACTGCTCTCTCCTTTCTCCCAACTCTCTTTCGCCATGGCACCCAAGGCCGAGAAGAAG
CCCGCCGAGAAAAAGCCGGTGGAGGAGAAGAAATCAGCCGTCGCCGAGAAAACTCCGGTG
GAGAAGAAGCCAAAGGCCGGCAAGAAGCTTCCAAAGGAGGCTGCCGCTGGAGACAAGAAG
AAGAAGAGATCGAAGAAGAGCGTGGAAACGTACAAGATCTACATCTTCAAGGTGCTGAAG
CAGGTCCATCCCGACATTGGAATCTCCAGCAAAGCCATGGGGATCATGAACAGCTTCATC
AACGATATCTTCGAGAAGCTCGCCCAAGAATCTTCAAAGCTTGCGAGGTATAACAAGAAG
CCGACGATCACGTCTCGGGAGATCCAGACTGCGGTAAGGTTGGTGTTGCCCGGTGAGTTG
GCCAAGCATGCCGTTTCTGAGGGGACCAAGGCGGTG
>Unigene0000046
CTCAAATCCACAGCGAAATATGAAATTATTCCCATGGTCAAAATCAAAATGTTTAAAACA
TAAATGATGATATTTCATTCACATCTACCGGAAATAGACACGGAGATCTGACAACTACAG
ATTAACATCAACCAAAAGATACATGACTCTGAAGGCCTAACATCACAACATAATATCTAA
GAACTTGTGAATTTGGTCACAGCCTTGGTTCCCTCTGAAACGGCATGCTTGGCCAATTCA
CCTGGCAAAACCAACCTCACAGCAGTCTGAATTTCCCTGGAAGTGATGGTGGGCTTCTTG
TTGTATCTCGCAAGCTTGGACGACTCCTGTGCGAGCTTCTCGAAGATGTCGTTGATGAAG
CTATTCATGATCCCCATGGCTTTGCTGGAGATTCCAATGTCTGGATGGACTTGCTTCAGC
ACCTTGAAGATGTAGATCTTGTACGTCTCCACGCTCTTCTTTGACCTCTTCTTCTTCTTG
TCGCTGGAGGCGGCCTCCTTCGGTAGCTTCTTACCGGCCTTCGGCTTCTTCTCAGCAGGG
GTCTTCTCAGCGACCGCCGATTTCTTCTCCTCCACCGGCTTCTTCTCAGCGGGCTTCTTC
TCTGCCTTAGGAGCCATGGAAAACTCTTGAAAGATTTTGGTTTGGGTTTATTTGCGAGAG
GGCTGAAACAACAAGAGTTAGGGTGAGATTTAATTGTGAAGGAAAACGAAGTCTAGGAAC
AAGTTTATATGAGAGTACGACTCACTAATCATTGGCTATAAGGGTTTTGTTCGGGATTGA
TGACATAACATCTTTTTAAACCG
>Unigene0000047
TGAGGTAGGGAAGCATTGCACTGCACAAGAACTTTTTAAGGAGATGCAAGCTTGTGGGAA
ACTTTCAGATATTTGTACTTACTCAATCTTATTGCCCGATTTATGTAAAAACCAAAGTCA
TGTTATGGCAATGGCAGTTTTCCGTGTAGCAGAAGATAGTGGATTGGATCTTGATATTAC
GATTTATAGTGACCTCCTTAATGGCATATGCAAGGCTGAGAAAGTTGAAGCTGCAAGGGA
ACTCTTTTCTGGCCTCTCTTCCAAAGGATTGCAACCTAATGCTTTGACATATAATATTAT
ACTCAGAGGACTTTGTAAGCAAGGGCTACTAGATGAAGCAAATGAGTTGTTTAAGGAAAT
GAAAACGAGTGGCTGCTTGCCAGATGTATGCACTCATAACATTCATTATCGCTTTTGAGC
CTTCCTCCCTGTGGTCGAGGTGGTGTCAGGCGGAGCTGTTACATGGTAAATCTTTTTGGG
TGGCGATGCTTCCGTCTTCCCCCTCCTGGTTTTGACGTCAACCTTATAATATTAAAATGC
ATTTATGTTCCATGTTGTCTGATATTTGTGGTCCGGGTGAGTATATTTCTTTTTGGCATG
ACTCGTGGCACCCTTATGGACCTTTGTTGGATATTTGC
>Unigene0000048
CAGAAGTCCACAAAAAGTATAAGGATAAAAAAATAGGCTTGACACGAGGCTCCCGCACTA
GGGAGGGTCGATGTACGCAGCCTTACCCTCACATGTACAAGGAAAATATATATAATAAGA
GCCAGAGCCAACAGTATTTATGGACTTCAAGAGACTTCACCAGATACAAAAAACAGTAAA
ACACTTCAGTACTAGCAGAAAGTATTCCAGCTTTTGAAACAGATGCATAGAAGGCTTTCA
ATTCTTGCAGTTGGCTTGCCCATACAGATGTTCTGAAAACCATCACGTCCCACGCCACCT
GCCACTAATCTTTTTTGCGATAAAAAATTCTCCTCTTCCTCTCTAGCCAAATGGACCAAA
GAGTTGAAATGGAAGCAAACTTCCACTGTAAAAAGGCTATTTTGGTTGGAAGACGAGAGA
TTGATGGAGATAACAAACTGAGCAGCTCGTGAATGTTTCTGGGAAGATCATAGTTCATCT
AAAAAATATCCAATATTTTTGTCCAGAACCTTGTTGCAAATCTGCATGAGAAAAAGTGGC
GTTCCTCTGTTTCAACTTCTGTTTTGCACATATAGTATCAGTAGGGACAGATACAGATCC
AAGGTTTTCTCTTTTGTCGCCTGTTATTGGTACTAAGCTTCGTATGAGCAAGTGACCAAA
GAAAGAAAATAATTTTCATGGGAATTAATTAGGACTTGAGCATATTAAACATGACTTTTT
TTTCACTTTTGATTGTCTGGGATTCTCCTGGTCCAGGTCAAGGTTTGCTTCTCTACCTAC
TCTCTCTACTCTTTCCTCTTGATTATAGACTTTTGCTCGATCCTAAGAGTGGTAAGTGAG
TGGTCTGGAAGTCTGGAAGCCCTTCACATGCTATTAGACATTCTCCTTGGGTCCTCCATC
TTTTTCCCTACATTAATGATGACATTTGCTCCGGGTCAAAAGTTGTAAGCCAATGTTGTG
AAAAGCGACGCCTAAGCGCAAAAAATGCTAAACGACCCAATAAAAGGCTTCAACCACCCC
TAAGCGAGGCGGTGTACCTTAAGCCACCGAAAGGCAGCTAGGCGCAAAAAAAACACTGAA
AAGAGAGCTTTTTTCTTCTTTAACTGCTTCATTTTTTTTTTCTTGTTATACTCTTTTGAT
CTCTCCTCACTAATCTCTATTTATCTCTCTTTTA
>Unigene0000049
AATATATATAATAGGCTAAAGGGAAAGGCTACCGAAACAGAGTAAAATAGAGACAAAAAA
ACTAATAACAAAATGAACTGAAAAAGAGAAAGGTGGGTAGAACTCACCAGAACTTCTAAT
GCAAGTCGCCTGACCGCAGGTGGTGACTAGAAGTGGTGACCGGAGGTGGATATGCGCCAA
AGATGAAGTCGAAGTTTGAGAAGAGAAGGAGTGTCTCTGGTTTTTCTCTAAACCTTGATG
AGAAAAGGAGCGTCTCGTGCATAATAATTTTGAGGTATCCGATGTGTCTTAAATTACTCT
TCCCCCCTCCTCTCCCCCAAAAAAATCCTATCTAAAGGCTAGATCTTATTTAGAACTAAA
AAAATGCATCCGCTTAAGCACCGAACCGCAGTCCCTCTGAGTGGTTGCTTAAGCGTCGCT
TAGGGTACGTGGCTTCGCTTAGGGGATTTTGAAGCCCAATTTTGTCGCTTAGGGCTTAAG
TGCACCTATGCGTGGCTTTTTAAAACATTGGGCGAGTTCACTATCAATCTTTCTTATAGT
CCTTTGTTGAGTGTCATA
>Unigene0000050
ACAATTAGCAGTGGACACAGTTTTTAATACTGATTCCGCTTTTTTCATTTCATTTTCTAC
ACAATCAGTAGTATCTTCTGGTTCTGGCTGCGGGATAGTATGAACTTCTATCTTGACGTT
TGCAACAGTTTCTTGACACCCCAGTTTCTTTGCAATGGCCATCAAAATAATAAAAATGGC
ACTGACTGCCTCAGCAAGAAGAGCAATCACTCCATTCCATACCTCTTTGGTTTTTACTTT
CTTATTGACCTCTATATGCATTTGCATGACTTTGTTCAACAACGATATCTGCTTCTCACA
TAACTGCACATACAACCGCCAAAACTTCTCCTTAAAAGGGTCGCCTTTGGCCTTAAATTT
CTCTAGGTTTTCAACTGTCTCCACATACTTTTTGTTCTCAAATTTTTTGGTTGCTAGGCG
GAGGACAAAATCACTACTACTAACGACCTTGAGGCAGTTTTCAAGTTCATTTAAAAGCTC
TAGAGTTTGCAGACTGGCCTGAAAATACTCATTCACAAGATTGAGAACTTGTTTGGATTG
GAATACATCACCTCTCTGCTTCAGAATGTAAT
>Unigene0000051
AGTACTTGCAGCAGGCAAAGGCGAGAACTTTGACTTGAAAGATTGACTATAAAATCACCA
TATATAGGGCAAAAGCTTTAAACTCTCACACCACCACAGTTTTATACTCCAACTTAAAAC
TTCTAAAACATTCACTGGTTTAGCGTTTCTTTCCTTCGCCGGAGGGTCGGAGATCAACCC
ACACTCTTCCATGGCCCTCCGTCAGCAGCCCACTAAGCCCGTTCGTGTTACATACTCCTC
AACCACCGAATCTCTGAAACCTCGCCATTCCAAGGTTGATGAACATGCACCCACAAAAGC
TTCTGATGCCTTGCCCCTTCCTTTATACATCACCAATGCCGTCTTTCTGACCCTCTTCTT
CTCCGTCGTATACTTCCTCCTCCAACGATGGCGCGAGAAGATCCGTACCTCTACCCCTCT
TCACATTGTCACTTTCTCTGAAATCGTCGCCATAGTTGGCTTTGTCGCTTCTTTCATCTA
CCTTGTGGGCTTTTTTGGCATTGATTTTGTCCAATCTCTCTTTCTCGGCACTTCGCACGA
TGATATTTGGACTGTGGACGAAAATGAAGATGAGATCATCATCGAAGAGGATAGTCGCAG
TGCTCCTTGCGGTGCCGCAATGGACTGTGCCCCGGTGGTCGCTTCTGCGAAAGCGAAGCT
GATCGACAATTCGCCGCCTATTCTTCCAACCCCTGCATCATCCGAAGAAGATGAGGAAAT
GATCAAATCTGTCGTTGCGGGTACCACGCCGTCGTATTCGCTCGAGTCCAAACTCGGCGA
TTGCAAACGTGCGGCCGGAATTCGTCGGGAGGCGCTGCAGAGAACGACCGGTAGGTCGCT
TGTTGGTTTGCCACTGGAAGGTTTTGATTACGAGTCCATTTTGGGTCAGTGTTGCGAGAT
GCCGGTCGGGTACGTTCAGATTCCGGTAGGAATTGCTGGGCCACTGTTGCTGAACGGGAG
AGAATATTCGGTACCAATGGCAACAACTGAAGGGTGTTTGGTGGCGAGTGCCAACAGGGG
TTGCAAGGCAATCAACTTGTCTGGTGGGGTAACCGGTATTTTATTGAAAGATGGCATGAC
GAGAGCTCCGGTCGTGAGGTTCGCCACCGCCAAAAGGGCTGCCGAGTTGAAATTCTTCTT
GGAGGATCCTCTCAATTTCGAAACGCTGGCTACTGTTTTCAACAGATCGAGCAGATTTGG
TAGGCTCCAAACCATCAAATGCGCAATTGCAGGGAAAAATCTCTACATGAGATTTACTTG
CAGCACCGGCGATGCTATGGGGATGAACATGGTGTCGAAAGGTGTGCAGAACGTTCTAGA
CTTCCTTCAGAATGATTTCCCCGACATGGACGTTATTGGCATCTCCGGAAACTATTGCTC
AGACAAGAAGCCTGCTGCAGTGAACTGGATAGAAGGACGTGGAAAATCTGTTGTTTGTGA
GGTTATTATCAAGGAAGAGATTTTGAGAAAGGTTTTGAAGACCAACGCTGCTGCCCTGGC
AGAGCTTAACATGCTCAAAAACCTTACAGGTTCTGCCATGGCTGGAGCTCTTGGTGGATT
TAATGCCCACGCTAGCAATATTGTGTCTGCTGTCTACCTAGCTACGGGCCAAGATCCAGC
TCAAAATGTCGAGAGCTCTCATTGCATTACCATGATGGAAGCTGTTAATGATGGAAATGA
TCTTCATGTCTCTGTGACAATGCCTTCTATTGAGGTTGGTACAGTTGGAGGAGGTACCCA
ACTTGCATCTCAGTCAGCATGTTTGAACCTGCTTGGAGTGAAGGGTGCAAGCAAAGATTC
ACCCGGATCAAACGCACGGTTGCTGGCCACCATTGTAGCTGGTTCTGTTCTTGCTGGGGA
GCTCTCTCTCATGTCTGCAATTTCAGCTGGACAGCTTGTGAACAGCCACATGAAGTATAA
TCGATCAAGCAAAGATGTTTCCAAAGTGTAAAGAGGGAGCAGAATAAACCCAACTTTGTG
AATAAGCCTATAGTGGCATTGTAGTAGGTTAAAGCCTGATAAAGATGCAGGAAACATGCA
GGAAATCTTGTTGGTTGTTACTCTTGGATGCCCTCATATGCCATCTTTTTATGTTTTAGA
TCCACTAGTGATCATTGTATAGGGA
>Unigene0000052
GAATCTTTGCTTGCACCCTTCACTCCAAGCAGGTTCAAACATGCCGACTGAGATGCAAGT
TGGGTACCTCCTCCAACTGTACCAACCTCAATTGAAGGCATTGTTACAGAGACGTGAAGA
TCATTTCCGTCATTAACAGCTTCCATCATGGTAATGCAGTGAGAGCTCTCAACGTTTTGA
GCTGGATCTTGGCCGGTGGCTAGGTAGACAGCAGAGACAATATTGCTAGCGTGTGCATTA
AATCCACCAAGAGCTCCAGCCATAGCAGAACCTGTAAGGTTTTTGAGCATGTTAAGCTCA
GCCAGGGCAGCAGCGTTGGTCTTCAAAACCTTTCTCAAAATCTCTTCCTTGATAATAACC
TCACAAACAACAGATTTTCCACGTCCTTCTATCCAGTTCACTGCAGCAGGCTTCTTGTCT
GAGCAATAGTTTCCGGAGATGCCAATAACGTCCATATCGGGGAAATCATTTTGAAGGAAG
TCGAGAACGTTCTGCACACCTTTGGAGACCATGTTCATCCCCATGGCATCGCCGGTGCTG
CAAGTAAATCTCATGTAGAGATTTTTCCCTGCAATTGCGCATTTGATGGTTTGGAGCCTA
CCAAATCTGCTTGATCTGTTGAAAACAAGAGCTAGAGTTTCGAAATTGAGAGGATCCTCT
AAGAAGAATTTCAATTCCGCAGCCCTTTTGGCGGTGGCGAACCTCACGACCGGAGCCCTC
GTCATACCATCTTTCAATAAAATACCGGTTGCCCCACCAGACAAGTGGATTGCCTTGCAA
CCCCTGTTGGTACTCGCCACCAAACACCCTTCGGTTGTTGCCATTGGTACCGAATATTCT
CGGCCGTTGAGCAACAGCGGCCCAGCAATTCCTACCGGAATCTGAACGTACCCGATGGGC
ATCTCGCAACACTGACCCAAAATCGACTCGTAATCAAAACCTTCCAATGGCAAGCCAACA
AGAGACCTACCGATCGTTCTCTGCAGCGCCTCCCGGCGAATTCCGGCAGCACGCTTGCAA
TCTCCAAGCTTGGTCTCAAGCGAATACGACGGCGTGGTCCCCGCAACAACAGATTTGATC
ATTTCCTCATCTTCTTCAGACGATGCAGGGGTTGGAAGAATAAGCGAATCGTCGATCAGC
TTCGCTTTCGCAGAAGCGATCACCGGGGTACAGTCCATTGCGGCACCGCAAGGGGGACTG
CGACTATCCTCTTTGATGATAATCTCATCCTCATCGTCGTCCACAGCCCAAATATCGTCG
TGTGGAGTTCCGAGAATGAGAGATTGGACGAAATCAATGCCAAAAAAGCCGAGAAGGTAG
ATAAATGAAGCTACGAAGGCAACTATGGCAACGATTTCAGAGAAATTGACAACGTGGAGA
GGAGTGGAGGTACGGATCTTCTCGCGCCAGCGCTGGAGAAGGAAGTAAACGACGGAGAAG
AAGAGGGTCAAAAAGACGGCATTGGTGAGGTACAAAGGAAGGGGCAAGGCGTCAGAGGCT
TTTGCGGATTCATCATCAACCTTGGAACGGCGAGGTTTGAGGGGCTCGGTGGTGGCGGAG
AAAGTAGCAGGAACGGGTTTAGTGGGTTGGTGACGGAAGGCCATGGAAGAGATGGTTTGA
TCTCCGACCCTCCGGCTAAGGAAAGAGACGTAAGTGAGTGAAGCCTTTAATTTTTGAGAC
GTAAATGAGTGAAGCCTTTAATTTTTAAGTTTAAG
>Unigene0000053
GTATACACGGTGTCTAATTACGTCAATTACACTTTTGCCCGTAATTTCGTGTAAATACTA
CTGTTATGTAAATTGCACATTTCAGAACACTTAATCAATTCCGATTTCGATTCTAACTAC
ACTAGGACTCTCTACTAGTACCTAATCGAGTCACTCTCTAGTTTCGTCTATTCTGGTCGT
TGTCCATATTTGCAGTCTCGGTACCATACTTGCATTATTTTACTTAATTGAATTTACTCT
AATACATAATTCTCGTACTATGTTTTCCGCTCGTCTCGGAAGACCGATTTTTCTTTGGCT
ACATAGTTGTTTCAGAAGTTCTTTTCAGGTGGGGGACTTTACTTATTTTGAATTCCATTT
CTGGATTATATATGTACAATCAAATAACGTGGTAAAAACATTTTATTTTATACTCGGGGG
AACCCAATTCTCCCGAGAATAACCTCGTATCACTTCTTACCCATTTTGCAATGCTACAAG
TTTAATTATTTAAAATGAGGGCATAATAAGTTAAATTAAAATCAAGTAATGCGTAAATAA
AGCGACTTAGTGCACTAGTGATCGATCGGTAGTGGAAGAACTTAAAGTAGCAATTTGGCT
TGCCTTCCAGAGGACTTAAAGTAGAAATTTGGCTTGCCTCCATGGAGACAATGGACGATT
TGGTCCATCTCCGGGGAAGACAGTGGACGATTTGGTCCGGCTTCCCGTTAAGACAGTGGA
CAATTCGGTCTGGCTTCCCAGTATTACGCGATAGAGATTTGACATATGA
>Unigene0000054
AGGAAAAAAAGATCGGAAAGACAGAGAACAGGGAGCGACGACAAGAGAGGAAAGAGAAGG
GACGGCAGCGACGCCCTTCTCCACTTCGCGATCAACGCCACCCACCACCTTCTTTTCCGG
GCTAACTAAAAACAAAAAAAAAAGGGCAGAGGGTTTTATTGGTTCCGTCACAGAGAGTGG
GTGGCTGAGGGAGAAAGTTAGAGATGGGGCATTGATAACTAGTCCATCCACCATCGCTGC
CCTTTAGCCCTTCTCCACGAGACAAGTAACATCAGCATCCACATCGTCCAAGTTGAACCT
GCAACCAGTGGCGAGGCACGGGCGGCTTAATTCCGTTGAGCGGCGGACCATCCTTGTCTT
CAGAAATAAATCGTTTGGGGTTAATTAGCAGAACCAATGCCATATTTCATATTTGGATGC
CATTTCCGTGCATAATAATATTTCCTCCCTTGCCATCCTTTCAGAAGCATCAAGCATGAG
ACTTCTCCAGGTCAGAATGGAGATATCCTCTCTCCAAAAAGTGTTCAGTGCCAGTAACTA
TCTCTCCAAAAAGTGTTTCTATATAAATCATTCAATTAATTAGTTACCTGAAAACCACTC
ATTCTTTTAAATTAGTAAGATTAGTTTAAAATGTGGGGCAAGGGAACTGGTGCACTGCTG
GAGAATGAAACAAAATTTAAGAAGAACAAAAAGATAAAATATTTGGGGTTACATGTCACG
CCCCCAAATTTCGGACTATTCAGACCTTACTGAATAATAAGGAATTTGAGTTTGTGAATG
AGAATAACTCAGATTGCATTCAAAACAATGATAAATAATCTTTGATATATGATGAGATCC
ATAATACATAATGCAGTAATAAATAATTCACAGGTCGCAGCCTGAATAATTGATTTAAAT
ATAAATGACAACCCTACACTATAATCCTTAAATGTTTCACTTCGTGCCAATCCTCAAATA
TAATCAACTCTCAAGTAGTCTTATCACCTGTTGGGGTGGTTCCAAGTACATAGAAATACA
AAACAAAGGTATGCACGGGGTGAGTACATCAGCCATACTCGTGGTGGTGTTTTAAACATA
AGGGGGTACATATATATCTTTGAATCATCAGTGTAAAAATCATAAATGTTGGAAGTAAAC
AAACTACAATTCTAATCATATATATAAAGTGGGCATGTCATATGTCAAATCTTTATCGCG
TAATACTGGAGAGTTAGACCAAAATATCTTATAGCCTCCCCGGGAAGTTAGAAAAATATA
TGATAGTCGTCCCTTGGAAGATAGACCAAAATTTTGGATAGCCTTCCACCGAGAGTTAGA
CCAAAATGTCTGATAGCCTCTCTTTGAGAGTTAGACCAAAATGTCTGAAAGCCTCTCATA
ACCACATCGATCAATAGTGCACTAAGTCGCATATTTACGCATTAGTTGATTTTAATTTAA
CTTATTATGCCCTCATTTTATATAATCAAATTTGTAGTGTTGTAAAAATGGGTGAGATGA
TACGTGGTTATTCTCAAGAGAATTGGATTCCCACGAGTATAAAAGAAAAGGTTTTACCAC
GTAGTTTTGCTGTACATATATAATCCAGAAAATGGAATTCAAAATAAGTAAGGTCTCCCA
CCTGAAAGGAACTTC
>Unigene0000055
CTGCGTTTGTGTGTGGATTATAGGGAATTGAACAAGGTCACTAAAAAGAACAGGTATCCC
TTACCTCGCATAGATGACTTGTTCGATCAACTCCAAGGAGCCCGTGTTTTCTCTAGCCTT
GATCTGAGAAATGGCTACCACCAGTTGAGAGTAAAAGAAGAGCACATTGAAAGGACTGCC
TTTGCAACTAGGTATGGCTTGTATGAGTGGCTAGTCATGCCATTCGGAGTAACAAATGCA
CCAACCACATTCATGGATCCAATGAATCGTGTATTCCAACCCTTTTTAGACAAGTTTGTA
GTCGTGTTCATAGATGATATCTTGGTCTACTCCAAGACGGAGGAAGAACATGAGACACAC
TTGAGAGCTGTACTTCAGACTCTGCGAGAACATCAGTTATTCGCAAAGCTGAGTAAGTGC
GAGTTCTGGCGAGACTCCATTCGATTCTTAGGACACGTGGTGTCTAAGGATGGCATTTCT
GTGGATCCTGCTAAGGTCGAGGCTGTGCTGAATTGGAAGCAACCCTCCACTGTTACTGAA
ATTCGAAGTTTCTTGGGTCTAGCTGGTTACTACAGGAGATTCATTCGGGATTTCTCCAAG
CTTGCCCTGCCTTTGACTAAACTAACCAGGAAGGACACCAAATTTGTTTGGACGGAGCAA
TGCCAATCAGCTTTCACGGAATTACAGAAGTGTCTAACCTCGGCACCAATTTTGACTATA
CCAGTGCCTGGAGGAGGACTCGTGGTATGGAGTGACGCATCCTTATCTGGTTTGAGTTGT
GTACTGGAACAATTCGAGAAGGTAGTAGCATATGCATCCCGACAATTGAAGACACACGAA
AGGAACTATCCAGTACATGATCTGGAATTGGCGGCTGTTGTTTTTGCTCTAAAGATATGG
AGGCATTACCTTTATGGCGAACAATTCACCTTATACTCTGACCACATGAGTCTCAAGTAC
TTGTTTGATCAAAAGGAATTGAACAATCGACAACGGCGATGGATGGAGCTGCTCAAAGAT
TACACATTTGATCTCCAATACCGACCTGGTAAGGCAAACAAAGTAGCAGACGCTCTGAGT
AGGAAACAGAACAGAATGGCTTACCTAATGATGAAGAAATGGTGGAATGATATGGAATTC
CTGTCTCGACATAGCATGCAGAACTCAAGTCACAAACAGGCAAGCATACTATGCACCTTG
ACTGTCCAACCTGCATTGATATCCCGAGTCATTGCAGCTCAGCTTGAAGATGAGACTCTG
CAGTCTAAGAGGAAGAAAGTTGTGGATGGAGAACCTGAGGATCAAGACCCTAAGTACACT
GTGGATGTTAAAGGTGGTTTACGATTCATGAATAGGTTATGTGTTCCAGCAGATGAGAAG
CTGAGAGCTGAGATACTTGATGAGGCTCACAAATCACGATACACAGTTCACCCAGGCAGT
ACAAAAATGTATCATGATTTGAAGCGGACTTATTGGTGGGATGGTATGAAAAAGGATGTA
GCCAATTGTGTGGCCCGTTGTCTTACTTGCCAGTTAGTCAAGGCCCAACATCAGAAACCG
GGAGGACTTCTCCGAAACCTTGAGGTACCTCTGTGGAAGTGGGAATATGTTACTATGGAT
TTTATTGTTGGATTGCCACTCACACCACGAAAACATGATGCTGTTTGGGTTGTGGTAGAT
CGATTGACTAAGAGTGCGCATTTCTTGGCAACCAAGTCAACAATCACTGCAGATGAGCTA
GCTAGACTGTATGTCAGAGAGATTGTCAGACTACATGGTGCGCCAGTATCCATAGTCTCT
GATCAAGATGCCAAGTTCACCTCTCACTTTTGGGAAAGTTTTCAAGAGTCCATGAACACC
GCACTCGACATGAGTACAGCTTACCACCCTCAGACAGATGGACAAACTGAGAGAGTAAAT
CAAGTCTTGGAAGACATGTTGAGAGCTTGTGTGCTAGATTTGAAGGGTGCTTGGGAAGAA
CACCTCTCATTAGTGGAATTTGCGTACAACAACAGTTACCATTCAAGCATAGGAATGGCA
CCATTCGAGGCCTTGTACGGTCGACCGTGTCGTTCCCCAGCTTGTTGGGCTGAAGTAGGT
GATGGACCACTTCATGGGACTGAAATTGTGCGAGAAACCACTGAAAAGATTGTCAGGATT
CGTGATAGAATCAGAGCAGCACAAAATCGTCAAAAGAGCTATGCGGATGCCAAACGCCGG
GATTTGAGTTTTGAAGTGGGAGACAAGGTGTTCATCCGTGTCTCGCCAATGAAAGGAGTA
GTTCGCTTCGGAGTCAAGGGAAAACTTGCACCGAGATATGTGGGTCCGTTTGAAGTCTTA
AAGCGGATTGGAGAAGTCGCGTATAGACTGCAATTACCCGAAAAGCTATCCGGTGTGCAC
AATGTGTTCCATGTTTCAATGCTGAAACCATATGTGCACGACCCGTCGCACATCCTAAAC
TTCGATCATCTAGAAGTAAAGGAGGATGCTACCCTCACATGTAAACCATTGAAGATCGTG
GACACTTTGATTAAACAAACTAGGAATGGATCCTACACTATGGTGAAAGTACAATGGAGT
GACAATGAAAAAGATGTCACTTGGGAGTCCGAAAAGAAGATGCGCACCGAACAACCGCAT
TTGTTTTGAAAAATCATTTTGTATAATTATGTTGATTAGTGCAAGCTTGTGTGGGAAGAA
TAAAATTTTGTTGTGAATCATTCCGACCATAGTGAGAATCCCTAATGGAAATCAACATAG
TTCGTTGTTAAGTTCCTTATTTAATTCGAATTAGTAGAGTATTTATCGGCTTACGTAAGT
ATTGTGTTGAACAAAATAATTGGTAGTTCGCAAAACATTGTTGTGAAAAGAAATTTGAGA
TGCCCCTAAGATTTCGGAGACGAAATCTAATTAAGGGGGGTAGACTGTAACACCCGAGAA
TTTTGAAAATCTAGACCGAAATTCTTAGACTTAAAATTTTTCGGGAATGTGGAAATTGTC
ATTTAATTGATTTAATATGATTGACCACTTTTAGTAGACAATTTTAATTGATAAATCGTT
ATTGAAAAATAGATTTTTCTTTTTTTATGTAAAGAATCAAATGAAGTCATTAGAGTCACG
ATTTTGATTAAGGTCGAGAAACGGTTATATTAAAAATCCATATCCTGATCGAAATTCGTA
GAGGTTGATTTTTGGTTGTTTTGGAAATCAGTATGTGTTGAAGTGTTATGGTGATAACCA
GTCCTGGAACCCACTGAGTTAAACTCTAAAACTTTAAATCGTAAAACTTATAAAATATCT
GAAGACACCACCACCCAGGAAAAATCAGTAATTTTATTACAATAAGATTTTTCAGTTTTA
TCTACGAAGAATCAAACAAACTTTGTACAGACTATACAAACTCAGTACTGCCGCGCAACA
AACTCTTGGCCGCGATGCCCGGCGTGCTCCAGCAGCAAATGAACTGAAATGCTACCAACA
ATCTGCAACATCTTGGCCGCAGAGAAACTGCCTTCCGCTTTGGGAGGATGAGAACGTCAC
TGTACACCTCATCTCCTTTGGCAGTGAATGGAGACCTTTGCCTTAAATCCTATGGACGCC
TCACCAAAAATACCACAAACAATTCATTTCCAGAAAGCAAACTCCATCTTTCTCAGAAAA
CCCAGTAACCTGCAAGAAATCAATCAGTTAACCTTTGCAACACCATCCACCTCGAGAACA
AACCCAGAAACCATAGAAAACAACACTGATCTCCTGTTAAGTAGGAGGCACTCGAAGCCA
CCCCCGCAAAAACCTGCAATAAAACACTGATCGCAACCCATTTTCTTAAACCTTCCCAAC
AAACAGAAACAGAACCACCGATATCATTCAGACCTGCAACAAGAACACCCAACCACAAAA
TACATCGAACCCAGACCTATAACCCAGGAACGCAACCGAACCCAGGAAACCCATCAACAC
CTGTAAAACCCAGTTATACCAAACCAAATCGCCATTGTTAGAACCTGAAATAGAAACCCA
GAAACAAAACTTGTTATAACCATCAAATCAGCAAAGAAAATTGAGAGAAGAGGAGAAGTG
TAAAAAGCCCTGTTTATTTCGGGTTCGACCGAGGAAACTTGAGCCTCGTCCAGAACAGAG
AAAGCGAACCCAGAAGAACAACGACGGAACCACCGTCCGTCATTCCAAGTCACGAACGAA
CCAGAGGCGAAGTCAACAAACCAAGGTCACCGGCGCAGAAAATAGATCGAGAAATCACGT
TGCGCCACCATCATCAGAACCTGTGTTGAGGGGGATCAAAAGCAGCGAAACCGCAGAGTA
ATCGAAGTCAACCGAGTCAGAAACGAATCGAAAAGTATCAAGCGAACCCGAGTTGATCGA
AGACGAGCGCGGTGTGATCGAAGACGAACAGAGACAGATTGATCGAAGACCAGCGCGAAC
GGTCGAAGACGAAGTCGAACCACCAACGGATCTGTGAAGGAAGGACGAAAATTTGCCACC
GACGAAGGAACTAGCACCGGAGTTTCTGTGGAGTCATCATCACCAGAGTAGCGCCTGAAG
GGATAATCTCACTCGAAGAAGAACGGTTGCCTGGGAGAACTTCCCTCGGTATGTTCGCCT
AACCTCTCTAAGCTTGTATAATTTTGTAAACAGACATTAGAGTTAGACTATAACCTGCCT
ATAAAACAGTTAACTAACCTTGAGGTACACCTCGTTAATTCCGCAACTCCCCTATGACAA
ACACGTGGATCACGCTAGCCACGTGGCTCCCACTAGGACTTAATATAACTAAGTGGCTGG
CAATTAACTTAGTTAATCCGCCCTTCAACCTCAAAACCGTCAACCATTAAAACTATGAAA
ACCATTTCCTGATCCGTCTCCCCATGTAAACAACGAAGCATTAATAGGCTCCTCAGCCTT
CACGCGGCTTGACCAAGTCAAACGCGTTTTTTTCACAATCCCACGCCAAAGTTTACTTCG
GGCGAAACGTTTGAACCCACCCTTAATTTTACCAACGGTTCAAGAGTTAATAACTTGATG
CCTGTTAAAATTCCTAGAAAAGAAAACAGTTCCCGAAGCTAACACTTACCCCACCTCATC
AACTTAATTATTTCAAACACTACGACTAGTGTTTGTAACAAAGGCCAGACACCCCCACGT
TAAAAACCTAGGAAATTCTATTAATTTATAAAACCCAGGTCAGCATTGTTAAAAACTATA
AAATTAGTTTAGCCTTTACCACAGACTCATACCAAACTGTCACCCTAGTCCTATATGGAT
CCTAGACTTAATCCATGGCACGGTATTTAGAAAATTCACCCTTATACGAATTCTAATTAA
TTAAAATTGCGACCACCCACTGTTTGATTATTTAGCCACTATGATAAAATTTCCAAACCT
TCTAATCACTAGACCTTGACTTAGACATTTGGCGCAACCTTGACCCTAATGAATTTACAA
CCTTAGTACTGTACCGAAACATTTCTAAATTAAAGCCCCGACAATCCACGCCAAACCCGA
TTAAGTAAATTAATTTAAATCCCAAACTTTCCATGGTAGTGACAATTATTTTTACTATTT
ACCAGGTTCTTCAATTGAGTTGGATTTTGGGACATTACCCGAGCATTGGACCACCGGACT
ACATTAAAAGGTGGGGGAATTTATTATGTTGAAATTCCATTTCCGGATTATTATTATTAT
TATCAATTGTGCGTGATAAAATCTTTTTGTTTAGTGGATCCTAAAAATCTCCTGAACTGT
CACGTATAACTTCCTCAAGTTTCAAACCTACAATGACACTTATATAAATTGATGGCATAA
TAAATTTAAATGTGAATCAAGTGATATCATGATTACGGTGAGCCCAAAAATGTGAGAACA
TATCAACGTAGTGCACTAGCGATTGACGCCGGCAACGGAGAATGTAGAAACAGGGTCTTG
CTCCAAGGAAGAATGTAGAAACAGGGTCTTGCTTCCAGATATTACATGACAAAGATTTAG
ACAACATGCCACAATATTATATGATTAGAATTGCAGATGTTTTTATTCCACTTGATTTCG
ATATTTCACGGAGATTTCAAAGATATATATATTACCCCATTATGTTTAAAAACCTCCACG
AGTATGGTCGATGATACTCACCCCGTACATACCATTTTCTGTATTTATTTGTACGGGGCA
CCC
>Unigene0000056
CCCAAAACCAAGATATCAAAAACCCAAAAAATTACACAAACAACCAAAAATACAAAAATT
ACCAAATTATCCCTGTGTGGGTGTAGCCCCAAAATGTAGTCTGCCAAGCCAGCCAATCAT
TTTCTTCTTCTGAGTTATCTCCATCCAATGTCTACCATCCTCCACACAACCTTCTCTTGT
CTCCTCAGCCACCATCACCAATCCCATCTTGTCTTCTGCCTACCAGCAACCCATCTTCCA
TTACCAAACAAATAACACCATCAACTCCCAGCATATGCAAATTACAAACCTAACAACCCA
CCTCTTCTTGCTTCTGCCATTCACCAAAACACCCACAAATTCATATAATCCTAAAATCAA
TCATATATTCCAAAGCAAATAAAACTCGATCCAAATCAAATTGTGATGTTCTGTTTTCAA
AGATGAAGAACATTATTATTTCTGAAAACCATTCGAATTCATTCTAAACCCCAATGGTTC
AAATTCAACATCAGATTACGATTAGAAACTAAAATCGGAAAGATCAAAACAATCCAATCT
GAAATCTCACCTGGGTTTGAAATCGTTGCCGACCTCCTTCGCCGCATCATGTCATTTTCT
TTTTGCTATGGGATTTCTCCATGCCGTCGATCTCTCTTAGCTCACCGTTTGAGTCATCCT
CAAACTCTAACTAAAGCATAGATCTCCTTAATTTGTACCGCTCATGGTCTTTATATCCCT
CGTCGTAGTCGCTGGGTTGCCGTGGACGAGCTCCTCACTTCCCCTTCGAGTTCGATCGAA
GTCCATTCCAGCAATGATTTCTCCTCAGTTTGGCTAAAGCCGCCGTTCACTGTCGGTTCA
GGGTAGCTGTGCCACCATGGATCCTTCTCGTGACTCGATCGCCATTGCACCCACGCCGGC
CATCTCTTCCTTGTCAAATTTGATTTTGCGCTCATCCAGAAAGACCGGTTATCCTTTGGA
TGCATAGTTGTTTCAGAAGTTCCTTTCAGGTGGAGGATCTTACTTATTTTGAATTTCATT
TTCTGGATTATATATGTACAACAAAACTACGTTGTAAAACCTTTCCTTTTATACTCGGGG
GAACCCAATTCTCTCGAGAATAACCATGTATCACTTCTCACCCATTTGCAATGCTAAAAA
TTTGATTATATAAAATGAGGGCATAATAAGTTAAATTAAAATCAAGTAATGCATAAATAT
GGTGACTTAGTGCACTAGTGATCGATGTGGTTATGAGAGGAAATCAGACATTTTGGTCTA
ACTCTCAACGAGAGGTTATCAGACATTTTGGTCAAACTTCCAGAGGAAGGCTATCAGACA
TTTTGGTCTAACTTCTCAGGGAGGCTATCAAACATTTAGGTCTAACTCCCCAGTATTACG
CGATAGAGATTTGACATATGACATGCC
>Unigene0000057
TAAGGAGACCGCTGACTCTACATGGACTACACTTAGCGAGATATACTCGACACTAGCAAT
GAGGTCAAAATTTATGAGCTATATCGGAAGTTGAGTCAGGTCATGTAGGGAACCATGACC
GTTACCGCTTATTTTGGATATCTCAAGAAACGGTGGGAAGAGCTTAGTTTGTATACTTCA
TTGCTAGTATTTCGGGTGCGACTCTTGCCACTGCATCTAAAATCCAAAAAAAAAAAATCA
AAAAAGGGAGGACATGCAGAAGACAGAAGATTTATTAGTTTCCCAGGGCCTGGAGCCTAA
GTACGAGGCAATTAAGACTTCAATTATGACTACATTTCCCCTCCCATCATTAGGGGAAAC
TTGTTCTTTGTATGAGAAACATGAACGACGAGTGAAAGTTTCATTCAAGATCACAGGGAC
TGCTCTGGTACAACATGTAGCCTCTGCAGTTAGCTATAAGCCTTCTAGGAACTCCTCAGG
GAATGTGCGGACTGGAGCTTCGACCAAGGGTAGTGTAGTCGTCGTTCGAACAAATTCTTT
TGTGACTACTGCAAGAAGAATGGTCACACACGAGGGAGAATTGTTAACAATTGCATCCCT
AATTGAGACCCAGAGCAAAAGGAAGCAAGTTGATGTCTGCGACAATGTTTAGCTCGGGAG
GAGCTTTCGTTACTGATGATATTAATTCGAGGATAGAGCAGGCCATGACTTTTCGTATGG
ATTAGATGCTTTATATATTTCGAGGAGAGAATGCCAGCCCTACAATCATGATTGCTACAT
CCTATAACTCTTCATGTTTAAGCCCCCTCCTTGCGAAGTGTGTTCTCTTTCTAAGCATGT
TCATAATACTTATATTCCTTGTATGCATCGATCTTAGTCTCTATTTGTTTTTGATCTTAT
ACACTCTGATGTTTGGGGGGATTCCCTTGTTACCGCCCTTGTTACCGCTTTGTCTGGACA
AACATATTATGTGATTTTTATTAATGATTGTAGTAGGTGTACCTGGATCTATTTGTTGCA
GAAGAAGTCTGAGGTCCTTCGTTTATCCGTTTTCTCCAAGTCATTAAAACTCAGTTTAAT
GTAGTTGTTAGAGGACTTCGATCAGATAATGCCCATGAATATCTTTCTGAAGACTTTGTT
TCCCGTCATAATCAACAAGGCATCCTTCAACAACTCACTTGTCCTTGTACCATTAAATAA
AATGGTGTTGCTTAAATAAAATGGTGTTTTTGAACATAAAAATCGATTCTTTATGGTGTT
GTTCGTTGCATGCTACGAGGTAAGCAGGTTTCTCAAACTTATTGACACTTTTTTGTACTC
ACTTCTGCCTACCTTCTCAACCATACGCCCATGCAGGTTCTTGGAGGTAAAGCTCCTCTT
CACTTGTTGTACCCTGGACGTACCTTGTTTCCTATTCCCCCTAGAGTTTGAGTTTTTGGG
TGTGCCTACTATGTTAACAATAAGAGTTCTTCCATGCGAAAGTTGGATCGTTTTTCTTGG
GTACTCTATTCCTTCCACGTGTTATAGATGCTATGATCTTGCAACGCTTATATCATACCA
TGAATGTTACTTTTGTTGAGGATATTTTATTTTTTGGTAAACCTCTGACTTTGCATGATC
CCAACAGAGCAGACCTTGTTTATCCTCTTGCAGTTCTTGATTTGTCAGTGAAGGATACAT
CTCTTCCTCGGGCAACTCTGACCCGTTCCCTTCCACGTCTTCGTTTCTCCTGCATAGTCG
TCTTGCTCATACTCCGCTATACTTCGCTGCTGGAAGTCTTAGGTAACATCCCTCGATCCC
ATATTGTTTCTCCTATCCAACCCATTGCCGTTTGCAGGTACCAAGGAGTGACGTATGTCT
CTTGATATGGTTTTTCTTGTTCTACTAATTATTTTTTGGACGAGTATCTTTCGGTTAAGG
TGATGAGGGCTGAGATGGATGCTTTAGAAAATAACCAAAAATGGGAAATTGTCTTTTTGC
CTCCACATGTTCGACCAATTGGTAGTCGGTGGGTGTTCTTTGTTAAGCATCTGACTGATA
GCCCCATTGATCGATATAAGGCTTGCCTTGTGGCTAAAGGATTTACTTAGGTTCTTGGTG
AAGATTTCAATGTCATCTTTGCTCCAGTTGCTAAACTTACCTTTTTTTCTTGGCTGCTTA
TGGTTTCAATTTGATGTTAAGAATGTTTTTTTAAATTGTGATTTTCACGAGTCTCTCTAT
ATGGATCCTCCTTCGAGATTTCGTGTTGAGGGGAGTATGCCTTCCATCAACCAACTCGAA
AGCAGGTCTCTCGAGCTAGTTGCTATTATTTGTTTGTGTGGTTGTGCGATTGGCCAATTC
TTTCATAGGTCTCCCTTAGTTGTAGATTTTCATACTTGATGATTGATGCATACCCTACTA
GTTATGTAATCTAAAGAAGGAAATATAGTCATTTCACGATTGAATTAGCATATAAAAGGT
CAATCTCTTTCTTGCAGGGATGGGAAGGATTGTAAGCTCTTTTAGTTATGCCGCGCCCCG
ACCCGGGTCCCCACGTCTGCTTTTCTCAGCCCACAACCCAAGAAGTTGGCTTTGCCAACA
CAATATTAGGGCCGTCCCCTTTATTCTATGCCGTAAACACAAGAAGTTGGGAAGCCCGTT
CCCACTGTGCTCACGACCCGACTGGCAAACTGGTAAGGTTTGTCGTCTTCGAAAATCACT
ATATGGTCTAAAACAGTCACCAAAAGCCCGGTTCTAGTGATTCAGTGAGGTAATACTTGT
TTATGGTTTCACCACACACCGTCTTTGTGCAGAATCTCTGGGAAGTGTACTTATCTGTTT
GTCAATGTAGATGATATTATCATTACATGTGATGATTATGCTAGTATATCTCAAATTAAG
AATGCTTTGTGTAAGGCATTTGAAGTAACAGTTTGGGACCATTACGGTACTTTCTTGGAA
TTGATGTTTCTTGTTTTCATAGGGGAACTTCTCATTCTTAGAGAAAGTAGGAAGACTGTT
TCTACCCTCTTGTTCCAGATGGTGATCCTCCTTTGTCAGATCCATCAGTGGTTGACAATT
GATTTACCTGACAAATACTAGACCTAACATTTCTTTTGCAGTTAGTCGAGCTAATCAGTT
TAGGAATGCTCCTGACAGTACCTTGATGCTGTTTATCACATTCCGGTGAAGTACTATTTA
GGTTTGAGTTTATTCTATGAGACCAAGGCTCAAGGTTCCCTGCATTGCTTCATTGCAGTG
CTTCATTGACTCGGATTATGGAGGGTTCATTTGATAGCCGATCCACTACAGGCTACTATA
CTTTTTGTGGAATCATCTCATCTCATGGAAAAGCAAGAAGCAGGCAGTTGTATTTCCGGC
CGAAACAGAGTACAAGGCACTTGCTCTTGGAACTTATGAAGTTACGTGGCTTCGTTTTAT
TATGGGAGAGCTTGGCTTTGCAAAAGATTCTTCCTACATCTTGCACTGTGAAAATAAACC
AGCGATCCAATTGGCCTCTGACTTGGTACTTCTTGAGAGGATTAAACATGTCGAGACTTC
CCGCGAGAGAAAGTTCGTACATATGTTTTATCTCTCCTCAGTTTGTTGGCATTAAGGCAT
AAGTTGCAGAGGCCAGTTGGTCCTTCAGATCTTCGTACTTCCATTGGTAAGCTTGAACTC
GTTGATATCTTCGCACCAACTTGAGGGGGAGTATTGTTGGACAACAAATAATTTGGGAGA
TATTGTTATTAATTTAGTCAAATTAGTGTTTAATTAGGCATTTATTGTCATTATTATTGT
AGAGTAAATTGGGGCTTTTGTATATTTTTCATTAATATAAATATGTCTGTCTTGGTCTTA
TTCTAGACAAGACAATTCACCGACTTCTAGTTGGAGAACCACACGCATACAACAACAACA
AAAGGAGAGGAGCAAAGCACAGCACCTTTTTCTCTCCGTCGCCACCGTCTGGCGAGATCT
CCACCCGCCACCACTACCATCAGGTGCACCTCGTCATTGCGCATCCATCCCCACTGGTCT
CATCTGATTCTGATCTCATACGAATCAGATCTGATCCCTTTTGTCTTTTTCTCTCTCCTC
CAAAACAAAAAACCACCCGCGAAGACCACCTCCGGCCACTTCCTACGCTGCGCACCACTA
CCGCTGGATTCGCCTCTCTCCAGCGAACCAGATCTGGCCATTGACGATCGAGTCCAGCCA
AAAAACTTTTTAGCCTTTTTCCTTTCTTTTCTTGTTGCTGATGCAGTAACCCAACCCTAT
GATCTAAAGAAACTATTAAACCCTATTACCCCTTTTTTTGTCAACAGAACAGTGATTTTT
TCTCTCAAGTTGTAAGGTGTGTTTATCCCTCCTTGAGACCCTTTTTTGTTCACTGTTCCG
TTCATTATTGTTGAGCAGCTTATATTTCGAGTTTCCTCTGGTTTAAGACGTGTTGTTCCC
TTGCCTTAGACCCCTTTTATTGTTGCTCCATTTTTCAGCACGTCTTACAGTATTGCTAAA
GCGAGTTTTGTTGTTCCTCCTACACAGACCTCCATTGTGTCATTAGATGGTTAGTTCCTT
GTTGAATGGTCGCAATTTTGCATCATGGGCTAGATCGATGCGGTTGTTTCTTGGGTCTAG
GGGAATGATTGATTGATTCGTTCTGAATAAAATTCCAAGATCGGTTGAGATAGATGATGG
CTTTGGCAGTTAGTTTAAGACTACTTGCACTATATTGGGTTGGTTCTACAACTCTATAGA
GCCTGAGATCTATGA
>Unigene0000058
GAAATTGTCTTTCTTCTTCTTCGCTTTTCTTCTCTTATCTTCGATTTATATTGGCCTTAG
AATCCGGGTAGCCGGTAAGGCCAAAACTTATCATTTTCCGTCCAAAAAAAAACGACACAT
GGACTTTCTGAAAATGAGATTCAAACATCCGATTTAAGGCCAAATCCTCATAATCGGGAG
AGTTTTATTAATTTTCTTTTATTCATTGATATAGAATGCCGGAATCAAGAGATAGAGTGC
CAATGTCCGCGGATAATTTGTCTAGGTATGCACGCCGGCGGCGATTAGTCGTAGGATCGG
GATTTTACCTGATGGATCAGTGTTAACGCGAAACGACTGGAATGTCAGCCTCGAAAGATA
CAATGGTAGTCAACCTCCAAGTGCTTTGTACGGGCATGGAACACTGGATTTGATGCTAAC
GAAATAGAACTGATGTTGTCACACCAAATACGAAACTGGATTTGAAGGCTATGAAAGGAG
AAGAGCTTATTTGAGAGAAGGTGAGGAAGGTGAAGAAACCGAGATCCCAACCCCCCAGGT
GCAAACTGCTGTTGATGTCTGGACCGAATTCTGATGCAAAACTCGAGCACAGCATTTCTA
TCTTCTGCCCAAAATCCACCATTGGATTCATTTGTTCTACGATGACCACATTAGTTCTCG
CTCCGATAGTATTTTAATTTCCATTATGAAATGAAATCATATTATTGGACTATCTGTTTG
AGTCTCCAAATTTGTTACACCCCTCCTCCATATTACTTGGTAGTTTTGCACATGTTTCTG
GTTGATATGATTCTTTTAATGTTGAATATAAAGTCAGGATTTTGAACAAATTTTTTTGGT
GCATTTGCTCTATCTCAATAAGTTACCAAGTACGTAACATAGTTACCTGGAACATAGTTC
GCTCCAGTACGTGGTAGGGGTACATGGTGCTCTACCCCACATGGTACACAATACGTTAGG
AGTAGGCTTCTTTTGTATCTTAGTGCCTTGTTCTGGTATGTTATTCCAGTATTATTTAAT
TACATCAAAACATAAAGTTTTTCTTAAAATATATCATACAATATTAAAAAGCAATAGTCA
ATTAAATTTGGTATGCTCGTAACCAGTTATTGATACGCGAAACCACCATGAACCAATACG
TGGTATGCATGGGAGGGGAGTATTAGGTAACTATTGTATGTAACATCATTTATTTTTTCT
TTTAATTTATTAATCTCTACTTCTAGGTTGAAGCTTAATGTGGCTTGTGCAGTACATGCA
TTAACAATCAAGTTGTAAAAAAAGTTAGAGACCCCCTTTATTCAAGTCCAGTGGTGTTTA
TTTATTTGTTGTTTTTGATTTTGATTTACTTATATTTTCTTCTATTTTTTTTCTTCCTTT
GTTTGGATAATGAGAGAAAATAGTAAAAAGGTTCCTCTGGTAATTTTTGAGTAAGCCTAA
TGCAATTATTTGTTTTTGTTGCAGTGGGTATGCTGCTTTAATCCAGAATTGGCTGACACT
GATTCATGGCTCGGCTGTGTTGGTTTGTATGCATTTGGTTGTTTAGTGAGGATCCATACA
GTAATCTGGTAGGACGTTCTTTTTAATTTGAAATGGTATCATGGGGGGCAGGGGGTGTTT
GTTATTGCCATTGGGCTTCATTTTATCTCATTTTCCCAATCATGTTCGTATTCATGGTTT
CCTATTTCTTTTGGATGCCTCATTATTCTTATTGGCTGTGGTTTTGCTTTGTCATTTGTT
ATCTGATTTATTTGATAGCCCAAATGTAGATGAAAGCCCCATAGTTACCTCAAACGCGGT
TCACTCTGGTACGTGGTACGAGTACGGGTATGCGGTGCGCTACTCCATATGGGATACAAA
AGGGACTAAGGGAGAGGAGCTTGATTATGAGAAGGTGAGGAAGGACAAGGGGTTGAGGTT
CCTCAGGTGCTTACTGTTGATGCTACCTGGCGTTTAACTATAATTCAACATTTCATAGTG
ACGGCTTTGAAACTTATGTGCGAATCTATTACTAGTACGCATACAGTTTTAAATGTATGA
TAAGCATTTAAGTGCCCACTTCTTTTTGTTAAAGTCCAGTCCGTTCTCTTGTTTATTCTT
GCTTTTGCTTCTACTGTTATTGCACAAATGGAGCATCCTTGATTTTGCTACTATTGTTAT
TGTACAAATGGAGGGCATGTATGTTTCAAGATATATGTGAAAATTCAAAAAATGTCTTTT
ACTTACCTAAGGGTGTACATGGATCATAAACTTTCTGGGATTGAGCAAATGACACAGTTA
TCATGATTATTCAACACAAGGAGAGTAC
>Unigene0000059
GCGTAGCGTTAGTGGAAACGCTAAACCTAGGTGCAGAATAGCGGGCTTATAAAAAACGCA
CGCAATACTCACAAATTGCTCAAAATGCAATGATATTACGCAATTGCCCTTGCTTTATTT
TTTTTAAGACTAATGCACTTAAAACAGCGTCGTTTTATACGTGTTTTAAATAAACTTTAC
TACTATCTGGTTATATTCACTTTGATATCATCGAAAACATCGACATCTCTAAAAAAAAAC
CTGAAGCCGTCAGTCTCCTTCGAAGCCTCACCAGAGATCATCGACGCCATCTCCACCTTC
GAAGCTTCACTTCAGAGAACATCGCCATCATATCTACCTTCGGTATTCACTTCCTTTTTT
TTTACGCCGTGGTTTTCACTTCCAGCACATTGGAACTGTCTCTCGAAGCTTCACTTCGGA
AAACATCAAAACCATTTTCTTCCTGGAAGTTATTTTCTCTACCTTCTCCCCCAATTCTCA
CTTTGTTTAGTTACTTCTCAAATTCTAGAGTATATATTCTCAATTTTTTGCCCTCTCTTC
ATTCTTCTGTTTGTTTCACTTCTTAA
>Unigene0000060
TCCGATTAACGCTCGCACCCTACGTATTACCGCGGCTGCTGGCACGTAGTTAGCCGGTGC
TTCTTCTTACGGTACCGTCATCTACTCAGAGTATTAGTCCAAGCAATTTCGTTCCGTCCG
AAAGAGCTTTACAACCCGAAGGCCTTCTTCACTCACGCGGCATGGCTGGATCAGGGTTGC
CCCCATTGTCCAAAATTCCCCACTGCTGCCTCCCGTAGGAGTCTGGGCCGTGTCTCAGTC
CCAGTGTGGCTGATCATCCTCTCAGACCAGCTACAGATCGTTGCCTTGGTAGGCCTTTAC
CCCACCAACTAGCTAATCTGATATCGGCCGCTCCAATAGCGCGAGGTCTTGCGATCCCCC
GCTTTCACCCACAGGTCGTATGCGGTATTAATCCGGCTTTCGCCGGGCTATCCCCCACTA
CTGGGCACGTTCCGATATATTACTCACCCGTTCGCCACTCGCCACCAGGATTGCTCCCGT
GCTGCCGTTCGACTTGCATGTGTAAGGCATGCCGCCAGCGTTCAATCTGAGCCAGGATCA
AAC
>Unigene0000061
TTGACTGCCCTTTCTCTGCCGCCGCATGTAGGTTCTTCGTATGTTCTGTCCAAAGAAATC
GAGTTTCCGACGGAAAAGGCAAAGGGCCAAAAAAAAAAGCTTCTCTAGCGTTTTGATTTG
AGTGATTAATATCTATTTTATTCATATGCTATATACTTCCCTAGCGTTTTGATTTGAGTC
TTTAAAATCTGTTTGTTTAGTCTGGTCTTTGTTATGTTTGAATCTTATTTAGAAATCATT
TGAAATCATCTTTTATCTAATGGCACTAAGTCGTCGCCTTTTACTTATTTCTTTTATACA
GATTTCTCCTCGAAGATGATAAAAAGTAAGTCAGAAACAAAGAAAAATATTCATCATGCG
CCTCTATTCCTTTGATTAATATTAAGATAGTACTACCCCTGCAAGTGGGACAAGATGAGT
GGGAGTGCAAGTGGGACAAGATGAGTGGGAGGATAACCATTGTTGAATACAGGGGACGGG
AAA
>Unigene0000062
TGTCAGCAATGACATGTATGACGGTGCAATCATTGGGAGATTGATTTTCAGTTAAGATAT
GACCAGTACCAGCAATGATGTGCATAACAATGCAATTATTGAAAGGCGGAATGATGTTGT
TGACCTACCTTGTGAACCCTAGAGCAGTTGACTCGACAAGAACAAGTTGAGTCACCTAAA
CTTCATTCACAAAGATAAAGCCCACCACACAAGACAAAGAGAGTTGACCCAGCTTTATCT
CCTCACACTTGTCCCTACTATTCTTATAATGATAGCAGACCTTGAGCAAAGAAAACCAAG
CATATGTTCCTTCTCAGCAAAGATCTTTGACAGCCATGTAATGCCTAGATAAAGTTGCAT
CCCATGATTGTAATACATAGTCACTTCCCAGTCACAGTTAACATCAACCTAATGCCATGC
CACCTTAGGGCTAGTGTCATCACCCTGCATCCCTAGATGAATGTATAAGGATGTCAGTTG
GCACTTTTCCATTCCCCAAGTTAGAGTTGGTGTCATCACTTGCTCCCGGACAATCATCAT
TAATGCAGTTAATAGGTGAGGCTCTCTATAGGGTCAACCTATCATTGTCACCCTGCCCGC
CCCCTGTAGAACACTAGAAC
>Unigene0000063
CTGTGTCACCCATGTCCACCATTTCCAGTATTACTCTACTCAATAAGTTTAGTGTAAAGG
ATGTTAGCGCTTTAGAGGAGAAGGTGGTCAAATTGGGCATAAATGAGGTAATTGGAACAT
GAAAATCTCATATGCAATTTTTTTTTGTACTGATCACCTTCTTTTCTGTTTGTTTTTTTA
GGGTTTGAAGATATTGAGAGAATCGATGCAGTCAACGACAGTTCTTACGAGTGTCTTTCT
TGGAAAAAAGTGTGTGGACAAGACATCCAGGGCCGGCCCTGGGTTTTCCATGGCAGCCAC
AAAGGTTAGGTTGAAGCTGTTAATAGACAGGAATGCTAATCGAGTTCTTTTAGCTAAAGC
GGAGAAGGACTTTGTTGATTTCCTTTTCCACATATTTTCTTTACCTGTTGGAACTGTCGT
GAAGCTCCTGACCAAGGGCAGTATGGTGGGTTGCTTAGGCAAGCTTTATGAGAGCGTCGA
AAGATTGAATGAAACTTACATGCAGCCAAATGAGAGTAAGGACTCTGTATTGAATCCCAA
AGTACAAACCATGTTGCATTCTTGTTTGCAGGCGCGGAATCATCAACTCAAAGAAATTTG
TATGGAAGTCGTACTAGTGAACGGTATGTGGCCGATGATGCATCGGCTGTTTGTCTTAAT
TGTCAAGGAAAAATGAACAGGGATCTGACATATGTTGGTCCACCTGATGGCAGAGGATGT
TGTCACCTTATAGAGGAGAGGGTGGTTGAATTGGGCATAA
>Unigene0000064
CCCTTGACATTTGTCTCCAGCTAATTTCCTCCAAGAGAGTTAAATGATCGAAAGCACTAC
GGGCGGCTTCTCTTTGATTTCTCTCATCATCATTAAGCCCGAAAACTTCATCTTTTTATC
AAGTGTCTTGATCACATGGAAAAATTCTCTTTCGACACATCAACCCTAGCGAAGACAGAC
TTAATCCATTTAATCAGATCAAGCTTCAAGGCTTTCAGCTTCCTTGTGAAGAAAATTTAG
GAATAAGAATTCCACCACTTAGAAACCAACTCCTCGAAACCCTCCACCTGTAACCACATA
TTCTTGAATTTGAATGGTCTATTAGCCCACTTAACTTCAATGCCCACCAACATAATGGGA
CAGTGATTGGACATAATCTTTGGCAGAGACGAGGAAAATATCTTACCAACATGTAGAAAA
CAAAAATCTGTCCAAACGCGATTTAGTGTGGTTGTTGGACCAAGTGAATTGGATTCCTGA
TAAAGGCGGGTCAATAAGTTCGTTTCGCTCTATAAAATCTGAGAAATTCATCATGGCAGC
CGACCGATGGCAACACCCCTTTCTCTCGGATGTGAATCTAACAATATTGAAGTCTCCGGC
TATACACCAAGGAGTTTTTCACAAATTTTGAGTTGCCTAGAACTACTCCCACAAAGTAAG
GCGAGACTGATTACCATTTGGTCCATAGACGTTGGAGACCATCCACACTAACCCATTAAG
CATATTCTGAAACAAACACGAGATGGAAGAGCTACCCACTGCCTCCCCAATCTTATCCAT
CACTGTCTTATCCCA
>Unigene0000065
TGGTAATATAAAATAACTAACTACTAGATTTTCTTCTTTCCCTTGCCCTTCGGACCACTT
CCCTTTGCAAAGCTTTGTAACCTAGTTTGATGTAATCCAGGCCTACTAGAGCCAGAATGA
GTCGGTTTAGTACTCGAGGTAGGAATAGAAGCATGTGAGGCTGGTGCATCACCATCTTTC
TCAACACAATTATCATCATGATCATTATCACCAACATAATCATCACCATCTTTCTCAACA
CAATTATCATCATTATCATTATCACCAACATAATCATCACCATCTTTCTCAACACAATTA
TCATCATTATCATTATCACTAACATAATCATCGTCGAGATTGGAGACGAATATTGGAATA
TCATCACCAACATAATCATCGTTATTATCATCATCCCCAACATAATCATCGTCCAGCGCA
TATCCTCTAATCTCAAAGTGGAATCATCTACATTCGCGTCATCTCCTCTATTCGCAAAGT
GGAATCATCTACATTCGTGTTATCTGGATTGATATCTCACTTCTTATAAGGTCCATCCCT
ATAATTCTCAGCAAATCGTGATTGGAGACGAATATTTGAATGACTAATAGCAAACACTAC
AACAAAATATACTTTCAACATCATTTCCTTTACAACATGAATATTTTATGTTATTGAATA
ATATTATTAGCAACATGAATTTCAGTACGATTTTTATAGACTCGCACGATAAAAGATAAA
TACATTAATCAGATATCTAACTCCTTATCAGCAACATTAGAATGTGGAGGGAATTTTTCA
TCAATTCCCCCTTCCAATTCTCTCTAATTCCCTCTAAAATTCTAAATTTTCATCAATGAC
CACTTTTCAATTATCCTCTCTTTAGTGCATCGAACTCGTTTGACCGATCTCTCTCTCTCT
CTCTTTAATTTTTGCTTGTCGTCAACCCACTTTCTCAATCGCTCTCTCTTGAGTGACGTA
AAGCATTGTGCCACTGCCGACATCTTTCTTCGATATCTTCCACTCTACTTTCTGTGCGAA
GTGCGAAGAAACTGAGGGTTTTCTAAGAGTTTGAAATTCAACTCATTCGAGACACCAGCG
AAGAAATTACCAGTACGCAGGTCTTGCACGTCGGCAGCACAAGTTTAGGGTTTGAAATTC
AACTCATTTGAGACACCAGCAAAGAAATTA
>Unigene0000066
TAGTCGCTGCAATCTCGGGATCAATGGAAAGTGTCGTAATACTTTTACTGGGACTTTCTT
TTTCGGTTTCTTAGTTTTTGAAGATGATGCACAGTTATCACTCAACACGTCTTCCCACCT
GGACAACTTACACACTCTGCATACCTCGTCATCCTTTGCATCGTTCCTAAAGAGCATGCA
ATCATTCCTGCATGCATCTATTTTTGTATAGTCGCAACCCAAAACACGAATGAGCTTCTT
TGTCTCATAGAAATTACTTGGAATATCTATGTGGGGAAATACCTTCTTCAGTAATACTAA
GAAGTCAGTAAACACTCTGTCACTTACATTACCCCCAGATTTTATTTGATACATCCCTAT
GATGAATGAAAGCTTAGAGTATTGGCATCCAGTGTACAAAGGTGTTTCAGCTTCTTTTAT
TAATTTCACAAACGCTTCAGACTCCCCTAAAGGTTCTCCATCAACATTAGTTTCGTTTGG
TTGCATTACGTCATGTAGAAGACCACAAATATCATCATCTATGTCCCTATTGCATTCAGA
TGGTCCCACATAATCCACTTCAGCTGGTACCACGTAATCCACTTCATAATGATATGCCCA
ACGACTAGTAATATATGTTGCATCCATGCCACTGCTAAGAAGATGTGCATGTATTGTATC
CCTGTTCAAGATTTTTTTATTCATGCACTTCTGACATGGGCAATACAGGTTTAAGTTGTC
AGACTTGTTCGCTGCCTGTGCGAGATTGAGGAAGTCGTCTAAACCTTTCCTAAACTCCGT
CGAAAACAACCTATGCTTCTTTGGTATCTTAGCCCACTCCTTATTGTATTTAACCATGCT
GAATAATCTGCACATGAAAGTGTATGCACACGCCGCACATGTAGTTAAATATAATAATCG
TTTGTTCACTTACATGCACTTAATGGTAATGGTCCTATCACATTTAGGAAGTTGTATTAA
TCAACATCACGATGTAAACTAAACATCCAATTTAACTTCAGCAGCGTTTCCACGTGGTCC
CCCAAGTACAAACTTCAAAGAGGAAAGATCCTCTTCAAAGTTGTACCCGAAGGACTACTG
AAAAAGCTGCCAAAATCTCCTGAATGTCTAGTATACATCGCAACTATTTGTTGATCAATA
CAACTTCCTAAACTGTCCGATAATTGGACAATTCAAGAATGAAACAGGACTTCTGATTCA
GTCACCACATGTCGTCAAGCTGACAAGAAAATGCATCGCTCTAGTAAAGCAAGCAATTAC
TTGTTCGCAAAAAACGGCCAGGAACTGTCACGTCCAAAGAAATCATTCTTGAACGGATCT
AAGGCTAAATAACACATACACTCCTTATTCAACACTCACTGGAAAATGATACTCAATAAA
TACTCTTAAGCTTGTACATCGATATTCAATAAAAACTCAATTACTTAAATAAAGGAGTTG
ACCATTACATTGATGAAATTAAGTAGACTACAAGACTTGGCCATGACTTGGCTATTACAC
ACTAGTTGAACACCCGATGAAATTAAATAACTTAGATAGACTACAGTACTTGATGAACAC
ACATGGGTTATGTTGCTCTTCCACGTAAGATCGATTCCGTACATTCGACCCGTTCATTTC
AAGAGAACTACAAATAGAAGACAAACACAAAATATGACCAACCCATTCATTTTCATGTTC
AAAATCTTCAACTCATTTGTGACATCCTTCCATTTATCGTCCACATTTTTCTCGAAGTAT
GAAACTCCAGTGCTCTCGGCCCCCATTCCTCTATTATCGTGAAGATCCTCGGGTGCTTCC
CACCACTCAAAGAAGCCACATTTGTTCTTTGATTGACAACAAAAATATAGGCGATTAGGA
TTATCTTTCGATTCAGATATTTTCACTGAGCATTTGTATCCACAACTGCAATGTTTGTTG
TAGAACTTCACATTCTTTGACGGATGGGAAGATGCAGACCATGATGGTGCCATTTCTGTT
ATCAAATAATGGGTTAGAGAATTCATCAAACACTTGAGGTGCTTCCACCATTCACAAAGA
ATTGTAACCCATTACAAAATTGATGATGTTCTCAAACGAAATATAGGTTATGTGTTTGTA
GTGG
>Unigene0000067
ATGCATGCAGGAATGACTGCATGCTTTTTAGAAATGATGCAAAGGATGACGAGGTATGTA
GAGTGTGTAAGTTGTCCAGGTGGAAAGACGTTCTGACTGATAACTGTGCATCATCTTCTA
AAACTAAGAAACCGAAAAAGAAAGTCCCAGTAAAAGTATTACGACACTTTCCATTGATCC
CGAGATTGCAGCGACTATTCATGTGTAAGAAATCTGCAGCTAAGATGCGTTGGCATGCTG
AAGAACGAATCGACGATGGGGTGTTAAGGCACCCAGCAGACTCAGAAGCATGGAAGGATT
TTGATAATAGATATCATGACTTCACTTCAGATTCTCGTAATATCAGGTTAGGATTGGCCA
CCGATGGATTTAACCCTTTTGGGGCAAAGAGTAACACATACAACACATGGCCTGTGATTT
TAATGGTCTACAACCTCTCTCCTGATGACTCCATGCAACGTGCTAATATGATTATGCCTC
TACTTATATCTGGTCCAAAGGGGCCTGGTAACAATATAGATGTTTACCTGGAGCCTTTGA
TTGAGGAGTTGCAGTTATTGTGGACCACAGGTGTTCGAACATTTGACGCATCTACTGGCG
AATATTTTAATATGCGGGCTGCAATGATGTGGACAGTTAATGACTTTCCAGCATTTGGAT
CATTGTCAGGGTGGTGCACTGCGCCTAGCGGATACCTGGCATGCCCCTCTTGTGCATAAG
GAACAGTATCTGAAAGACTCGAGGGATCAAGTAAACCATGTTTTATGGGAAACATTCATT
TTCTAAATGAGCAGGGTGCCCCTCCCCCACCTACAGGTGCTGAGGTTTTGTCAATGACGA
ATGAGTTAAATGTAACATTTGGTCGCGGAGAGATTGATAATAACAAACGAAAAAGATGTG
CAGGTGACGAAGGGATAGTCAACTGGAAGAAGCGAAGTATTTTTTTTAAGCTGCCTTATT
GGGAACACAACATGATACGACATAATCTTGATGTGATGCATATAGAAAAAAATATATGCG
CGAACATTTTAACCTGGTTGTTGAATCCTAATGAGAAGTTTAAACATGTTGAAGTTGACA
TTAAGTACTTGAGGAAACCGAAGAAGGGGAAAAAGTTGCGATACCCTAACTTATTACCGA
AGTTAAGGAATAGTTACCACAAATTATCAAAG
>Unigene0000068
TTCAAATTTAAATGCCAGCGTTTGACTTGTTTATAAAGAATATAATGCTACTTTTCAGCA
ACAAAACCATGTAGCTTCGTGGAAGAAAAGCTCTTATTTGTCGTGCCTGACCTGGGTTTG
ATTCCCATCACCAGCAAATCATAATATTTTTGCGCAATTGAAGGAAATTTCAGCATTTAC
CTTGCTCATAGAGAATACAACGCTACTTTAAAAATGAAATAACCACATAGCTAGTTGTAA
GAATTGCTAGTTACCCATGCAAGACCTGGGTTCAATTCCCATTTTTAGCAATATTATTTC
TTTTTTGTGGGGCTGTGAAGAGATCTCAATTATGAGTTAAAATTCGTAAGAATTTCAACT
TTTAATACTTTATAAGAAAACGATCATATCTTTTTCTTCGGAACTCGGATTGACGAGAGG
TCAGAGGCGTTGGAAAGCTACTTTCAAGCACTATTTATTGATCATGATCTTATATGTCAG
TTTGGAGTTTAAATTTTTTTTTGAGAATTGTAGGAAGATATCTCTCTCTCATAGATCAAA
GTAAAATTCACAGGATTTTTGGTCTTCGGTATCTTGTAAAAAAAAAAAAAAATCATATGC
TTTTCTCTAGAGCTCACATTATGAGTGATCAAAGGCGTTGGAAAGATATTTTTCAGCACT
ATTTATTGGTCATGATTCTATTTCTCAGTTTGGAGTTCAAAATTTTAGAGAACTGTGCGA
AGATGTTCCCCTCTTATGGCATTAATGCTCAAACATAGATTTTTTCTTCGATCATTTTAT
TCACTTGGACCAATTGTCAAGACCTTCAACATTATTCTACTAAATTGTAGAATTGAATAT
TAAATCAATGGTTAAAGAGTTCATGTTCTTCAATAATTCATTATCATAAAAAAAAAATAT
CCGTGAAGGTTGTTCGAGACCCATCCACTTTTCACAACATAAAATTGTGCTCGTGAACAC
GTCTCGAGGGGGCATTTGTAGTCACGGAAATTTTTGACCATTTGTAAGTGGTCACATGTA
CTTTGCTCATGACAAAGAAGGTCGGTTCGATATTTCAACAGAGTTAAGTTGATGGGATTA
TACCTCGATCATGCTCAAAGATCATTCAAATGATCTAAATGAAATAAGACTTCATGTTCA
AAAGTGTATTCATTGTATAGTGCTTTTCAAGATGGTCGCTACGCTTCAAACCACGTTAAA
ATCGAAGTTACAGATTGTCCAAAATCATACTTTCAATTTCGACAAGTGAGATGATGCCAC
ATGTCCTTAAATGAGACACGATAATCTCACCATGCCTTTCTCATAGGCAAATCAAAGTCA
AATAAATGAATGACATGTGTATTATTTTAATTGACAAGGCATAAATCAAGTAATGCCACA
TGTATTAAAATGATGACACTGTGGACAAATCAAATCACGCCACATGGATCAAGTGATGTA
GATTCAGCAAATGGAAGCTTGTCATGTGCAACCAATGAGAGAGTGCCACATATACCAAAT
TATGTAGTACCGGACAATCAAATCTCTCCCCTTACTCTCTAAACAAAGTCTCTCCCCTAT
AAATAGAGAGCCTCTAGAGACAAATCATACATCAACATGGGGCAGAAAAGACTAAAAAGA
GCTCTGACAATCGAAGATCTCCTGTAGCCTTCCTTCCGCCAATCATTCGAAGATCATCAA
GAACGAAGCTACAACGTCTTGAAGATCTCCATCGACAACGAAGAACGAAGATCAAAACTT
ATAAAGCTCCTTCGCACTTCATCTAGTCAAATCCAAGGACGAAGAATATAGCCTCCAAAG
CTCCTTCGGACTTCATCAAATACAAGAACGAAGATCAAAGCCTCTAAAGCTCCTTCGCGC
TTCAAATCTTCAAATTCATCAAAGCTCAAACATTATCATTGGTCATTGCATCGAGATCAA
GCTTCATTAAGCCCTCAACTTTCGTAGCTTTGAGAAGAATCAACAGAGTTGCCTTTTTAT
TTTGTAAAAAGTGTAGAGATTGTACCCGCAATATTCAAATTAATAAAAAAATTATATTTG
TTGCATCTATTCTTTATTTTGTGTTTCAGTTAAGAATTTAGCGCATACATACCTCATTCA
TAAATCTCATGAATGTGCTTGAAGCATTGGAAAGACCGAAAGGCATCACTAGCCA
>Unigene0000069
CATAATGGCTCCATTTTCGCCTGGTCTTCTCTCTGGGCGATCTCATCTTTTACCCTAATT
CCATCACCTGTGTGATGGATCCGTTTCAATAATCTATCACGTTTTGTGATAGTTTCCGTT
GTGTTGAATAAATATCAGTTCCCTTTCTTGGGTTCGGATCCTTGTTTTTAATAACTTTTA
GTTTTTGTTGTTCGGCTTCATAAACATCATAGATCCATTCGATCGTAGCTCTTTGGGCAG
ATCGTTTTATCGAGTATTCTCTCATCATGCCGAGTCAGTCGATCAGTTTCTCTCATCGCG
GTCATCTAGTTTGGCTCCTCAACGATTTGGCCAATCTGGTCAATATGGACGCGATCCGAT
CATATTGTATTCAGTATTCGATCGCCGTTATGTGGTTATGCTTCATCAACATCATCGATC
TCGGTGCAGGTGGTTGCGGTCTGTTCGTCTTCTGATGGTGTCTCGTGCTGATGCGGCTTT
TCGCCTCCATCCATGGTTTGGTTCGTCTTCGATTAGTTCTGTTCGAAATGACAGCCCTGG
TTATTGGTGTTTGATCTACTTCTGGTCGTTGAATTTAGTTCCCATTCTTTGGTAAGGGAA
GTGACAGTATGATTCAATATCCCAATCATTGGGATTCTACGATGTTTTTGATCGGCCTTT
TTTGGTTGATTCAGTTTTAAAAAGGTAGATTTTGATGGATATTGGGTTTTCCCCAATATT
TTATTATTACTAATGATGGTTCGATGCTTTTCATCTTGACGGTCTTTGGTTGGATTTCTT
ATGATTACTATGTCTTTTTCTTTTGCATTTTCGGTTTCTCAGGGATTACAGAGGCCTTAG
CCATCCTCTGATTGATGGTTTCATCAAGGGTCGGCTTGACTATTGGTCTTGGAATTGGAT
TTTGATTATGTGAATTTTTAATTTCTAGTTTTCATCTCTTAATTGAGGTGGGGGTGTTGG
CCTCCTCAGGATTTCTGTGCTAAGGATTGGTTCCAGATTTCTTCTCTTGCCTTGGTCTCA
GTGTTGGTGATTTTTGGGTCGTTGGTTGGCAGGTTTTTGTGGTTGGATGGGTTTTTTTTA
CCAGATTGGGCACCTGGTTTTAGATTTTCCTCTACTAAGTTTACATCTACAGGGCTTGAA
TCATGTTCTTGTGGCTTAGTTTCTGTACGATAAGAATCTTCTGATTTGCGGCCTTTTGGT
TTCTTAGTTCTGAGATCGTCAGTCATCCAAGTTTTGTCAGTGCTTCATTTTACTTCTCGT
GGCTTTCGATGTGGTTGGTTTCTCATGTAGGCTTGAATCTTTTTGAGATTCTCACCCGCT
TGTGGTTTACAATTTCTGGGCTTGAGTTCGGTTTTTTGTGGCTACTTGAAGGCTGTAGGA
GGTTCATGTTGGCTACATACTTGCTTGCTGGCTCCGGAGGGAAGGTGGTTGTTTGGAGTC
TTTTGTCTTGGGTGTTTGGAATCGTCTGTTTATCCAACTCTTGTTTGTTTGAGTTTGGTT
CCTTTTGATTTTCTAGTTTCTCTAGAAATTAATTGTTAAAGCTATTTGGAAGTGGCTGGT
ACTTCCTTTCTATTTTAATTCTAATAAATTTGGC
>Unigene0000070
TGGCTGAGAATTCATACACGCAAGGTGATAAAATGGACGTACATGAGCAAGATAATCCAG
TTATTCAAATAAAAAAGTCGCGAACTCAAGAAAGTTTGGTAGAAAAAGAGAAGGATTGTG
AAGTAGTAGCTGAGGCAATTCCTCAATCAGCTGTTGTGGTTGAATCTGTGGTTGGTCCCA
GCTCGTTAAAGCCAATTGTTGAAGTGGTTGATTCGGCAAAAGACATTGAGGAAGCAGAGG
TGGTAGTTTCCACACCTATAGCGTCTTTGGATGCTATTTCAACTGCAGAAAAAACTTCAT
TGACTGCCTCTTTACAGGTTGTAAAAGCTCCTTTAAATGTCTCTCCACCTGTCACATACG
CCCAAGTGTTGTCAGCTAATAGATTTGCTGTATTACAAGAAGATTAAAATGATGAAATGC
ATAATAGAAATGTTACTATTGTGCAGCATTTAATTAAAGTGCCTACTACCAAGGAGGTGT
GGAACACTGTCGAAAAGTCTCAAAAGCAGATAGAACAAGATCTTTAAATTATTAAACAGC
CTCCAGGTGTCAACTCTGAGTCTGAGTTAGAGGGGTTTGTACAAGCTAAATCCCGATCTT
TGAAGAAGTTGACTAATAAAACAAGATCATTGAAGAGGAAAGTAGTGTTTTCTGCAGGTA
AGCAAACTCATTCTTATGCTTTAAGAGGAGTTCATCATTAGTAGTTACTCATTGATTCCA
GTGTTAGAGGTCATAGAGTCTTGTGATGAAGCATGGTTCAAGGCTCACTCATGAGTAGGG
TGCAACAGTTTTGGTTGGGGGATCTGTTTGAAGGTTTAACACTATTTCAGCAGATTCTAC
ATCAAAGAGGTTTCATGGTTTAATAAGGAGCTTAGCTTAGTCTATACCTCTGGCATCTTT
TGGTTGCATACGTTGGGATATGCCACTTCTTCATTCAATTAGTAGAAGTAGCTCTCAGAT
AAAGTCGTAGGTTGAACGTATTGGCTGCTCTGTAGGTGGAGTACACGCTTAGTGTGTTGT
GAGTAACAAAGTAGCTAGAATTTCTTCTCTGCTATGGGTAAGCAAAGCATTAGAAGAAGT
TTTGTCTGGAGTAGGAGAAATTGATTTAGAATCTACAGGGTCAGTTCATCATATAAATAT
GAATTGGAAGGAAAGACATAAAGCTGGAGACTGTTTTTATTGGTCTTGCTGGCATTTTTG
GTGGAGCTGGGTAGATGGTCTAGTACTATCTCTCATCTGCTTTGGTTTTGCTGGTAAGAG
GACAAACTTTAAAAATGGTAATTAGGTGTGAACAACACAATAATCAGCAATAAGATTCAA
TTGGCGAAGTAGTTAGGATTTCTTCGTTCCTGTCAATTAAAAATTAGCAATGGTATTAAA
TAAATGAATGAAAAGGAATAAGACCTGCTGATCTATCTTGAAGTTGGGGTGAGCTGTGAT
TGGTTTCGGTCGGTTGTCTTTGGCGCAGAACTCTGTGTGTTCATCCATTAAGGACTTCAT
CTCACATACACCGGAACTGGAACAGGTAATAATTGCTAATCTACAAGTAAAATCTATTCC
AGGGAATGGCCCCTCAATATAAAAGACAACCCGTTCAGGTTTAGACTGTAATGAGAATGT
GCCTTCCACCATCTGCCACTGCCCTTTGGATACAGAAGCTCTGCATGCAGGAAATGGGGT
TGGCACAATTTGGTAAAGAAATAGCCACCAAGATGGACAGCAACAGAAAAAATAGCATTA
CCTTCCAATAAACATATAGCGAGTCCCAGGACATCAGCAAACCCCTGTAGAGGCCCAGAT
ACTCCAACTCAAGCAGAAACTGTATAACTGGAACCTGGGAAACTCTAGTTGTGATATCTT
GCTCCATAGCTTGCCAGTATTCCTTGCTATTTGTAATAACAACATAACTACCACCTGACT
TTGCTGATATCCCTTCTGGGGGTTACTTGACTCGGCTGAACCGACAAAGCCATCCACATT
ATTGCGGTACCAAGAATGCAACCCTTGAGAGAAGTCATGGTCCAATATGATATTATTCCT
CGAATTGAACATTCTTCTGTTACTTTCTGTCGGGAAAAGAAAAAGCAGATTCCCTTGACC
TTAGATTGCTAAATTTCTGTAGCCATTGCATTACTTTTGAAATGAAATGGATTTTAAATT
TATCAAATACATACAATTAGGTATCCACCCAAAAATGGAGTATAATTGGAGTTGTTTAAT
ACCAACAAAATCTCCATGTTCTAGATCTTGATGCTTGTGTATGAGCATAATATTATAATT
TTCTTGTGAAGCTTCTTTACATTTTGGGCTTGTTAAAGACTCTCTTTGTAGCTTACATGA
ACCGCTTGTTCTCCATTGGATTGGATGCTTTATTTTCTTGAACCATTACTATTCATGGAT
CCCGTTCTTCATGAACAAACTTAAATCTTCATTCTCTTAGTGTCCTGAATTTTAGCACAA
GCTTCTCTTTTGGCCCTTTATGATCTTCAGTAGCTTTGCTTGTTCCTTCTCTGCGAGTTT
TTGTTTAGGTACAAGCACACATTCATCTTCAATGTCGACAGGGTTTGTGCTAGACTATGT
CTCCCCACTTCAGCATTATATCATCAGCCATGTATTGTTCCCTTTGTGTCATCTTTCTGA
GTAGCATGTTCGGGATGTTTGTTGAGAACAACTCTATTGAGTGGGTCGATAAATTTTTGG
AACTTCGGTAGGAGATGAAAGTTCTGATTTTGAAGCAAGGCTAGATCTCCTTTAATTTCA
GGCACAACATTATCAAATTCAGACCCTTTATCTGTCAATAACACTTTTCTTCCTTCTCAA
GTGTTGTTTCTCCCTTTTTACCTGTTGAGTGGTCAATGTCACCCTTTTGAGTCTCTTCAG
ATAGTCTTTAGTGGTTTAAAAATTAAAGTACTAGAGAAGAAAATTTAATTACTAGGATAG
TTCTTATAACTTCAATTTTGGATGTTGATAAA
>Unigene0000071
AAAAAGGGTTGCTTTTACTCGCTATTAATCCGTGTATGTCGTACATAAACTGAGAAGAGT
CTACAATCAGGATGATAGCTGCTTTCCAAACAAGAAAGTAGCAGCTATGTCACAAAAAGA
ATAAGCTACCTATAAAAGACTATCTGAAATTTTATCTTTTATGAGATACAGTAGAGTAGA
GTAGAGTAGAGCAGGCCATTTATTTTTGCTGCTGCTGCACCTTCTTCTCTAGCATTGATG
TTCCTTTGAAAGTCGTCAGGTGGTGGTATTTCTCAGAATACTTCGACAATCGCTCCTCGC
TCATCCTCTGGAAGCCTAATTTCTGAGTCCAATATGATTGGGCTTTCTCAGCCGCAGGGA
GCACAATGCTTTCAACATTTAGGGAAGAGAGTAAATTCTCAATGCATGAAAACGTTGCTT
GGAAATAACCTTTGCCTTGATGTTGTTTGCTTGTAGCCACCAGAGGAAGCTCAGCAACAT
CATGACCAAAAATCCGAACAAGACCTGCTGATACAAGTTCTGAATTCACAATCAAAACAA
CACAATACATCCCAACAAAATTTTGCCCATCTGGTATCTCTCTC
>Unigene0000072
CTTGCTTGTACGCCGAATTTAAATCATGAAGAATAGGTGTCTATTGTCATAAGATGTGTG
GATGTCAAAGATCAAGTAAATTTAAGGTAGAAAAGCTCTTTCTTTGATTCATAAAGGTTG
ATAACACGTTGGGGCTTGGGCATTCCAAACAACCTGAAGATGTGTTGATTGATTTTAACC
TCAACATTGATGATGTAAGAGGACAAGGCTATGATAATGGCTCCAATATGAAAGGTAAAC
ATCAAGATGTTTAAAAAAGATTACTTGATGTAAATCATAGAGCTTTCTACATTCCATGTG
GTTGTCATAGTCTAAATCTTGCACTTTGTGATATGGCTAAATCTTGTACGAAAGCTAGAA
ATTTTTTCACACTTGTGCAAAAGATTTATACTTTATTTTCCGGCTCAACACAACGGTGGG
ATGTTCTTAGAACATATGTGAGTGGCTTAACACCAAAACCATTATCGGCAACACATTGGG
AAAGTCATGTTGAGAGTGTTAGAGCCATAAGAACTCAAGCGCCGGAACTAAGAGATGCCT
TGATTGAGATTGGGAATAAATGTAAAGACGATAATGCAATGTTGGATGCTAAGGGTTTGT
GTAAAAATGCGTTGGAAGATTTTGAGTTCTTGATTAGCTTGTGCATTTGGTTCAAAATTT
TGGACAAAGTTAATCGTG
>Unigene0000073
CCTAATCACATGGAAAATAATTGCTGGCACAAAAATAGGGATGAAGCTAATTTTTCAGAA
AATAAAAAATGATGTCTTTGATAATTTATTTTTCTCATCCATAAATTCTCACCAAGAATC
ACAAGATATTTGGCATTTGGATGGTAGTTGCAGTAATCAGATGACAGGAAATAAAAAATG
TTTTGTGAGCTTGGATGAGAAGATAAAATCAAAGATAAAGTTGGGAGATGGAAAGATATA
TACAGTAAAAGGCAAAGGAGTAATTTCCTTCCAAGAAAAAGGAGGTAAACCAAAACTTAT
GCATGAAGTTTTCTATGTTCCTAGTCTCGCCTCAAATTTATTAAGTGTTGGCCAACTTAT
GATAAAAGGTTATAAATTAATCTTTGATAAAAATGAGTGCATTATATATTCTAAAACTAG
AAGGCAATTTGCCGCTAAAGTAAAAATGGCACCAAATAAAGTATTTCCTCTTATGATACC
ACCAAATCCAAATTTTGCCTTAAGGGTTCAGAAACTCGATGATTCACTATTTTGGCATCT
AAGATACGG
>Unigene0000074
ATGCACAGCAGTAAGAGTCCTGGTGCGTGGTCGCTGAACAGCTGAACCTTTCTTTGGTGG
AGGCACCATCCTTCGAGTTGCAATCATGACAACATCCTTGCCACTGAATTTTTTCTCAAG
TTCCCTCACAAGACGAGAATGAATCTTGCGGAAAGCTTTCCTCAATCTGTAGGGAACCTG
GATCACAACAGCCTTGCGGTTTCCGGAGATATCAACCTGGACAGCTTGATTGATGAAAAG
ATCTTTCAAGTCACTTTTCAGTTCTTGGGTGGTATTCTCCAAATCAAAGAAAGCCTGAGC
AACTGTCTCCTCAAATTGAGTGGGCTCGGCATCCTTGTCTTTCTGAATTTTCCTCCTCGA
AGTATACATCTTGGATGATCTGGCATATCAAAATAGTAAATGGGTTATGTAAAAATTAGA
AAAGATAGAAGTTGGTAAGGTGAGTAGCTTCACTCATCCTCCAGGTAGAAGTAGCTACAA
ATTGCAATTTATACCCTCACCATGCATAAAATGAGATTGTAAAAGAATTAGCACAAACCA
AAGAATATGTTCCATTTGATATGGGCGTAATGTCTTCAGTAAAGATGTAAAAATTGTTAT
TATCAAATATGTGCATGGACTGAATGGTAGTGTGGTTGCATAACTCAAAATGCAAATTCA
AGACTAATTAGAAATACCCTAGATACATTGCAAACTTGCATTGCTTCAAAACAAACAACA
AAGAGCACAAAGCTTGCAATTACTAAATTTCCTTGTTTCCTATAGCAGTATAGCTGATTG
AAGATACAAATGAAAAAAGATGTAAACATTGTTATTATCAAATATGTACATGACTGAATG
ATAGTGTGTGGTTGCAGGACACATAATACAAATTCTAAGGCTAATCAGAAATACTCTAGA
TACATTGCAAACTTGCATTGCTTAAAAACAAACAACAAAGAGCAAAAAGCTCGCAATTAC
TAAATTTCCTTGTTTACTATAGCTGATTAAAGATACAAATGAAAAAAATAGTAAAAGCTC
GCACAGATAAAAAACAATCATTTGGCTTCAATCACTAAATTTCCTTGTTTCCTATTGCTA
GGTGAAGCTACAAACATCTTCAACACACACACACACAAAAAAAAAAAGCTCACAATGAGA
ACACAAAGCTCTCAAAAATGATAAACAATCAATTCACTTTAATTACTAAATTTTCCTGAT
TTCTATTAGTTCACATAAACCCACAAGTATACACAAATTAGTATAAAATCCTTTTCACAC
AACACAGATAAAATTTATAAATTATAATACACTAGTACTTGATTATGCA
>Unigene0000075
AAAAAAAAAAAAAAACGAAAGGTTTGATGCCTAAATCATGAGCTATAGTAGCTGAAGTTC
CTATCTATCTCTCATTAATTACTGTATCTTCTTTCCATGCATATGTGCGTGTGTATGAGC
GTGCGCGTGTTCTACAGCTTGTACTTAAGTTGCAAGCTTGCAATCAGCACCACAAGGCTG
CAGATTGATTTGATTGTGGAAATTGCAATGAACTTGTCTTCCTCTTTTGGTCTTTGTCGT
TGTCTTTTCCCTGATATGTTTGAGTGTTTCTCCATGTTTTAGCTACCGAAACTGAGAACT
ACTGTACACTGTTAAAAATTAAAATAATAATTTCTGGGACAGTATAGTTTTCACAACAGA
GAGACCTATACAAAAGCAATAAATGAAGTTTCAATAATGATTTCCTAGCACTGCAGTTCA
GTTTCAGGAATAATCTCAGCAAGGGGACTGCTCTGGGCATCTGATTGTACAGCACAGATC
AGACTAGCGAAATGCCTCTGCAATTTGTAAAATAGTCTTTAAAGAACTAAGCATTTAATT
AGTCACACTATCCTGCCCCTAAGACCACAACACTCCACGAACTAGAAATCAATCCAACTA
GTTATTCTTGGCTCGCTAGTGATCCGGGTGAATCTCCATGTTCCTATACTTTTCCAAGTG
AAAGGGAATGCCCAACGATACAATCTAGTAGCTGGAAAGAAGATAAGAAGAACCACAAGG
AAGTACAAGAAGATTCTGATGTACCTTATTCTTTGAAAGCTTGAATAAAGACTCAAGCAT
TAAGAAAAAAGGAAGACCCATCATCCAGGAGGATCTATACCTTCCAAGATAAGGGGAAAT
ACGTCAAGAGAGAAGATCAAGCACCAAGAGGGATTGGAAGATCTATGACACGGGACATAT
ACCTCTCCAAGAGAGAGGGACAACAATAGGAGGCCAAGCAAGGAGCAAAAGGGATCAAAG
GAAAAAAGAAATAAGCTCAAAGGAATAAGCATAAGAAGTGAGAACACAAAACAGATATGA
TGAAAGCTTTAAATGCCAAATTGGAGTTCACCATTGTGTCCGGAATGACCGAAAACCTTG
AAAACGTTTCGAGTCGTTCGTCAATCGGAGATCGGACGAAGCAGGAAAGTTCAGTTGAAG
TTTCAGAGAAACGGTCACAGCAGTAACCAGGCAGATGCATGGACACCTCGGGCTGCACCT
TCTAAAAAGTGATTTTTCGA
>Unigene0000076
CAACGCCATTGACAGAGTAATTTATGGGTGAATAGGTAATTACCATTCCTATTTCCTGAG
CTGAAATCACAAATCGTAAGAAAGATAAAACAATGTCCAGTTTACCTTTAATGGTTTAAC
AGTGGAAGGATGGATCCAGGGCCGGCCCTAGCATTTCATATGCTCGAGGCTGGCCTTTAA
AAAAATAAAGAAAAATGCCCTTTATCAAAAAAATATAGTCAAAAAAAAAATTGTAACCTT
CAATTTAACATCACCAAAAATAATTAAACCACTTTAATATTACATCATAATAATTCAGTT
CAAACATAACAAACAAGTAAAATAAATACAACATAAAAAGTCATTCTAATTTGTCTTATT
GCCTCTTAATTTAACAAAAAAAAAAACCCAGCATACAAGAAGATAAACACAAAAAGCCTC
CACTTCTAGAAAACGGATCTGCTCGCATGCTTTGCCGCAAAAGCACTTTCAACTTCTTCA
TAGTCAAATTTTTCCGCAATTCCATTTTCAATGGATAACATAGCTAATCCATTTAATCGA
TCTTGGAACATGGTCGATCAAAGATAAGACTTAATCAACTTCAACTTGGAAAAACTTCTA
TCTCCCGAAGCAACTGTAATTGGAATTGTCAACAATATTCTATAAGCAATCCATGCATTT
GGATATGATGACCAGTCTATTCTTTCCAACAACTTCAAAACAGTAAGCATAGATCCCCCT
TCATCTATTAAAACATTTCTCAAGACTAATAGTTCTTGGCATAAATCTCTACCATCAATA
TCACACTGGTCTTGATCACTCAAAAATAACTCCAAATTATCACAACAAGTCTTCAAACGA
TTACTATCAAGTGATTTTAACTTAAACAAAAATCCAAAAACACTTTCATAGTGTTTAAAT
TGCTCTTCCAATTAAACAAGAGCTTGG
>Unigene0000077
GTTAAACAAAAATCCAAAAACACTTTTGTAGTGTTTAAATTGCTCTTCCAATGAAACAAG
AGCTTGATCTACTGTGTAGATAAAGTAGTTAACTCTGAAGGACTTCTCGGTCGACTGTTT
TGATTCATCATAATCGTTCTCATCAAATTGTCTCTTTCAGCTGATGGTGCGTTTTTCAAT
AAAATGGGTTCAACATCCAACATCCCCAACATAATTACATCATTTCTCTCAGTTTCTACA
TCCTCCTTTTTACACCCATTTTTCCCAAATATTGTAACATTAACTCTGGTATTCCCAGTA
TAGTGAAAAACTAAAAAGTCCCCAAATTCTAGGGAATTATCTTTTACAAATAAGCTCCAA
CCAGTTCCAAAATATGACTGCTGCTCAATCTTTTTCACATTAACAGGTGTTACTCTCCTG
GAAGGGCTTCTAAGTACGAATTGTTGAGGAAAACCTCCATCAAAATGCTTGACAAATGCT
GGTGGGATTTTCTGTAGCAAAGAAGCAAACAATGATACAGAATACAAATGACATAGATCT
TTTATCAATTCCATAAACAGTTGAGAAAAGGGTGGAAGTTTAATGACAGATAGAGATAGC
CTCACTGTGATGGGATAATATTCTAACTTCAAGTAGGAAAACAGTACCAAAAAAAACTCA
GAGACCTCCAATTCATCACATTATTTTTCATTTTGTAAACACAGAAAAGAAAACCTTCCC
CACTACACCCAAGTTAAGAGTCACTTTTTGGTTCACGGTTCTTAGCGGATTTCCTTCTTC
AAGTTAAGGCTGGCATGGGTATTTGTGGTGTTCTGCTCTGGTTTAGGTTTGTATAGAGGG
AAAGGCCAGAGAGGAAATATTCGAGTCTGTTGGAGCTTATTAAAGAAAAAAAATTTAAGA
ACCTTTTTCTAATTGGGTCTCCCCATTTTTATGGGCATAGAATTCACAAATATTCTAGAT
ATGGTTATATTACATAAGTTAAAAATTGTCTATAGACATGTGTGTAAATCATTTGAATGG
ACAACCAAATCAATCAATCTTAGGTATGTTGGAGCGGCAGCACAAACTAGGTAATATACA
TTTTATACTAGGGTAAGAGGTTAACATATGAAACATAGGATACAACTGAATGTAACAAGG
CAACGACAAATTGTCAAATTCCAAACAAAATACCCCCAGAATTCAACAAAATCTCTAAAC
AGAGATTCAACAAACAGAGATGCAACGATTATATAATAGATTCAACAAAATACCCCCAAC
AAAGATTCAACAAAATTACACCCAATATTTATTTACTAATTCAACAAAATACTACACAAT
GATTTACAAATTCAACAAAATACTTTAATATCTTCATTCTTCCAAACAATCATCAGTTCA
TGCCCAATAAGGCCAATCGAAAAAAAAAAAAAAAAAAAAA
>Unigene0000078
AAACTTCCCCATAAGGACCTTTGCCACAACATGCAACTTTCCCTTCTTTGAAACCTTTGT
CAACACAATTAAGTAAATTAGAAAACAAATGCAATTTGGCAAGTAAGTGGATAAATTGGC
ATTTAATGTTGGCATAGCTTACCATAAGTTAAAGGGTTCTCAATTCTGTCACTAAGTGCA
GTGTACAAATCAGTAATCGAATATTTGAACCCTTGTAATTGGCTCTCTAGCTTTTGGAGA
GCCTTTGGAAGAGCTCTGTTGTGTAGTTTTGTTAGCTCCGTGGCTCCTTTGGCACACTCC
CCTGTGCTTTCGCGTGTGTTTGGTAGACAGCCCAATGGCACCAAATTAACTAAACCAAAT
TTCCTACCTCCTTTCTTATATATTTC
>Unigene0000079
ATTCAGCACAAAGTGGGATACTTGAAGTTTGATTCTGTTATGGAGGCTGTTGAGATGTTG
AGAGTGCTTCCGAGGCTGAGTCAGTGGTTATCCGACTTCGCAAGGATGGTGATCATGGTA
AGAGGAAGTTTGACTCTGGAAGCAGTCAGGGACTTGCTCTGTGGTTCAAAATACTGGAGG
GAACAAACCATATCAGGGCAGATCAGGGCAGTCTGGAGGTACTGGTTCTTCAGGACAGAA
GTTTTCAGGTTCTTGTTTCAACTGCAATAGGCCGGGTCATCAGATTGCTACTTGCCGATT
CTCGGGAGGAGGAGCTCATGTACCAAAGGAGCAGCAGACTCAGACTCAGACCAGACCAGT
AGCCCCGAGGCCACCAGGTCAACAGGTTGCAGTTGCTCCGCAGAATCCCAGGCCACTGAA
CATGAATCCAAGGAATCCGAACTTGCAGCCGTTGGGGAAGAATCGTGTTTTTGCACTCCA
GGACGCACTGGATGGGGTAGAAGGTACATTATATATTTCATCTATTACTGCTAGAGTTTT
ATTCGATACTGGAGCTGCTAGATCTTTTATTTCTCAGAAATTTATACATAAGCTCAGTTT
AGATGTAGAACAGCTAGCAGAACCTATATGTGTATATTCCCCCTTAGGTGTTCAGTTAAC
ATTGAAGTCTCACTGCAAAGAGTGTCCTGTATCCATCGGAGATAGACATTTTCCTATGGA
TTTGGTGGTGATGAATTTTGGAGGGTTTGATGCTATTCTGGGAGTTGATTGG
>Unigene0000080
CTTAATCTGTTCAGGAATGGGGCAGGAATCCAAACAAGGAAGCAGGCAAAAGTTAAAACA
TATAAGGAATATAGAATACGCACTGAAAATCAAATATGAAGGGTGAAGTGATGATATCTG
GCTCAATATAGTGAATCAGGGTAAAGTATATGGTGTGGTGCTTATTCTGGGAATATAAGT
GTGGATGTCCATATATGGAGTACATACTGACAAAGAACTGGCAATAGACAAGTTTGACTT
AAAAAAAAAATTCTCAGTGAAATTGTGAGGTCCTGGACCATCATGGTTACCGAACAGTGC
AAGTGGTGATCAGCCACTACATTATTCAACGATTAATTGGTTTGGGTTAGCTAGGCCCTC
CAATATAATCTGATATCATGATACCATTTCATGACTTAGGAAAATCATGAAGATTTCTCC
TAAGGAAGAGTATCCAAGAAAGGGATATGTTCTATTCAAACAACGCAGAATACTGAGTAT
TGCATACTCGAGAATGCTCGTCTCAACAACTGACGGTATTCAGACGAAA
>Unigene0000081
ACCGTACCTATATACAATTGATCTATATACAGTTGGTATAGGAAATGAGTACTATTCATA
TTTAAGATATATATTGATTGGTACACGTATACATGTATTATTTTTGAACATCATGGATCA
TGATTTTTATTATTTATACGTGTTATATATAAATACACTATTTTACCACTCATGCATATT
TGTGTATTTTTACACTTGGTGAGTATCGATTTGATTTGTTATTAGACCGAATCAATCCAA
TAGTAAAATTTGACCTAATGATCGCTTTTCAACCCGGTCCACCTTTTCCAGTTTTATTTT
GGATTTAATCGGTTTGACACCGACTTATATTATTTTTCTGGTTTCCAATTTTGATTTAGG
TTCCAATCTTTAATTCGAGATTCGGGAGTCAGCACGTGCATATAATTTCATTACATCGAG
ATATTTAGGTGGGGGATTATTTATTATTATTTTAGTTTGGCATACTCAAAATGATTTTTA
AGCATTGTGCACCGTTTTATGAAACTCGATGTGGGCAAAAATCCCACCGACATACCACAT
TCTAAATAATTTAAAAAGAAGCAAAAATTTATAAATGTGAATACGAAGAACTCATATTAT
TTACACCACAAATTGGTTATGTAATGACAGTTAAGAATATAATTGATATTGCGGATAAAG
ATCCAAAATGTGAGCCAAATAGGACTATGGATCCTTCGATTTAGTGCACTAGTTTCAATG
CATGTGTGGCAAGTCAGTATCCTTAAAAAAATAGGATACTATTCCAATGGGCTAGACTGA
TACTAAAGGGGCCTTGGAGCCATTAAATTGAATGCCGAGATGGATTTTAGCTTGGTATGT
TATGGGAAAAAAACCCTGATAAATTGAATAAAAATTATAAGATGAACATGAGTTATATGT
ACGGTTTAAGGTAAAAATCACACTGAAATGTTTGAGAAAGATAAAAATGGTTTTAAGGTT
TTTGTCACAAAAGAATATACAATATACATTATTTTAAAACCACAAGTTATCTTATATTAA
TACTCACCCCGTGCAC
>Unigene0000082
GTAGAAAGTCTAGAGATTGTACCCGCATTAAATTCAAATCAATATAAGATATATTTGTTG
CTTTCTTTCATATCTATTGTTCATTGGATAAGAATTTAGCGCATACAAACAGTTCCTTGG
AGAACTTTAAACTTGATTTGGTTCATGCTTGATCACACAAGAACTTGGTAGAGAAGACTT
TGTAACTAAATCCTTTATAGGCTCCATCTTCTGCAAAGGCAACATTTTTTCTGGAAATTC
AAGAGGACCAATTTCAGAAGTATTGAACAGCAGCTTTGCAGCTTCTTTAGGTTTGTCTAC
TGATTCTTTTAAGGCCAGTTGTTCCACTTCTTGAATAGCCGAAGTAGTAACAATTTCTTC
CTCCTTGCATTTAACATCAAATTGCTTCTCAGTTAAGATATGAAGGAATTTGCTCATTTG
CAATGAAATAAGAGGTTGCGTCTCATCTTACTTTTGGCACCTTCTTCCTTGTGGCTACCC
AAACCAGTCTTGACATTTATCCAAGCATGTACTGATTTCTTGTTTTCTACAACCCAGCCC
AAATTGCATCTCTATATTTTCCAAACTTTTTGAGATACTTAGAAGTAACTCATCTCTATG
GACGTTCGTAAGTATTGGTTGATATGATCTCTCATGTTGTGAAAAATATTCAAATTTTGT
AATTTCATTCATAAAAAAATCTTTACATCGAGATAGAAGGCAAGCGAGCAACAAGCTGCG
CCGCTAGCATCATGGAGAAACCGTTGCTATGATACCAAACTGATGCAAGACAAATTAGGG
AAAGCTCACTATAACACCAGTGGTGGGAAGAAAACTATAACTTATGTTAGGATGGAAATA
CAATGAAAATTGGCAACAATAGAGAAGAATATCAAAAAAGAGAGGAAAGAACTACTAGAA
TCAACCCCTTGGGGCAGCTCAGTTGGCAAGGGACCTCGCCCAAAAATGGGCTGTGGTCAC
AAGTTCAATTCCTCTCGGGCAGCTCGGTTGGCAAGGGACCTCACTCAAAAATGGGCTGTG
GTCACAGGTTCAATTCCCACCACTCTCCTGGGCTACTTGCACAAGGCAATTTGGTTTTCA
TAGGTCTTGGTTTTAATGGTTCATGTGGGTTGCAAGGTCTGTCATGCGCCCGTGGTTTAC
CCTAGCTCCACTAAGTGGGGCTTGGGGTTCCACGTACCAAAAAAAAACCTAGAATCACAC
CAATAGGGTTTAGGATTCACTCCTAGAATCTTGGAGTCACTCCTAGATGATAAGAAAAGC
CACACTCCTCTCAAAATATCTGTGAATCACTCACAAACATAAGCATTTTTTTATCCACTT
CATAATATTTCCTTGACACAATAACTTACAACAGTATTTAAACACTCCCGTACTTAATGA
CTCATGAGGACTGCAACAGCAAAATGAAATATGTAGCAGCCCCGGACACTAATAAGAACC
TTTTATTATTTATAAAATAACATAACAGACTATGACTTAAAGACACAGGACCATAAATGA
AATAAGACTTAAACTAGAGTACTAGACTAGAAAACATAATTAGAGATTTGCAATAAACTG
ACACTTGAAATAAACTGACACAACTAAGGTTTGTTGTATCTTTATTGGGCTGGTCCATCT
GGTCTGCATCTTTGGGCTGGTTCCATTGCCAAGACACTAAACAACAGACCCATAAATGTG
CCTGTTAGGAAACATGATTTAGTTCACATTGAGGGCTATACTAGGGGAAGAGGTGGACCT
AAGTTAACTTGGTAGAGCTACTAAGAAAGGATGTGGAAACTTGCAGTTTAAGAGAGGAAA
TGGCGTTGGATAGGGCTGAATGGAAAAGTAGGATTCATGTAGCTGCCCCCAAGTAGTTGG
GAAAAGGCTTTGGTTGTTATTGTTGTATTAATGAGTGGTTAAAAATTATAGGACTTTAAC
TTTTCAGTTTGTCGATTATAATTTGATCGCAACAAGCTCATATTTGAATTCTTTCATATG
TATTAAGCAAATCAAAATAAGTAACTTACATGACTAAAGGCATTTTGAAATTTTACAGGT
GCTAGGTAACAATGAACTTCTGAGTTTTGGATACATTTTTCAATACTATAACTCCATTCT
TATTAACAAAGAAAAGAAAAAGCAAAAAGCAAAATGAAAATAATGTAGTATTACAAATGT
TTAGTAAACAAAGACAATGGTTCCGAAGCACAGGATTGTATTAAGTGTTAACCAATTTTG
ATTATGTAAATTCCACAATGATTCTAACAATTATGCTGACAGGTGATTCTGTATGGGAGC
TGAAGCCAAATGCCTTATGTGGGGTCGAAAATTGTACGATCCTACTAATTCGATTGTGAT
TTTGGAAACCATATTTCTACCCTTTTATTATTCGTTTCTATTTATTGTGTCGCTTTTAAT
GAATTTGTTGAGTGATTTGATCTCTCTAGTGCTATACTACTAGATCAAAAAGCACTCTAA
ATGGTTTCTTTTTATCTCAATTCTGACTGAACGATTGAAAAATATCTCAAGGTATCGCTT
TGTTCATTTTCCTGGTTTCAGCTAGTGTAAGATTTAGGTTCAGATTATGAAAAAGTGGTC
CATTTTGGTTGTAACTTTGAAAAATATAGAGAGGAAAAGCCACACATGTCAGCAAGGTTG
TCAGTATTGCATTTGTATGCTGTAAATTTGGGGTTAAGTATTTAAATATACATAAATACA
TATGATAATGTGTATATGTGTCTAAAATGATAGCATATTAGAAATTCAATACAAAATCGA
TATATAATTATTTTTACTTTT
>Unigene0000083
CGAATGTCCAACCCGTGGACAACCTAAACACCAAGTTTGATCATTAGGTTGGTCATGGTC
AAAAATTCTCAAACCGAAGAAAGGGTTAGTCTCGTCACGAACAGGGTGTCCAATGATATG
GTCTGAACTGGTATGACCCCTCAACTCGTCCAATCCAACCAACTTGCACCCCTAGGCGCA
TGCAAGACCTTCCAACCCACATGAACCATTAAGTACAAGGCCTACGAAAACCAAATTGCC
TTGTGCAAGTGGCCCCAAGGGAATAGCGGGAATTAAACTCATGACCACAACCCTTTTCTT
TTTGGGCAAGGTCCTTTGCCAACTGAGCTACCCCAAGAGATTCTCTACCTAGATATTTAC
TCACTGACAGTCTGATACCCCCTCCCCCTGCTTTGGTTGGCCTCCAATGGGCTGCCCCTT
TGTGTGGCCAGCCAGTGATGCATAACCCTCCTCCAAATTCCTTCTTTCACCCATTTGACC
TCTTAACTCAAAAGCTTTGAACATCGAAGACATCTCGGTGTGTCATAAACACGCAGTAGA
TTCCTTAGCATATGACATGTCCTGAGAAGCACATACTAAAAAAGAAAAGACAGCAAAACC
CTTAAAAGTGAAAAGAAATGAAGAAAGAATAGAAGAAAAGGAGCAAAGAAAAGGCCTCTT
CCACTCCTCTGGTCGGCTGACCTGGGGCTATAGGGTCCTCAATTGGCTCCCCCTTAGGCA
GGCTGGCCAGTGAGGTCCAGTTCCTCTCCAAGGAGACCCCTTCTTGTTCTCACACTTGTT
CATCTCCAACTCTAATATGATGAACCACCTTAAAGCAAACCCGGAAGAATATAAAAAGAA
CAAAATCAGAATTGATGCACCCCTCGATGTGGCACAACTCCCAATGAAAGAAAAAAGTTA
AATGAGAAGAGACATGAAGGAAGATGATCTATGGCCAAATCATTGTTATTTTTACACAGT
TTATGATATTAATTGCATATAAATTAGAATAGAAACCTACTCATTTTGTTATGTTTATGA
TTTTGTAGGTTAAAGCATAAAAAGTGCTAAAGCTTCTATGTACCTGAACTAGAATATTGA
AGAGCACAGAAATACGAGAAGAATGGCCCTCATCTCACAATAATCCGATGTCAAACAAAG
AATCTAAGGACGACCAAAGTTCGCTTAAACGGAGGTTCGAGCATTTAAATATGAAGACAA
ACTCAAATGAAGATTTGGACATCACCGTTGAAGCATCGAAAACCTCCAGATAGCATCTTA
TGGTTCTAAAATCAGAGTTCAAACGAAAGATATATGAGGATTTGAAGATCAAAGAAGAGG
CTAGAGGAGCAAGAAGCAAGATTCAAGATTGCTTCCTGTCGATCGATCGGTTAACTAGAC
AGAGAGCACTTTTTAAAGGCCTCCAGCCGATCCTTGGCCGATCGGTCGGCT
>Unigene0000084
AAAAAAAAACCTACTAATTTACTGCCAATAATTCAAACAACATACAGCTCTCCCATGCGA
CTTAACAGTTTTGTAATATTACATAGAATCTAATGGTTAGTGGTTACACCCCTTTCTCAA
TTAAAAACTAGTGGATCTCTTAAGATTCGCAACCCAAACACACATTAGAAGTTTTAAAAT
GTCTAATAGAGTTGAATAATGTGCTAGCTGAGTTGAACGTATGTGCAGCTACAGTTGAAG
GTGTACACATTTTTAGTTGAACAAAGACGAAGGACAAAAGATGAGTCAAACAATTAGATG
ACCTTTGAAAATAGAAAACTGAATAATTGAATAGAGAACCAAAGAACTGCGTTGAATTTT
GTGAGACCCAACACCCTAATATTCTTTGGTCTGAAGATAGGATAACCAAGCTGTGACTAT
TGCATTACTCACTTTACCCAAACTCCTAATCTTTTTTGGTTCCAGATAGATTATTGCATT
ACATACACTTTAAGAAATGTAAGCTGTTGCCAATTCAATCCCCAGTCCATAGTTGAGGTA
TTGTACGTGTACAAGCAACAACAGGTTTACCTATATGCATCTCGTCTCATGTCAAGGAAA
AAAAAGTGCTTGGTGCATCAATTACTTTATCCTGCTTAGCCCATAGGATGTCAGGAACCG
CAAGTGTTTGTTTCATTCTACTTAAACAAACTTCTTATTTTTCTTAAAGTGTATCAAAAC
AAATACTAGTATGACTCAAATGCAGGACAGCAACAATATTACTCACAATTTAGCAACAGC
ATAATCTAATACATTAGCAAAATAATCAAGTTACCATACCATTTTTTCTTAAGAGTGAAT
CAAAACGAACACTGTCATGACTCAAATGCAGGACAGCAACAATATTGCTCACATTTTAGC
AACAGCATAATCTAATACATTAGCAAAACAATCAAGTTACCATACCATCCATCCTTGCCA
GCTTGTCC
>Unigene0000085
ATAATCTTGCTTGCAACCTAAGTAAGGTAGGGGATCTAGGTATATTATTCCCGGTAGGAT
TAGTCAATTGGGAATATCCACATACCTAAATTAAATATTCATAACACTACCCCTTGGATA
TTCACAAACACGTTGCCTCGTTAAAATCTTGCTTGAAAAACCCACGATCAAATGGGAGAA
ACCAAAGCTAAGGAAAAAGAGTACAACCTTGTGAATTCCAATTACATATAGTGATGCCTC
ATTAAAACCTTGCTACTAATAACCTCATGGGCCAAAAATCTAGACTAAGGAAAAAGAGTA
CATCGTGTAAGTGCTCAGTTTGCTCCCCCTGACAAAGATCTCCCCCTGATGATGAGCAAA
CTTCATATATAACCTGCATCCATATAACCAACTAGATCCAAACCATTAGAATCACTGTTA
GTATAATATAACCTCATTTCCATGGTTCTTGCTAAGGCATATGAGAATCTACTCAACACC
ATTCCAATGTCTCCTAATAGGAGCAACACCAAACCTAGCCATTAGGTTAATTGAAAAGCA
ATATCCAGTTTAGTACATTAAGACAAATAGAGTGTAAGCACCATTTGCACTTAAATAGGA
AACTTTTGTACCAAGAATTTCCACATCCTTAACCATAGGATGAAATGGATCTATCAAATT
TGTCTTATACCCATGTGTACTAATAGGATTACAGTTATCCACATAAACTGTTTAAGTACC
TTTTCAGTATATTTGGAATTGGTGTACAAAGATACCACGAGGATTCATATCTATAAACCA
AGATAGAATTTGGTTTCTTTCAAGATCCTTCACCTTAAATCCCTTCCAGGTAATTTC
>Unigene0000086
GAAGAAGGCAACACACTAGCATGCATAGCTGAAGATGGTGGAACTGGTGGTGGTGGTGGC
TCTCCAAAGTAGTATAGTCTATCATGCTCATATCCCCTGCTAAAAATTCGCTTCGAATGA
AGGTTCTGGAGGTAAAAATGATTAGATAAGAAAACAACGACACAGTTAAAATCATGTGCT
AAACGATGAACAAATAAGAGATTAAGTGTAAAACGAGGTGCATAAAGAACAAAATCAAGT
GTTATGTCAGACGATAAATGGACAATGCCTTTACTGCGGACTTTAGAAAAAGTACCATCA
ACAATGCGAATATGAGGTGACAAATTTTCAGATGAAACAATAGAGGCGAACATACCAGAC
TCACCGGTGAATTGATCATTGACACCAGAATCAAGGATCCCTTCTGCAGTGGGAGTTCTT
CTCGTGATCACAAAAGAACTTGCTAGGATGGCGATAGTTACCAGCAGAAGTTCTATTCTG
TGCATTTCTAGATGAGGCTCCAGAAGGTTTGTAGCTAGCTGCAAAAGCAACCTGTTGCAT
TGGAGCAATGGAACAGTCTCAGTGAGTTTCGAGGAAACATGTACCCGACGATCATGCTTT
TCAATCAAAGCATAGGTCTCTCCCAAGGATGACAGTAGAGATGTATTGAGAATTTGTGTA
TGGATAGCTTCATATCCAGGTTGCAAACCAATAAGGAACTGATAGATCTTCTACTTATCC
TCCCGCTTCTAAATCTCAGTTGCAATTGCAGATGTCATACCAGTGATGCTTGATAATGAA
TTGTATACACTTAGCTCCTTC
>Unigene0000087
CAATAATGAGAATGAGTTTCTTCATAGCCATCAGAATATTGGATAGAAGAAGAAACGACT
TGCCTTTGTTGTGTCATCATCGCCATAACTTCTTGTAAAATTGCAGCTCGTTGTCTTATA
GTCTCTTGATGTTTTACAATCTCTTGTGTTTCTTCTAACTTGTCTTCCATTTGCTTTAAC
TTTTCAGCAACTATGTGCGAATTTGACCGACTTCTCTTTGCTTTCCCCCCATTTAGTAAT
GGGAATGTGATTGCACTCCCAATACCTAATTTATAGTCGTGATTGGCACATTTTTTGTAA
TCGTTGAGAATGTAATCCCATGCCCTCTCACGTAGGGTAGGAGTCGTTGTTGTCGATCCT
TCGCTACTTCCCTCCGCCGTAGAATCCGAAGAAGTAAATTCAACACACTTCGCTTCAAAT
ATTTCAATTATGCGTCTTGCCTCATCATCAACATTTCCTTTTTTATCCTTCACGCCAGCT
AACCAAATATCAAATCCATCAGGTATCGACTCACCTTTCTCACATGCCTCTTTCCTCAAA
GAATGGGACAATGCAGGATAACCGGTGCTTCCCATATGATGATGAGAACGCGAGTTCGCC
ACCCGAGCAGTCTTATGTTTTAAGGCATTTTCCTGCCAACGTTCTCCTTGCCAATATTTT
ACTAAGAACGGCCACTGGGGTCCCTCGGGGATATTGTGTGGACGATTTAGTAGTGGGTCT
ACACCTTCTGGGAGATTACTAAAATAGTTCAAGCGATAATGGTGCTTGATACCCTTTAAC
AACTTCCCTGCATGAGAATAAAAATATTCTCGATTCACCGGCTCCATTATCCATTTTTGC
CCCATCTCATTCCAAAGGTTCTCCTTGAAGGAATCGGGTATGTTACGCCAATCATGTGCT
AAGTCAAGCGGGTACCGGTTATGACGTCTTAGACAAATGGTACACCAACTCCAAAATGTC
TTCGCACTAGATTTGGTAAATTTTTTCCCACAAGGGATACCATCAGCTACATCTACAGGG
CCAGGTTCAGTTCGAGCATAGACGTGGAGTAGTTTATTTTCACCCCTACCTTTACTCGTC
GTTGATTTAGCTTGCGAGGAGGTTGTCGATGCACATGATGAGGGACCCTGCGACATGACT
GCACACTACACATTCGTCACGTATATGATATAAACACAAAATAATACATGATATAAACAC
AAAATACACATATTTGACAAATACAAAAAATAACCATGGTCGTTTTATAACCGATTACAT
AATTTTTTACATATTGAGTTGCTCATAATCATTACATAGTTGCTCCCCGTAAAGTTATCT
TGAACCTTCAATTTGAGCTCCAATTTGTTGTACAAGACTTGCATGCACTAGAGCTTGTCC
ATTCCAGTAGCTAAACCCGGACAGCAATGATGGCCATGACTTCTAAAACTATTTTATTTT
CATTCAATACGCTACATTCTTCAAATAATGGGAATGTATTTCCCGTATGCTTTTAAATCT
TTAAATTCTGA
>Unigene0000088
ACAAGCCTAGGATTGAAACCGGCATCCCAATCCTCTTTCGAGATGATTCAAACCAACCCA
TGGAAATTATCAACCAAACTTGCAACCCGAGCATTAAAGAAACACCACTGTTACGCAAAA
ATCAAACTAGAAGATGATAACAGCCTGGAGAAACCAGAACCGAAATAAACCTCCAGTAGT
CAGCGCAACACCAGTCCAATCGTCCCAGGACAGCACCTGTTCTGAAACGAGTCATGGCAA
TCCAGATCAAAACAAGTGATGCCAATCCAGAAGAAGATCGGTCACACCTTCCGATCAGAT
CTGAACCAAAAAGATGAAAAATGATCGCAATCCAGATGAACACAGACAAACACCAACCAA
TTGGATGAGCAAACGAACCACATCCAAACAGGATAAGAGCTTGTCGACGTCGCCACCAGA
TTGAGATCAAAGAAGAACATCGCAAACCAGCATGATGATCGCAAGAGATCAAACTTCTGT
AGTGTCTTTGCAATCTTCTGTAGTGTCTCTGGTTAAGATGGCAAGCAAAAGATGCACTAC
ATTCGGATTAGATATTTCCTTCTGAGCCGATTCAAGGCTGGATATCTTTACGAGTATGGC
CAACAACTCCTCAGTTTCACGTTCAACCCCAATCTTCTTCAGTATCACCCTGACTGCCCC
AGCATCAATGGCTTTCCTTCTGTTCTCAATAACATGTGTGCATAGTTTGAGAACCGCTGA
TACAGCATCCCGCATTATTGAATGCCCTTATTCTATAAGATCAATCAGAGATTTGATAGC
ACTTGACTTCCCAATAATTCTCTTGTTGGATTCAAGGGTTGAGAAATTAGAGAGAGCTTT
AACAGCAGAACATCGTGTTTCCATGATTTCCCAATAATCCTCTTGTTGGATAGCACTGGA
TTCTCTATAAGTTTCTTCTTGTTAATGTGGAGCATTGAGATATCCATGAGTATCTTGACC
AAATTTTGTTGCAGATCATGAGCAAGATCAACCTCAGTATAAAGCTTCCCTTGAAAAACT
GGATTGAGCAATTTGGGAAGAGTATCTTTAGACTCTCCAAAAGAGCCTGGACTAACGGCA
CATCTCTTGTCAGTATCATAATATCTCTTGCAGCTTCTTTCTGGGTAGAGGGAGATGACA
TCTCTTTAAGTAGTGAATTCAGACGGTCTCGCGCTTCAGCTGATCCCTTTTTCCAATGCT
GTTTTGCAGCTTCTTTCAGTACCGAAAGGGAAGATGATATCTTTCCAACAACTTCCTTCA
GTTCCAATTTATTATCCTGTACAGGCTCCAGTAGCTCTTGTTTGGCTGTAAGGAATGTGT
TGTTGCCTTCCTTTAGCCATTTCTCCATGGATGAACAATTGTAGATCACAGCTATGAACT
CTGGGAAAAAGCTCCTGGCTTTCTTCTTGGCACCCAGAGTTCTGTCACCTCTCTTACAAT
GCCATCAGCACTATGGAGCCCCTCTTTGATCGAGTTGCCTGTACCATATTCCAATATCTT
GAGCTTTCCAAGAGCCTT
>Unigene0000089
GTTTATATAAGTAAAATAAATCATACTACTTGCAGGAAAAGTAAAATATAAAAGGAAACT
AGAATTCCTAATATTACTAATCCTAATCAAATAACAAAAGGAAATAACTAAAAGCAATAC
TAATCTTAATAGGAAGCAATACTAATCCTAATTGGAAACTATTTAATAAAAATAGAAACA
AAATTAATTGGTGCAGAATCTCCACCTCCTTTGAAAAGTTAATAATCTCCACCTCCTCTG
AAAAGTCAATAATTTCCACCTCATTTGACTTTTGACTTTTCCACACCAGCAACTTTGACT
TTTGACTTCTCCACACATGCAGATTCTTTTTCTATTTCAATTCCCTTCGATATGGAACCC
TCCTAATACTATTAAGTAC
>Unigene0000090
CCAAGGACTTGGTTTTAGGTTTTTGGTTAGCCCTTGAGAAACCATAGGTTGTAGGTTCTC
CTTCTAAACCTTCGATTTTGTTTTAGGTTATCCTCTAAGAAACCTAGGAATTGGTTTTAG
GTTATCCTCTAAGAAACCTAGTTGTTGGTTTTAGGTTATCCTCTAAGAAACCTTAGAAAT
TGGTTAGTGGTCATCCCTTGAGAAACCATAGGATTGGTTAGTGGTCATCCCTTAAGAAAC
CATAGGACCGGTTGTTGGTAAGCCCTTAAGAAACCATCTTAAAGTGTCTGTTTTGGTTTG
TTGATTTTCCCACATAAATCAACGGTTATTGCTAAACCAAAAAGCATATTGTACGGGATA
TTTTTGGTTTCCCTTTTTAACCGATTGAACATAGTGTAGAAATCTGAGCCTGGTAAGGCT
TGGGAGTGGATGTAGGCGTTGCCGAACCACTATAAATCCTTCTGTGTTTTTATTGCTTTA
CTCTCTATGCTTGCATGTATGCTATCACACACAATAATCAACTTCAAACTTGAATATTTC
AATTCATAATCAAATGAACAATTTACACTCATATTATCTCAACTTAAAATTGACAAAGAT
TTTCAAAAAGATAAAAAAGATCCTATTCACCCCCACTCTAGGATCCAATAGTGCACTTTC
ATTTGGTATCAAAGCAGGTCACTCAATTTTGGTTTAAATACCTGAGTGAGATCCTTTAGG
GTTCAGTAGTCTTCCTTTCAGCCAAGATGTCCTCTTTCGGTACTTCAATCAATAAACCTC
CTATCTTCAATGGTATCGACTATAATCTCTGGAAACCTAGGATGACGATCTTTCTAAAAT
CGTTAGGTGAGGAGTTGTGGTTTAGTATTCTCGATGGTTGGTCTGAGCCTACCAAAATTG
ATCCTAAAAATAAAAAACACACTATTCCCAAACCTCCTATAGAGTGGTCTCAAGAGGAGA
AGAGTGACAAGGAAATCAATATCTTAGCATTAGATACGATACGATACTTAGTGCTGTCAC
GCAAAATGATCTTAAACTCTTAACCTCTTGTACATCTGCTAAACATGCCTGGGATATACT
TAGGATGAACTATGAAGGTGGAGATAAGTGTACCTCTATGACTCTTACTAATGTCATAAA
TGACATCTCTCCTAAAGAGTGTTAAAAATTAGAGTCTCAGGACGGAAGTTCTGAATGGGA
GGATGATGAAGTTGATGACGAGGAAACCATTGAAGAAACCTATGATAGCTTGTACCAAGA
TTTTGTGAGGGTTAGTCTTGAGAATCAAAAACTGAAAGATCGCAATGAGAGTCTACTCTC
TGAGATCACTGATCTTAAGGTATCAAAAATTTCTAAACTTGAGAATGATGTTGAGAGTTT
AAGGAGTGAGAATCTTAAACTTAAAAAGGGGAATACTAGCATTAAGACTGAACTTGAAAT
TGCCTTGAATTATATTCTCATCTTCAAAGATAAGAATGTGATTCTTGAAAATGAAATGAA
AGATATTGCCATCAAAATCTCTGATCTAGAATCACAGAAGATAGTTATTGAAGTTCCCTG
CTCCAAGGATGATGAAGTTGAGAAGAACATAAAGTCTCTTGAATCTCAAGTTTGTGAGCT
AAATGATTTGGTGGTTAATCTCAAGTGTAAAAATGGTAAATTAGAAGATAAAGATCACCA
GCATAATGAATTAAAAACTGAGTTTAAAACAACTCTTGATGAGATACTGAACTTGCAAGA
TAAGCTTGATGTTTTGGAAAAATCTAATAAGGATATTTCTGCTAAAATCATTGAGTTAGA
GAACATAAATGCTAAATTCCTTAGTGGTAGGATGAAATTGGATGAGATGTTAAAAGCTGG
TAAGAGTTATTATGATAGGACTGGACTTGGGTACCTCTCAGAGACAGCGAACAATTTGAA
TCCCAAGATAAAGTCCATCAAATTTACTCAAAGACCTCCAACTCGATACAACACTCAAGG
ATAGATCTATCAAAGACCTCCTGCTCGATACAATACCCAAAAACCCAACTATCCAAAATC
AAACATGAAGAACTTCCATTGCTATTGTTGTGGTATTCGTGGCCATAAGCAATTTGAATG
CAGAACTAAGATAGACAAAAAACAAGCTAAGCAAGAAGCTTGGAGATCCACTCACACTAG
GAAAGTTTATAGGATTGTGAAGAGGCATGATGAACCATGGTGGCTTCCTATTTCAAAAGT
CTCTACATCTCAAAAGATGAAAGGGTTAAAGAAAAATTACCTAAGTGTTGTGCATCTGTG
TGAGGATGAGAACTTCGATATTACCTTTAACTCATCAAAATGTGAAGTGCTCGACAAAGA
TCATAAGGTTTGTACGACTGGAAGGAAATCTTCAGAAAATAATAACGTCATGGAAACTCT
GGATGTTGAAAATTGTGAGGACAATCGGGTTGGAACTTTGTCACATGCTGTGATGAAGCA
GAAGATGTTTGTTAGCAAGGATCATGAAATTGATAATAATATTTTTGATGATACTTTTGA
CACCGTTAGCCTCGAGTTTCTCCGTTCGTCCTTTGGAGTGTGTCATATGATCTAGTGTCA
GTTCCTCACCAAATTTCATTTATTTTAGTTTATTTATTTTGGTTGTGTGTGTGAGCTTTA
GTAGTCCTGCATTGGGTCATGTTTGCGTCTTGCTTTTTGAGTCGAGGTCATACATTTCAT
TTTGACATCATTCATGTGTCTCATACTTGCATTTTCCCCATTCATGCATTATATTTAGAA
TATATGGCATTTGTTA
>Unigene0000091
TGGGAATCAAGAGAATGGGCAGCATTCCAATGTGGTTGACAGTCACTCGCGCCTTTAAAG
ATCTTATCTTGTGGCACTTACGTTTTACTTGGGGAGTCAGGGCTATTATTAGAAACAGGG
TTAAAGCAGGTAGACTTTTTCTTCGATTATACCTTCTTTCTGGTGTGTGCGTGTGGGTAT
GTCTTCTCTGGAGTCAATCCTTAATTATGTTTGTATTAAACCAGTCATCTAGTGACAGAA
GAAGCATGACGGGTGATTTTGTTGGAACTTGATTTGATGTGTGACCGTACCCTTGGCATC
TATAGCATTTAGGTATACCTTGCCTACCATAGATGTTCTCAGTCCTTTTCTCTGCAGCAG
ATTCTGGAGCACCAGCTGAACCAGTTTTAGTGCCTTCTCCCTTAGTTTGTTGTTGTGCTT
TTCTTCGGTCTTCATTAGTAAACCTATTGGATGAAGATCGATTGTTGTTTTAACCTCTAA
AAGCTCCATAGGTTACCTCAGTTTTGCTGGCCAAAGTCATTGCATACGACAAACGGTAGA
TGTTGCGCATGATCAGTTCACTTTTAATCTCCGGTCTGAGGCACTCAATGTACCTTGTCA
TTTGTTGTCTCCCAATATCATTAATTGCTTGGAGTTTTAACCACAGTATTCGTTGACCCT
CCTTGTCCCTTGATTACAGTTCTGAAACTCCTTAAATAATTATTGTGCATAATCTCTAGG
TAAAAATCTAGAGGATAATACTCTCTTCATCTTGGACCAGGTGCGAATTGGTTCTCTATG
TTGTTCTGCTCTCTCTCTCTCTTTGAATCTTCTTCTAGTATGCTTGAGCTCCTTTCCTAA
GTTTGGTTTTTACATATTGCACCTTGTCTTCTTCAGACTCAAACTCCATACACCCGAAGA
AATTCTCTACACTTTCTACCCATTCCAAGAAAGTTTCTCCATCCATACCTCCATCAAAGT
TCAATACATCCACTTTTAACTTATAAGTTGAATTGTACTTGGTCTATTTTCCTTGCCCAG
TCTCCCTTCTTGGCTTAGCTTTACTTCCCGCAAACTCTTCCTCAGAATCTGAATGTTCTG
AGAAAATCCTTGGACTGTCTTGC
>Unigene0000092
CCCTGTTCTAGCTTTTCCTTGATGAAATGGCCTTTACAAAAGGAGTACATATCGACCCCT
CTTCTAGCTTTTACTTTGCCTATCCACTTCCACATGTTTAGTTTGATCATGTATGACTGG
ATTGTGAGCAATGCTGATGCGGCTTTATTATCACAGTGGAGCTTCAGTGGTTTCTTTGAA
CTAAATCCCAACTCATTTAACAATGTTTTTAGCCATAACATCTCACAAATCCCATGTGCC
ATGACCCTGAATTCCGCTTCAGCACTTGATCTAGCCATGACATGATGTTTTTTACTCCTC
GAAGTGACTAGATTTCCCCCCACAAATATACAATATCCAGAAGTTGGTCTCTTATCCTGC
TCAATCTGCATCT
>Unigene0000093
AGAAGCCAGTGGTGGATCGGCAATCGAATGAATCTACATAGTCTGAGTCAGTAAAGGAAT
GTAGTGGACCTTGTGCCTTTGCCTCATAAAACAACCCCAAACCTAGACAAGACTTCGGGT
ATTGAAGGATATGATAAACAGCATCTAGATGAGATGAGACTGACAAGGAGAATGCATGAA
CTGACTTACCCGACTGACTGCAAAAGAGATATCAAGTCTGGTGTTGGTTAAGTAGATCAA
TCTCCCAACCAAACGCTGGTAAACCGCGGGATCCAGCAAACGAGGACCTCCAACTGTAGA
AAGCTTGCTGTTAAGGACCAGAGGAATAGACACAGCTTTACAACCACTCATTCTTGTATC
ACTTAGCAAGTCTAGAACATACTTCCTCATAGACAAAGAGATCCCCTTACGAGAACAAAG
CTACCTCAATCCCAAGAAAGTATCAAAGTTGACCTAAATCTTTCACTTTAAATTCCATAC
TCAGGGCACCCTTAATGTATGATATACCTGCTGAATCATCACCTGTGATAATAATGTCAT
CTACAGGTAGGTATATTTCCCAAAAACCTTCCACACAAAGAC
>Unigene0000094
CAAGGTAGGGTTTGAGACTTTGAGCGACTCTCTCTCTCTCATTTGCGAACGGAACTGGTC
GTCGAGGAGGAGCTTTGCGGTGCCAAGTTCTTTGTCGTCTGTTTAGCCGTACCTCTTCAA
TCTTCCAAGTTCTTTTCGCGACCTCACCGTCACCCGAGTGCGTCACTGTTGTACTCGTAC
GGCTCTTTGCTCTGTCCAAATTTTCAGATCCACACAAGGTTTTTTTTTCCTGTTCTGTTT
AGCCGTACATCCGTACCTCTTCAATCTTCCAAGTTTTCTGATTTAACTGTTCTTATTTTG
CGATTATTAGTGGTTTTGATTTAAACATCTTAATAGTTTAACTATTCTTACTTTATGATT
TCTGATTTAATTAGTGGCCTGCATTTGTGTACCAGGCTTGCAGAAAAGATTATTTCCATT
TAAAATTGAAAAGTGAGACCAAATTATTAGAAGTAGGAACATCTTTAGTATTTTATGGAA
AAAACAAACATTTCAACAATAGGTACTTTGTTTCATTGTATTTTCTGCTATTAGGTTTGA
ATTTTATTTATTACTCACTGCTTTTGTCGTTGTTTCTGATATTGGTACTGATGGGATTTT
ATCTTCTAAATCTCTGTAGAAGTACAAAGAATAAATGTAAAATAATCTCATACAAAGAAC
ATATTTAAGGTGTTTCACTCAACATGATTTACGGAGCATTAACTTTTGACATGCAGTTTC
AGAAGGTGCTAGGATGACAAATGGATAAATTATAAGAAAGAAAAGATGCTTTCACTAAAA
GTTAGGTTTTTTTTCTATTCTATCTGAGTCTTCATTTCTAAGTTTTCAGGTCTATCTTTA
AGTACTTGTTTGGGGTCAAACAAAGCTTACCGGCAATCTTGAGTAGCTCTTCCATTGAAT
CAGGTAGGATTATTAACTTCCCAAGATTTTTCTGCGATACACGTTTGTTTTGCTGCATGT
GGATAGTGACTCTCCTCTTGGTCAATTTTGTAACTTCACCGTCAGCGTGACAGCTAGAAG
TGCTTGAACTTGAGTTTGTAGGCGCCTTTCTAAAATGAGAGTTGGATGTTTTGGGCCCCC
CTTTTCTTATATACATGCTTTGACTATTATTGCCGTTGTCAGCTGATTCTGGCTTGATAA
AATCTATTTTATATTCATCTTGTATCCTTGTACTTTCATAACTTAATATGAGGTCATAAA
TATTCTTGTTTCCTTGCTGTTTTGTTAGAGCTTTTGGTGTCCGCCCTCTAGTGTCTAGTT
TGTTCACATTTGCTCCTCCTTCCAGCAGAGTCCTAACCATTTCAAGATCCCCATTGCAAA
CAGCAACATGTAGAGCCGATTGGCCATCCTCAGAAATTGAATTTGTGCCCTTTGCACAAC
TAGTAGATTTAATGCCTTTGCCTGTCTCTCTCTTCTCTGTAGCCTCCACCCCCATGGAAA
CTGTGCCCTTCTCTTCCTGCATCAAGGGACTTCCATGTGCATTAGCTTGAGATCCATAAT
AAGAACCACTTTCTCCTCTAGGTCCTCCATCTAGCCATTCATCGAGGACCAAACCTGGAT
TTGTATGCGGGTCCATGATGCCTAAGCTTTCCATCCCTCTTAATTTCAGGAAAAGGTTGT
CCATAACAATGCGTCCATCTTCCATGTTTGCTTGCACAGTGTTCATCAATGAAGTTCTGT
TCAACCGTAGTATTTGAGAAAGCTCTGTAGTCCGAACTGTGAATGGCTGCGGCCTATAAC
ATAGAACCCCTATCTCTCCAAACATTTCTCCTGCTACCGCCTTTCCAAGGATTTGATCAT
GCCCATCGACACATGCTATCAGATCCACTGCTCCTGAGACCAGTATATAAAGATCTGTTG
GGGCCTCATTCTGCAGAACCACATCTTCCTTGGGTGGAAAGTACTCGGCCTCCATTTCCG
TAACCAATTGGAAAAGGAAGTCATGAGAAACCCCTTGGAAAAGGTGGACTTTTTGAATGA
TGGGAAAGAAGAGATGGTTTGCAATGCTTGAGCGAATGGCTTTCGGTAGACCATTTAAGG
CATCTTGCTGTTTCAGTCCTTCTGTTTTGAACTTTAGACATACGTGTGACAACATTTGAT
CCTGGATCCGTTGTGGCAGTTGATTCCGTGCTGAAAATTCTGAACAGGCACTTATCGTAT
CCCTAAAATTTCTGGTACGGCTGGTCCAATGAACTACGAGATTTGTCATGTTCCCAATAA
TGTAAGCCGTCAACCCCAAGTTAAATAACATATAAAAGATATCAAACAGCATCTCCCTTG
GGTTCTCTGCGTGCAAGTCTCCATAACCTGTAGTTGTAAGTGTCGTAATAGACCAGTATA
TTGCAGTTACGTATCTGTTCCAAAGACTTTCGTCTTTGAAGTTCGGGTACACCGCTCCAA
TCCACGTCCTTCTCTGATCAGGGTATCTCTCTGCTATCAAATAGTTAAAACATCCAGCAC
AGTGTACTGTGAACAGAGTCACAGAGATGAGCTTTGTGCACCGAGTCCAAAAGTAGTTGA
ACCGTATATCCTTTTCAAGTCTTGCAAAGAGTGAGCTGACTCGTCTCAGTCGCCAGAGTC
GGAGCATGTTGAGTAGTTTAAATCCAAGCCCACTACTATGTTTTGTGAAGAGAAGGCTGA
GTGATTGGAATGGTATTGTTGAACAGATATCGAAGGTGAACCAAGTAGATATGTACCTGA
TTGCGATCTTCTTGGGATCATCAACAAGAAGATAAGATTGGCTATCGAGATACGCGACGA
AGAAAGTAAGGGTGATGTCAACAGCAAAAAAGCCATTGACAATGTTATCAATGATGAAAA
GTGCGTCTTGCTCGTACGTTAAGAAGGCGAATTCAAATGGAGAGATCCAAGCCGAGTATA
TAACAAAAATGATGAGAAACATTTCCCAAGCACGATATTGTGGATTGAAAGGCGAGATAA
TGAATCTTCTGAGTTTTGTTGATTGGTTGATTCTTGCTCCGAGGGACGGAAGGAGATCGC
TAGAGAAGAAACCACCATGGTTAGTGTCGGCGGAGCGAAACTCTTCGACACAAAACATTT
GGAAGAAGTTTTTTAAACCTGACATGGTTTGAGGGGGGGATGCTGCTACAGTGGAAGCTG
TAA
>Unigene0000095
GTCATCGTGAGGCAGCGCAAGCCATGGCGCCGAAAGGACGGTGTCTTCATGTACTTTGAA
GGTCTATATAATTTTCATTCATCTATTTAAGATTTTATCTTTCATTATTAGTTGTATTTG
TGAGTTACGATAATATCGTCGATTATTAATTGTGCAGATATTTTGGATCATGTCTGTGTA
GAAATAGTTTTAATATAGTTTTGATACAAAACAAACATGGTGGTGTCATGTATTTTATTG
GGGTCAGGTCATTCATGTCCATATTCACATATTTCTTTGTGTTATCTTTCTATGACTGGT
GATTTGCATCTGATTTTGTAGGTTTGTCATATATGCCTGTTTTTCTGTGTTGGATGCTTT
GAAACTATGATAGTTCTAGTTTAGCAGCATCCTGATGCGTGCATAAATTATTTTTTTCTT
ACTATTTAAACAGCCATCTAGAGTTTTTTGGAATTTTAAATAACCATTTTGAATTTTTGA
GATCTGATTCCTAAAAGTCCTGATTTTATGGTTCATCTATTGTTTTTGAAGATTGCATAT
GACCATTTTCTCTAAAACATATAGCAACAGTTTAAAACAGAGGGTCTAACAGGGGTTTTG
AGTTCTGTGTGGTTGATTAAGCTGGGGATGTGGTGTAGCGGATTTCTTTGTTAGGTTCCT
TTGCACTTCCCATACCCAGCTATATTAAATACTAACCTCACCTCTTTTTCGGATGATAAG
TATGCTTGTCATGATGATAAGTATGCTTGTCATTCCTGTCAAGGTTGGGATACCACTCTT
TTGACTGTTTTTAAATTAATAACTACTAATTTTTTCTAGAATGGCCAGACAATTAGTCCA
GATGTCAACCTTTATACCCGCTGGTTGATAGCTCTACAAGTCTGGTAAATCAAAGGCGTC
TATCGTTACGGATGTGTTGCTTTCTGTGCTCACATCTGCTACATTAGTTTGCTACATGTA
CTTGCAACATCAATAACCATTAGTACATTACAAATTCATTCCATGCTATACCATGTTTTT
AATGCTTCACATTTCTAAAATAATAAAATGTTTTTGTTTGAAGATAATGCTGGTGTCATT
GTTAATCCAAAAGGTGAAATGAAAGGTATTGTAAACTCGTTTTATAACATCTTCAACTGT
ATCTGATTGTAATTGTTTTTAGATAATTACATTTGGATTTTTCTTCAATTTATTTTGTTT
CTGTTTTAGGGTCTGCTATCACTGGGCCTATTGGAAAGGAGTGTGCTGATCTATGGCCAA
GGATTGCGAGTGCAGCAAATGTTATCGTTTAAGAGTTTTTTTTTTTGATTGTTTAATAGG
TTTCAGACTTGGTATC
>Unigene0000096
CAAAAATTACAAAACTAGGTGTTATCTCAACAGATATTATAGAACATATATTAGAATTGG
ATAGCTCACCAAACTAAAAAGCAAGCAGAATGAAAGAGCTTATTATTAAAAGGAGGTAAG
AATTGGAGGAAATATGCCGAATCACCCACATTGAACCTAACATGAGCATATTTAGTTCAA
TAGCATTAGTATTTTTTTTTATATCAAAGTTAGTGTTTGGCTTCTTATTGATTGTTTGAA
CATGTAAGCTTTTTTACAACCGTTGGTGATCATAAGTTAATGTGAGTCAATTTACTCAAC
ATTCTCAAAACTTCATCAGTAGGGATGGCTCTATTGATAAGCTTATAAAAAAATAGACCT
TCTAAGAGGAATAAAGATCATCCACATATTAAGAGCCCATTTGCAGTCTTATAAAAGAGG
GACAGTAGAGAGGGGAGAGGTTGTCTAAATGGACCGGAGGTCTTTTGAGCGACAAAATTG
AACTAGCGTGTGCAAATGTTTTAAAAATATTCTATTTCTCTGATGACGGAATGGGAAAAG
CTTGTCTCGCCATGCATTTGATGAAATAATTCAATGGGTGTTTGATTGAAACTATACTGT
GCATATCTCTTGGATTAGTCTTTCTACCAAAGAAGGAAGAGTGACTTGTGTTGAAGGATT
TGCCCTTTTTTGTTTTTTATTTTTGACCTGTGAGGAAGAGTGACTTTCTAATGGTCACTT
CTATGTGTTACTCAATTTGTGTATACAGTTAACCTACACGCAGTTCCATCAAGAATGTAA
ATCAGATAGCCTACAAGATGAAATATTTATAAGAACATCCTTAGAGTTTCAAACAAAGCA
GGGAATATGACTGGTTATGCCCTAGTTCTAATCTTAACTTCCTTAATTTCTTCCCTACTT
TCCAGACCTCAAAGAAGGATGGAAGAAAATCTTTGATGGGAGCCAAAGCATACTTTGCTA
CTGAAAACTCCTAAGCATTAATAGAACCTCCTACAAGACTAATAAAATCTGGTTTGCTCT
GGTACTTAAAGTTATAGTATCCATTTAATATTGGAAAACAATACTGAATTTGTGCCACCT
ATAACCAAACCAATGGACACATAAGCTTGAGACAACTCCTTGAACTAATCCAGAAATGAT
AACATCTACAACCAAACCAATGGAACTAATGGAAATTGAAGGATTAGAGCTTACAATATG
TTATGTATTAAATATTCTTTTTATCGTGCTCTACAAACTTCCAAAGGATATATCTTCCAG
CGAGCCAGTCTTTTACCAATATGTGCTGTCATCTACAACCAAACCAAATCCTATCGTTGC
AGCTGTGATATCCTTGATATCATACTTTCGAAATTTTGAGATACAACTAGGTGGCTTGTT
GTTCACTTTAGCAGATTTTTCACAACCATACTTATTTAGGAATGCAGGCTTTGGCTTGGA
TGATAATCAGTTTGGGAATGCAGGCTTTTGGCTTGGATGATAATCAAATTAATGATTTAT
GGCATTCTGTTAATAAAATTCTATGTGAGATTTCATTACAAGATGAAGAACTCTTTGTTG
CTATAATCAGGCTGCTAACTTTTGCAGGATGTTATCAGCCAATGATTCTTCTTGTTATGG
TTGCAGAATATGGATGGTGTTGAAAAAGAGTCAATTAATAAACCTACATCTTTGTCACTT
GGATCAAAGAAAGAAAGTTTAATAGACGTACTTATGCAATATGTTGTAAGATCCGATGAT
CTCATTATTAGCAATCCCCCCATACTGCTGAATGTTCTCAGCTGTGGGCTAGTGGCTGGC
CATTTGAAAATGTTGGAAGGGTATATTGATTATTTTATGGATCCTAGTTTGGCATAGTGT
TATTCCAAGCTTAAAGGGGAACTTGATAATCTTCTCTAGAAGAAGCTAGAGGATCCGAGG
GTGGACATTCGCAAAGAAGGAAAATACCTCATGCAATCTTTGTTTATGTAATTTTAATAT
AATATTTCTCTGGTATGAGAATTGTTGTTACTTTATTTGTAATTTATTCCCTATCTCGAT
CCCCGTCCGCATCAATATCAAAACAAGATGCATTAAGGGCATATTTGATTTTTAATTAAA
TTTTTCTACATCTAATATATAGATTCCTAGAGCAGATAATGGGAAACCATTTAAATCGAG
CATGACTTAAATGCTTGATGTTATGTATCTTTGACAAAAC
>Unigene0000097
TAGGATTCTTTTGCCTGTGTGCGAGGTCTGAGGACGATTTTGAGTTTTGATTAAAGGATG
TTGGTGGAAGGCTGTTCTGATGGTCTCGGAGTTGTAACTTCGTGGTTATTTGTGTAGTTG
AGCTGTTGATTGATTGGAGAGTCTGTTTGGTTGAGTTTTCCAATTTTTCTATGTTTCTTG
GATTCTTCCATTCCGCTCTGTGGTTTTCATCCCAGTCTTGGTTTCATCTGGTAGTGTGCA
GTATTCTGGTTTCAGCACCCCTGTTTTGATCATTTCTTACTTTCCTGGGGAATGAGTGGC
AAACCGAAGTTCTAGTAATAGAATAAGTTAGAAGCCGCTCTTTAATTCCCAAATTGTCGA
TTATCCTTCTTGCTTCCGGATTTGATTCCCGTTTTACCTGCTCTCTTGCCAGTGTTTCCT
GACCTTATTGACTTTCCTTAATCAGTTGTAGCACTATAACCAATAGTGAATTGCAGCTTC
ATTGAGGTATTCTTCGTTGTATTGTTCCACCTTCTGTTGCACCGCTAGTTCTGCGCGTGG
CAACTTTCTGATTTCGTTCTTTTGTGGTTAACTTTGTTCTTTGAGTCTCTGTGAATCGTG
TTGTGTGCCCCGAGTGTCGTTCTTTGGAGGTTGCGGATCTTGTTGGAAGTGTTTTGTGCA
GATGGTGGGAGTTGAGCTTTTGGATGTGGTCTTCTGGTGTTGGTGTTGGGGAATTGCATG
ACGTGTATTTTGAGGATTTGAATTGGACTAGTATTGGACTTTGATCATTCGATTTGGATT
ACTTGGTTTTGGGAGACTCCTTGTTCTGAGTGTTGTTGTCAAGGATGATCTGTGAGTTGA
GTTAGTTGGGGATGATGTTGCGCTGAATTTGAGGATACCTGATTGTGAGAACCCTAGTTC
GTTGTAGTAAGCCGTTGCTCTATCCGAAGCACATGAAGTTAGGATTGGTAGTAGATTGGG
ATATGTTGCTTGTTGCTTGCCGATTTTGCTTGTACCTTGGGTCTCCGAAAGGAGTGGTGA
ATTGTGTTTTTAGTCAGTTCTGATCGGTCTCCTTCTCGTTTCTCCTTGTCTTGGTCAGTC
CTGGTGGAGATGCACTATATGCTATGTATACATGTATATATTATGTGTACGTGTTGTACA
CCACATATGCAACTCAACGCTATTCCCTACCAATTGGATATGCCGTCCTGTTCGGATTGC
ACCTGAACAGCGCGGAAATCGAGGAAAGTAGCTGGAATTCGCTGAGGAACATATGTGTCG
TATTCCACCGGTCGTGATAACATGCTACCTATAGATATTATCTGTATATGCACCCATGAT
ACCTATACCTATGCACTTGTGTCCGCTCCCTTTTGTGTATACATCTAGGCTAGTTGTCGT
GGTATGTTACCACATATACTTTATACTCTATGCATTGATGACATGCTTCATGTATACCAT
ATAGTATTCGCATTACGAACATGCTACCTATATATACTGGGCGACATAGACATAGTTACA
TATAGGTTAGAGATCCGCATTGCCATGTCTACTACGTACAGTATTATCTATTATACATAT
ATCCTTCCTGCATTTTCAGATGTTAGGATAACATGCTCGTTGTAGTTCTAGGAGATATAG
TATACAGGTAGAGTAGGAAATTCTTTTAGGTGTGAGTTGGTTGCTACATGATTCGATGCT
AGGAAAGAGATGTGCGCTATATCTATATTACGACGTCCCACGTGTTTATAGGAGTTACGA
GTTAGTTGTGAGATTTATATAACTAGGATCTAGAGCGTGTGTCATTTATATCTAACATGC
TACATGTATTCGGGCTTTATGCCATACGGTTGCATTAGAGCTATTTAAACTAGGTTTTTC
TATGAGATTCCTGTATATGGGATATTACCCTATGTGCACTATAGGATGTATGAGCATGAT
AGATGTCACATGTTCGTCGGTCTGTTCACTATGAGCACACTTATACCCACATACAGATCA
CGGTTACACTATGACATGTACATTGTTGCGGATACCACTGTGTGGGTATCCTACCTGCTC
TTTTACTACACTAGGCATACCTTGTGCTATCTTCTGACCATGTCCTTCTTCTGTCGTCGT
GGGTGATTAATCCTTGTGATTATCCACCTATTGTGTGTGTTTCTGTGGTTGAACTCGATG
TTCATCTCGTTGGTTGCATAACTCTTTGCTATGTGACAACCGTGTCGTGTTTAGTTGATT
TTAGTTGAGTTTCTCTCGAATTGAGTACCTTACCTTTTTGGTTTCGAGTTGTGTCGTGTC
GAGCAGTTAGTAGTTGTGTTCCTTCGATTCTGCTTTGGCTATGCCTTAGTCTTCGGTCGT
CTTGCATTCTGTATATTTGAGCTGTACTGACTTTGATGTGAACTTTATATATGTTGGTTA
GATTTATCTAACGATCTCTGTTGTTTCCAGAGATGCTTCATATTGGATTCCGTTTTCTTA
TGGATGGTTTGCTGTTATGTTTTGGTTGTGTGCTCCGTATGCGGTTACATCTGGAACCGG
TATATGGGTAAGTTACCTTGTTTGCACAATTGCATCTTTCTACCTCCCTCTCTGAGCTCT
CATCTCCTTCTTTCTACATACATTGAACGGTTTTATGGATTTGGACCTATTTTTGTTTGT
ATATGGCCACCGGGTGGTCTATAGATATGTATGCATTGGTTTATGATTGCCTGGAGCCAA
TTATGGCAAGGAAAGGCATTGTGATCTATGATTTGGCTAGGATTCGATAGAATCGTTGTG
GATTCCTTTTCGATGAGCCAAAGAGATCGTTTGATTTGGATTTTGGCAATGAAGAGTAAT
GCTTATTGTTTCTGCGTTACTTGAGCCAACTGATGTATATGGACGATGAAGAGTGATGCA
AATTGCTTTGCATTACTTGAGTCAAAGTGTGTTATGTAGGCGATGAAGAGTGGTGCGCAC
TGTTTTTGCACTACTTGAGCCGAATGGATGATTATGTGGGCAATGAAGGGTAATGCATCT
CGTTTAGCATTACCTGAGCCATAGTGATGTTGTATATACTTTATTTACGGCTGCCTGGAG
CCACCTTGGGCAAGGAAGGGCATAATGGTCCTTTGGGACTATTTTTAGCCAAGTGGATAT
GTTAGAGATGTTGCTTTATTTTCGCCGTGAGGGCTGTTTTTG
>Unigene0000098
CATTGTTTTTGCACAACTTGAGCCGAATGGATGATTATGTGGGCAATGAAGGGTAATGCA
CTAGTTTGGCATTACCTGAGCCGTAGAGATGTTATGTATGCGTTGTTTGCGGCTGCCTAG
AGCCACCTTGGGCAAGGAAGGGCATAATAGTCCTTTGGGACTGTTTTTAGCCAAGTTAGT
ATGTTAGAGATGTTGTTGTATTTTCGCCGTGAGGGCTTGGTTTACATTACGGTTTGATAG
TATAGCTTTGTATTATGGTTATGGATAGATTGCTTTGGGTTTTGAAATTCCCGGATCCTC
TATTTTCAGGGGAAACTCTGCCGAAATTTCGAAAAATTCCGACACTTAGAAAATTTTCGA
GCCCGATAGGTTTCTTTCTTGTTACATGTCTTACTCCTTGATTTCGGGGACGAAATCTTC
TATAAGGAGGGGAGACTGTAACATCCCGTTCAATTGCAGCTTACCACTATGAGATTTCGA
GGACGAAATCTTGT
>Unigene0000099
TGAATGTCTTTAATCTCGTAAATTGCTTTCTCAGCCTGCAAGAAGCTTGATCTGGATGTT
TTTTCATCTTCTTTGATGGAGGAAACAAAATGATACTTGACCATTGACGCTTTTAGTTAT
ACCGTAAAATTAATCGGGTATGATGAAGTCAAGACATGGAGAATTCTAGAGAAGAGTCAG
ATATTAGGATTGTTGTGAATCATGAATAACATGTTCACTGATCTCTTCAATTTGCTTCGG
TTCAGCTTCACAATGCACACCCTTATCTTAGTTGTTCTTGTCTATGCCATTAGTAAAATA
CGTTGACTGCTCGAACTCTTTAACCAGAAAAGTATACTCATTTGCTCCAACTTTGACCTC
TTTGACAATATTACCTACAACTTTGACCTCTTCAGAAACATCCATTTTCGGAGCCTGTTG
TATTTCTTGCATTTCCAAGGCATGAACAACTTTTGCAATTCTTTCATCTTCAGATTGCTT
AGTAGGAATATGAGGCAGCCTTTTCACTCCCATAGAAATCAGATATCGCTTCAAATCTTG
CTTACTGTTGAGGACTTTGGCCTTTTGCCCATTCATGCGTTGCCTGACAACTCTCCAAGC
TTCTTTAGCTGTTTTCGCCTTACCTTGCGCATTTCGAATGGCCCATTTATCTTGTATGTT
GCTCATCATTTCCTTACAAGATAGATACCAATCATCTCCAATTGTATTAGATGGCTTATC
CATCCTTTGATACTGATATGGTTGATTAGTTGGTTACTTCAATTTT
>Unigene0000100
GGTTTGTAGTTCCTAATTCACAACTGGTTTGTAGTCTACTACTCTTTGGTTTGTAGTTCC
TAATTCACAACTGGTGTACTAATTAGGAAAATGAGAAACAAATAGAAAATAGGAAACATA
CGGAAAATAGAAAATATAGTTGTTTCCAAGATCTGGTGCCATTCCATTTTTAGAAGCTAT
GGATGGAACGTTATTTTCTTCTTGTAGCATGTAGCAGGTTTCCCTTGTAGCATTCTATAG
GTTTTCAAAAATCCTGATTCTTCTTTTATCGTTTTCCTCTCTTCATGCTCTCTGATTTGA
GATCGATGGAAGGATATGTAAAATGACATTTTTACCTATGTTATGTGAAAAGACTGTTTT
ACCCTTGTTTCTAGAACTTGGAGATAGATCCTCCTGGATAAGTGTATCCCTTTTTGTTGA
TGCTTGAGCTTCTGGTTAAGCTTGTCTTCAGGCGGGTCTTTGATCTTTTACAACTCTTGG
ACGCTTGGACTTCTTGGACTTCCTACTTCTTTATAATTCTTTTTCTTGGTAGTCTTGGTT
CTTAGACTTGCTTGGCTTTGGGTCTTCTTGTTTTCAACCTTCTTAGGTAGATTTTGCATG
CAAATTGCTGCCAAGACAAACTTTGTAGAAGCATTTACCAATCTCTTGGCTTGATAGTTG
CCATCAACTTGCTTGGAGTTGATGAAATGTCAGACTTGATGTAGAACTCTTTTCCATCCT
TCACGAGTCAGTATTTTTGCTCCCTTTTG
>Unigene0000101
TGACTGCAAAAAAAGAGTATTTCATAATGAAATGGTATTTGTTAATTTTGTAGTTCTTAA
AACATATTATGTTAGGGTACTTTCGGGTCACTATTTGTACCAATCAAATAGATGCAAGAA
TATTTTGGTACTTGATGATTTTTTTTTTGTTGATATCCTTATGATAATTTCGTATGAGGG
CAGGTAAGAGTAGGTAGGTATATTGATATTGTTATTTGTTTCACAGAATCAAGACAAGAT
GGGGTAAATGTTGAAGTCCGACTACCACATTGTGATAGGCGTGTCCCGACAAAACTGAAA
GGAAAGTTTTATAGGACAGCTATTACGCCAGCCATTCTTTATGGTCTAAAATTTTGGGCT
GCTAGGAGACAACATGCACATAAGGTTGGCGTGGCAGAATTGCGAATGTTGATATGGATG
TGTGGTAAGACTAGAAAGGATAGAATTAGAAACAAACATATACGAGGGATAGTTGGAGTA
GCACTGATTAAAGATAGAATGAGAAAAAATAGGTTAAGGTGATATGAGCATGTGCAAAGA
AAACCACTGACTGCACCTATTAGGATATTAGGAAGAGTGATCTAGTTCACATTTAGAGCT
ATGCTGGGGGAAGAGATAGACCTAAGTTAACTTGGGTAGTGCTACTAAGAAAAGATGGAA
ACTTGTGGTTTAACTAGCGGAATGGAAAAATAGGATTCATATAGCAGATCCCGAGTAGTT
GGGTTAAGGCTTTGGTGGTGGTGGTGGTGGTGGTTATGTATGCATTTGTTGCGTTGAAGG
GAATTTCAGCAATTCGTGTGGAATACAGTATTTAAATGATTTTATATATGCATAAAAGGA
TTTTATGATTTTTAAATTAAGGTCTTTTGTATGCAAGGGTATTTTGGTCACTTTGAGCAA
ATATTTTGGTCATTGGTCATTTTAATATATGTGAGCCATAGGAACTGTGGTGTTGAAAAG
TGGTTAATATATGTTTATATTGTAAATTTTGTATGTAATATTTTGGTCATGCTTCTTGTG
CTGCAAGTGAGTATTTTGGTAATGTCATTATACGGGACATGTAGGATTTGGTAATGTCGT
TACATAGGGTAATTTGGAAAGATGAAAATAGAACAAATGCCAGTTGTTCAATTGTGTATG
GTAGAGCAAATGTCCAATCGTGTTACACCAAAAACCACTTCTGATGGTACCGTGTGTGTG
CGCGCACGAGATCTGTGTGTGGGTGATTGATAACTAAGCTCTG
>Unigene0000102
CTCGGTGCATATTTATGAAGCCATATCCCTAAATAGTCTCTAAAATCTGGTTTAAATAAA
TAAAAAATTGGATAGTGTTAGAAAGTTTAGGGTGTAAAAATGAAAGAGACTGACCTTCGC
CTGGCTTTATCAAAGACACAACTGTGATCGTAGACCACAGAACGTAGATCTATGACCAAC
CTGGGGAGCTCGCTCCAGCGTACCGCCTCTATGATCGTAGACCAACCTGGCTGGCTATTG
AACCCCTTGAATTTCCATGACTTCTGTTATCGAGCTTGAAACTGGCGTACAGGCTCTGAA
AGACCTCGTCTCCCGCTGACGGGTTAAGTTCAACTAGATCTTATAATTCAAGTAGATCAG
ATGCTTACTCTTCGGTTTAAGCTATTTTTCATGCTACTGAACCTTACTTGTTGGGGCTCT
TTCACATACTTAGTTTAGTTAGCTCCAGAACGTTCGGCATAAGAAGTAGTTTCATTATCT
CATTTGCTTTGAATCGAGTTGCTTTATCTCTTCTGTTTCACGTCCTTAAGGGAAAGTGGC
TTTCTCTCCTTGCCTTTACTCTATCTCGGCTTAAAAGTGTTGCTTCTCTTTCATATCATG
TTAGTCAAGTAGCTTCTATTGCATCTCCTGAGCATTCGGCACCTGAACTACATTCAATAT
CTGTAGGCCCAGCGGCTAGAGGGTCCGAATGAGATCAAGGCAAGCAAGCCCACTTAATCT
AATCTAATCTATAGTTGTCTACCTATGCTTGCTATGAGTCAGCGAAGATCAGCGTCACGT
GATGAGAGGAAATAGATAAGCTTTTGGGGGACGAGAGGGTGTGCCAATAGGTAATTCTTT
TC
>Unigene0000103
ACAACAACAGCCAATGTCTGAGCAATGCACAAAACTGCCCAGCAACTTCCTTCAGACAAG
CCAAATTGCCACCATGCAGCCAATAGCAAGCTAAAATGCCCAACCGCCCATGCACATTCA
AACTAGCCGAGCAAACCTGCTTTGTTGCACACTAAATTGTGCCAAATGCCTTCCAATAAG
CTCCTTAGCCCATGCCAACGTGAACTTACTCAAGCAAATGCCCCGAAATACTAGTTATGA
CTATACCCACCAAGTGTTTGATGAAATGCCTTGCTACCTTTCCGAAGCTATTTTGCACTT
CTTAGTAATGCTTGGCCCATGCCAATGCCATTGCCCACCTTAGTTCAACATATTGAAGCT
AAACCCGAGCTAAAGCCAACCATCTTGCATGCTTTGACAATGTCCACAACCTTGCCAACT
TGTGAACCAATGCCAACCTTATGC
>Unigene0000104
ACACCACGTGTCCTAGGAACTTGATAGTATCCTTCCAGAACTCACATTTACTCAGCTTGG
CATACAACTCATGCTCCTACAGTATCTGGAGTACCATACAAAGATGTTCCTCATGCTCTT
CCTATGACTTCGAATAAATCAGGATGTCATCAATGAACACTACCACAAACTTATCAAGGA
ATGAATGGAAAACACAGTTCATCAAATCCATAAAAGTAGCAGGTGCATTGATCAAACCAA
ATGGCATCACTAACCATTTACACAATCCATACATCATAGCAAAATCGGTCATCTCAATAT
GATCTTCCTTCACTCTTATCTGGTGGTAACCATTTCGTAAATCAAGACTAGAAAACACAC
GAGCTCCCTTCAATTGGTTAAATAAGTCATCAATGTGGGGTAATGGATACCGATTCATCT
TGGTGACCTTGTTCAACTCTCTGTAGTCAATACAAAGTTGCAATGATCCATCCTTTTTCT
ATACAAACAACACCGGGGCTCGCCAAGGAGAATGACTAACCCGAATGAACTTCTTCTCCA
TCAACTCCTCAAGTTGAATCTTCAACTCCTTCAATTCTGCAGGTGCCATACGATATGTAG
CCCGAGCAATGGGCATGGTATCTCATTCCACCTCAATAGCAAATTCGATCTCCCGATGTG
GTGATAAACTTGGAACCTCCTGGAAAACATCCTCAAACTCACAAATAACATGAATGTTTC
CAAGAACAACTTCTTTATTCCCATCATCAAGCTGCTCCTCAGAAAGTATGCAACCCAACT
GTTCCTTCTCAGCCTCTTCATAATGATAAGGAAGTGGCTCTTCACTTGGAATACTAATAT
TCACTGTCCTGGAGGCAACATCAACACTCACATGGTATCGCTCCATCCAATCGACACCCA
GAATAGCATCAAGTCCTCCAAAATTCATGACCACAAGATCCATGGGAAAATAACGATCAC
CAATAAACACAGGACATTCCTTACAGTAGGAACTCAATGTCAAATAGGCACATAGAGGAG
AGTATATCGACACAGG
>Unigene0000105
CTTTCGCCACTAGCTCCACAACAAGTGCTTCTAGTTTTGATAGAAGATCTCAAGTGACTT
GTGAAAGTGAATGTAGTGAATCCTCATCCAAATCTGCTCTAAGTGAGACTAGAAGGAGGG
TAGATAAAATATGGGAAGAGCAACTTAAAGAGAATGAAATTGGGGTTGTATCAAACGAAG
TTGATAGGTATTTCATGGATGCCTTAGAAAAGGGTGTTGAGAGCTTTGATATTTTGGGTT
GGTGGAAAGACGTTGGGGCTATTAAATACAAAGTCTTGGGAGCCATTGCAAAGGATGTGT
TGGGTATTCCTATCTCTACAGTTGCTTTTGAATCATCCTTCAGCACAGGAGGCCGGGTAA
TCGATCCTTTTCGTTGTTCCTTAAGTCCTAAGATGGTAGAGGCCTTAATATGTACCCAAA
ATTGGTTAAGGTCGTCT
>Unigene0000106
AAAATATAATTTGAGGTAAGCAATGCTTCCCCCCACAAGTTTTGAGATAATCCAGAATCT
AACAATAATGCATTCATCATTTCCTTTAATGTTCGATTCTTACGTTCAGCCACTCCATTT
GATTGTGGTGAATATGGAGCCGTTGTTTCATGTATAATTCCATGTTCCATACAGAAATCC
ATAAATGGTGATTCATATTCACCTCCTCTATCACTTCTCAACCTCTTTATCTTTTTACTA
AGTTGATTCTCAACTTCATTTTTGTAATGCTTAAACATTTCAAAAGCTTCATCTTTGCTT
CTTAGTAAGTATACATAACAATATTTTGTGCAATCATCAATAAAAGTCACAAAATATTTT
TTACCACCTCTAGTTTGTACATATTTTAAATCACAAATATCAGTATGTACTAACTCTAAA
GGTTCAGTATTTCTTTCTATAGAATGGAATGATGTTCTTGTTAGCTTTGCTTCTACACAC
GTTTCACATTTTTCATGTATGTCAACATTCATATTAGGAATTAAATCCATGTTAACTAAT
TTACGCATAGTATTATAATTAACATGTCCAAGTCTACCATGCCATACATTCAAAGACTCA
AGCAAGTAAGTAGAAGAGCTTCCAATTTCATTAACTTTGGGTACAATAGTCATTACATTC
AGTTTGAATAAACCATCATTCAAATACCCTTTCCCCACATACATTCCACCCTTAGTAAGA
ATAAACTTATCAGATTCAAATACAAGTTTGAAACCATTTTTGCTAAGAAGTGAGCCAGAC
ACTAGATTCTTGCGAATATCAGGCACATGAAGCACATTGTTGAGAGTAAGCGTCTTTCCA
GAAGTCATTTTCAGAACGACTTTCCCTTGTCCTTCCACTTTAGAGGTTGCAGAATTTCCC
ATGTAAAGAGGCTCATCATGTCCTCCTAACTCATAGTTAGAGAACATTTTCTTATCAGAA
CAAA
>Unigene0000107
CGCCGTACCGCATTCCGAACTAAGTGTCGTACCGGGCACCGGTACCCGTACCGCGCACCA
AATCGACCCGCGATCCAGGTAACATTGGTATAGCTTGTTGGAGCTCTGCACAGGTTACGG
TATGATTATTTGGGAGGGCTTGCACTTGTTGGGCAGGCGCGGCATTTGGCTGCTGATCAA
TGGGTAACGGCAAGAGAGGATTGAGGTTTTGAAGGGCTACTTGCTGTTGGTGGATTGGAG
CTTGAGGAACCGGGGGAACAGGGTCTTGTGGAGCGAGTGGGGCGAGTGGCAACTGTTAAC
TTAAGGTAGGAGCAACATTATTTTGTGGTGCTACTATGGGTTGATAAGTATGAGTTTGTG
GTGTTGGATGTTGTGGCTGAGGAGCTAAAATTTGGGTAGCCCCTTGGGTTTGGAAGGCTT
GTAGGTCTTGGTGGATTTGGCTTGGTTGAGTTTGGCTCCTATATGAAGACTTGTGCGTCA
AGGAGTAAGTACAAGTGTAATCCTTTGAATGCTGGCGATAGGTAATTTTGGATCTGGAAC
AAAGTCTCGTGTCGGAGGAGTCGGTATTTGAGCGGCGGCTTTCTAGGAGCGTGTATTTGT
CTATTGGCGTAAACTTGAAGTGAGTTGCCGTGCACTTTCTTTGAGCTATTTCCTTTTGCC
TGTCAATCCCGCGAGTTCTTTCTTCATACCTCAATCTTTCTTTGTTATGTTGGGCGAGTT
GGTCTCTTTTAAGGATATCATTCCTATGTCGCAAATCCTCTATCTGGCGACGAGTTTCAG
CCTGCCTGCAAACTGTGGCGAGAAACAAGGCCTTCACCGCTTGTGGGTCTAGATGGTGAT
CGGGCACTCGACGGTATGCCTCTAAGACCAAAGGATCCATACGAGCAAGGTTAGAGTCGG
GAACAGTCCGAGGGGCGTAGTGACGGGAACAGCCTGGTTTTCCTGACCATGATCCAATGT
TGCCATTAGTGGGTTCGCCTGACTCATGGGATGGGCCTCATCTGTCGGCTGGTTGTTAAG
GACAAGTTCCTCTCAAACAGATGTGCCAATAACAAGCGTATGATTTTGTGGTGCTGACTC
GTTTCGGGCATGAGTCGGGGTTAGTGGTTCAGTTCGAGTAGGATGACAGTTCTTGTGGCA
ACGAGAATGATGGCGTTGTGGTGGCCGATCAGGAGAAAGTTCTAACCTTGCCTGATTGGG
GTCCGAGCGAGAGATTCTTTCCGATCTTCGAAGGTGACGGCCTTTAGCTGCATTGGCGAG
TGGCAAGCGAGCTTGGAAGCGCACATGCACGGAGTTATTAGCAGCCACCACCTCTTTGAT
TTCAGGTAGGAAACATCAACACAAACTTTTAGTGTCGTTTCCCACGGACGGCGCCAATTG
TGCGGGCAAAATCCGCACAAATGAATTGATGGCACCCACGATATCCAATGGCGCAGTTGA
TGAAATCCGCCTCCTGCAAACTCAAGAAACAACTACGTCATTCACCTCCGGCATGAGAGT
AAGTTCAAGTTGTAAAGGTTATGAAAGTACGGGGTTTTAGGGGAGTATTGGGTGGTGTGT
GTGATGGTGTGAAAAGAAAAGAGAGTTAAGAATGGCGATACCAAAATAGCTTATGGAGGT
AATAGGTCATGTCCCGCATCGTTGGAGACGTGCTCCTTATCTAGCCATCTAGAGAGTCAT
ATGTCGCTAGGAGTTGGAGTTGGAATAGGAGTAGGCAACATAATTCTAAACTACCTCTTG
ATGCCTATCTGCTCTTGAAGTCCTATGTCATCAAGATATCTTGTCAGCTGAGGAGTTGTA
ATTCTGATAGGAGTTGTCTTTCTCCCAAGTGAATCCGTTAGCTAGTTGGAATCCTTAGGA
GCAACCGAGTCATGGAACTTGGTCTGAACCCGCCAGAATGTGACAATAAACCATTGTGAG
CTATGGTGAACTAAGTTACTGCAGTTTGGCTCAGGCCATTTTGAACCATATTAATCCATG
ACGAGCCATGGTAGACCAAGTAACTCAAATCATAATGAACCGTCAAAAAATGAGTGTCAG
TAATGTGACCTGAAGATCGTCAACTAAGTGATAATTGCGACCATCAGGTAGATGACAATG
GCGTGCATCAACTAGGTGACTATGGCGACTGTCAGCTAGGCGACTATGGCGACCGTCAGC
TAGGTGACAATAGAGACTGTTAACTAGGTGACAATGGCGAGCGTAAATTAAGTGATGATG
GAGACCGTCAGCTAGGTGACTATGGCGACCGTCAGCTAAGTGACAATGGAGTTCGTCAGC
TAGGTGACTATGGCGACCGTCAGCTAAGTGACAATGGAGACCGTCTGTCAGCCAAGTGAC
ATGGAGACCATGTGACGTGAAGACCGCTCGTCAGCTAGGGAGCAATGCATTGGCGGGCTG
CTAAGAACGGAAGCGCGCTACTGAAATGGAACCGTGCTGCTAAAGTGGGCATACATTGTT
GAACTGGGAACGCGCTGCTGAAATGGATGCGCACTGCTGAATTGGGATCGCGTAGAGGGT
AAAATAAAAGTCATGTTTAGACTAGCATGGAAATTTTGAGTTTTTCAGTGTCGTGGTCCC
ATCTGGCGGATAAATTGGAGAAATGTCCTGAAGCTGGTTTTGTTTTAACGATTGGTGTAC
ATATAT
>Unigene0000108
GTATTTCTCTTTCCCGTTTCCGTTTTCGTTTCCCTTCTGACAGCAATCTCCCTTCCATAT
AAAAGCCACCGAAAAATGAGTGGCGACTTGTATTAATTTGGGGCTAATAAAAAAAGACGT
CATTTTCCATTTCAGTAAGCTTCTTCATTTTCTACTACGTACCCTCTACAAACAGTTCTC
ATACGCCCAAATTCGAGATCTGGAGTACCAAACAGTGTCGAAAAAAATCAATAAGCTAGG
GCTTCTTCAGTTGAGCTTTTGCCTATTTTCTGAAGATTTTTAGGGCTTAAATGTGCTGGT
TCTTGTAGTTAGGGTTTGAAGAGTCCATAAGATCTGATACGTATGAGGATGAGAAGCTTA
GATTCTTGTAATGGAACTGGATTTGGGTAATTTTGTTGGTGGGTGGGTTGGTCTTGCGGA
TATTTGAAACTTAACTGCTCAAGAAGGGAACTTTTGGTGTTTTTTTTCCTGAGGGCAAGG
GAAGTTTTTTGGTGGAAGGAGTATTTCAGGTTGTGCAGAATGAGGCTTTCTTCTTCTGGG
TTCACTAATCAGACTGAAGAAGGTGAGAAGAAATGTTTGAATTCCGAGCTATGGCATGCA
TGTGCTGGCCCTCTTGTCTCTCTGCCTCCAGTCGGGAGCCGCGTGGTTTACTTCCCACAG
GGTCATAGTGAGCAGGTTGCTGCCTCAACCAACAAGGAGGTAGATGCTCATATACCTAAC
TACCCTAACTTACCTCCACAACTTATCTGTCAGCTTCACAATGTGACGATGCATGCAGAT
GTGGAGACAGATGAAGTATATGCTCAAATGACTTTGCAACCACTGAGTCAGCAAGAGCAA
AAAGATGTTTACCTACTACCTGGGGAATTAGGCAGTGCCAGCAAACAGCCCACCAACTAT
TTCTGTAAAACATTGACAGCAAGCGACACCAGTACTCATGGAGGATTCTCTGTTCCTCGC
AGGGCAGCTGAAAAAGTCTTTCCTCCTCTTGACTACTCCCAGCAGCCTCCAGCTCAAGAA
CTTATTGCAAGGGATCTACATGACAACGAATGGAAATTCAGGCATATATTTCGCGGTCAG
CCCAAGAGGCATCTTCTTACAACAGGATGGAGCGTGTTTGTAAGTGCAAAAAGACTTGTT
GCTGGTGATTCCGTCCTTTTCATCTGGAATGAAAAAAATCAATTGTTCCTGGGGATTCGC
CGAGCTAATCGTCCGCAAACTGTTATGCCTTCATCAGTTTTATCAAGTGATAGCATGCAT
ATAGGTCTTCTTGCTGCGGCGGCTCATGCAGCTGCGACGAATAGTCGCTTTACTATATTT
TATAATCCAAGGGCTAGCCCATCAGAATTTGTCATACCTCTGGCGAAGTATGTGAAAGCA
GTCTATCATACACGTGTGTCTGTGGGCATGCGGTTCCGGATGCTGTTTGAGACAGAAGAG
TCAAGTGTTCGTCGGTACATGGGCACAATAACTGGCATTAGTGATTTAGATCCTGTTCGC
TGGCCAAGCTCACATTGGCGCTCAGTGAAGGTCGGCTGGGATGAATCTACTGCAGGGGAG
AGGCAACCAAGAGTTTCCTTGTGGGAGATTGAACCATTAACAACATTCCCCATGTATCCA
TCACCATTTCCCTTAAGACTGAAACGGCCATGGTCATCAGGACTACCATCTTTCAATGGT
CTAAAGGATGGTGACTTGAACATGAATTCTCCTCTGATGTGGCTCCGAGGCGATGTTGGA
GATCAGGGAATTCAATCTTTGAACTTTCAGGGATTTGGGGTTACGCCTTGGATGCAACCA
AGGCTTGATGCTTCTATGCTAGGCCTGCAACCTGACCGTCCTGACATATACCAAGCGATG
GCAGCTGCTGCACTTCAGGAAATGAGGGCTGTTGATCCTTCCAAATGTGCACCTCAATCC
CTTCAGCAGTTCCATCAAACCCAAAATGTCTCCAATGGGCCGGCTTCTGTGATGCCAAGG
CAAATATCTCAATCGGAACAACATGCTTTTCTCCAAAGCTTTCAAGAAAACCATCCCCCA
AGTCATTCTCAGCTTTTGCAACAGTTGCAGCGTCAGCATTCATATAACAACGATCAGCAG
CAACAACAGCAACAACTTCAACTACAGCAGAAGCTGTTGTCCGTTCAGCAACTTCAACAG
CAGCACCAGCAATACTCTGTTCAGCAACAAGTCCCAAATGTCATTTCCGGTCTCTCTAAT
TTCACGTCAACGACCCAGTCCCAGTCCCCATCTCAGCAGCAGAAGTTTTCCGACTCTGCT
GGAAGCCCAGCTACAACTTCTGATGTTTCTTCAATTCACAGTATGTTAAATTCATTCTCC
CAGGGTGGATCAACCCATTTGCCTAGCTTCAATGGCTCAAACCCTCTACTATCTCGTCCT
GCCTTGTTGCCCAATCAAGTTACTGTTCAACCTCAACTTCCTTGTAGAGCCACTCAGAGT
GTACTGCCCTCGGGGGAGCATTTGGGAACGCAGCGGGAAAATGTGTCTGAACTTGCTACT
TTGTTGCCACCATTCCCTGGTAGAGACTACTCCACATATCAAGGTGCTGCTGATCCTCAA
AGCAATCTTTTGTTCGGGGTTAATATAGATTCATCATCTTTTATCCTGCAGAATTGGATG
CCAAACCTAAGTAGTTGTAGTAATGGCAGCGAGAATGATACTTTTTCTATGCCATCTGCT
GCTTCGAATTTTACAGGTGCTGCTACGGATAATGCTACTATACCGATTAATTCGGATATG
ACAACTTCAAGTTGCATTGATGAATCGGGTCTATTGCCGTCTGCAGAAAATGTGGACCAT
GTCAACCCACCAACCGGAACCTTCGTCAAGGTTCAGAAATCGGGGGCATTTGGGAGGTCA
CTGGACATATCCAAGTTCAGCAGCTATCAAGAGTTGCGTAGTGAGCTTGCTCGAATGTTT
GGCCTTGAAGGCCAGTTGGAAGACCCTTTGAGATCAGGCTGGCAGCTTGTATTTGTTGAC
CGGGAGAATGATATTCTTCTCATCGGGGATGACCCTTGGCAGGAGTTTGTGAACAATGTG
TGGTATATAAAGATACTATCACCACTGGAAGTGCAACAGATGGGGAAGGAAGGTCTGGGT
CTTGCAAATTCGGTTTCAGGCCACAGACTCACCAATAGCCGGAACGGTTCTGTTGATTAC
GTGAGTTGATGAATGGACTTCAAGAGAAATATGATGAGC
>Unigene0000109
GTCCTTTCGTAGTGCATATTCTCCTTTTTGATGATATATAATGTTGTTATGTGTGATATC
TGCTTGCTTGATGTAATACCTTGTTTATTCAAATTGATGGTGATTAAATACATAATGTTC
ATTAATTTAAAAAGAGAGAGAGAAAATGTTACCCTTTGTTGTCTTTGCTTGTCGTTGTAG
GTGTAGTAGGAGACAGAGGAGACTCCAATGGTGGAGTCCATCTGGTTCGGCATTGACGCT
CTAGGTAGTTCACAATGGAACTAATTTTGGTCGACTTTGGTTTTTGAAGACAAATTGGGC
CTTGTTATCAACTAAGCTGGTTCGTCAGGATATTTTGGGTAGGGATGGTACACCACCCCT
CTCTTTTTCCCTTCGCAAGCACTATCGACACCTTTTTCTTTTCTTCTTTAATCTTCCTCT
GTGCTGCTCTCTCTTCAAACCCTATCCACCATCCACGAAACCTTTTTTCCCTTTGGTTTT
AGTTGCCCGTAAAACCTCTCCCATAGTCGACATTTCTTCCTATCTTTCCTATCAATTTGG
TAGCATTTGGTATGTGGGTGGTATACCCAGATACGGAGCCAGATAAAAAAGCCCAGCTCA
ATACCCGGATAAAAACCGTTTGGTGTTTCTTTTCCCCAATAGTTTCTTATCAACAGCAAG
AACAGTGAAGAATAAAAAGCTAAATATCCTTTCAATTTTATCTGGCATCTCACCAACAAA
TAGGTATTGAGGGTGAGGTATAACGAATTCGTGAGACGAAAACACTCTTCATCTCTGCAT
GCTCAGAACTCCGCTGGAATTTTCATATTCTATAATGATTCTGGGCGAGGTATGAGCACT
AGTCTTTCATCCAGTTCTGTAATTGGTGGAAGTTCTCTGCTTGCTCTGTTGTGAAGGCGT
GTTTGTTCTTCCCAACACTCTAATTGGATGGAACTTTGGGGTGTAGAACCTAACAGATTC
TCTTCACGTTTTGGATTTTGAGAACGATCATCCTCTCTATTGCAAACAATCACCAACGCA
ATTTGTTCTCCATGGTCAAAATTATGACCATAAGAAATAAGTGTGTTACGAGGGATTTGA
AGGAACCCGAGAGAGAGGCCTAGAGATCTCAAGAAAGCTCAAATGGATCGAAGACCATGG
GGTTTCTCCCCATTTCATTGTCGATGACGAACAGCCGCAGCGGCGATGGCGATGGTAGAC
CAGCATTGCATGGCCAACAGAAAACAAGTCAGAGCTTCAATTTTCTCTTCGAATGGATCG
TGGGTTTGGATTTTTTTTTTTGACAGTCTTCGATCGGTATGTGTTGCGCTTTGATTAGTT
TCCAACAACGGCAAAATTGGTTTTGAAAAGCTTTGATCTTGAGGAAAAGTTTCAATGTCG
AATTCATCATTGAAAAGTCTCAATTGGCATTCTCACAGCCAACCTCAGCTGGAAAGGCAT
TGGCGTCCAATTACATTGGC
>Unigene0000110
TTTAGCCGTATATTTTTCTAATTCCGTACCCAAAAGAAATTGTGTGGAGGATATATTTAT
GCTAGTTACTTGGGTTCCATTTTGTCTAACTTATCTCGCGTAGTTCATTTCATGTATATA
TTTCGCCCGTAAGACAATACGACCAAATCTCCTTACCCCGCTAAGTTTGCATAAGTAACG
TATTCTCCGAAAAATTGTCGAAGTTTCCTAGCGTATCTCCAGAGTTAACTTCAGTGGTCG
GGGTTTTGCACTAGCCATCGGTATGTTTTGGCGTTGAAGACACCATAGGTGGACGGTCGA
GCCCCCGCCGGCGAACATACTCCAGCTGGTGAGCAAGCTCCCATTTGGTGGACGGTCAAG
CCACTGCCGGCGGACATACTCCGACTGGCGGGCGAGCTCCCATTTAGTGGACGATCGAGC
CACTGCCGGCGGACATACTCCAGCTAACGGGCTAGCTCCCACTTGGTGGACAGTCGAGCT
CCTGCCGGCAGATATGCTCCAGCTAGTGGGCGACCATTTGGTCGACGAACTCCTATTGCG
GATATGCTCCAGCTGGCAGGCGAGCTCCCACTTGGTCGACGAATTTCTATTGCTGGTATG
ACTCCTAGTGGCGGGCGTACTCCACTTTGCCGATGAACTCCTATGGCGGTTATACTCCAC
TTGGTGGGCAAGCTCTCGTCGACAGATGGATTCCTATTACTATTCCAACTCTATTTCACC
ATTGGCTGACAATTCCTATTAGGACTATAGCTTATCCGTCAATAAGGTTTCGCCACTTCG
ACTATGCATTGTAATAGGATTTTTGGCACGAATAGGCGTAAAGAAGCGGATCAGGATTAT
GAAACCTATTCCTAGCATAACTCCAATTCTTAGTGGCGTATGACTCTCCAGACATCTATA
TAAGGAGCACCTCTCCAACACGCGAGGGTTACAACCTATTGACTCCCAAAACTACTTTGG
TATCAGAACTCTCAACTCTCTCTTTTCCTTTCACACTGTCACACACACCAAACAATACAC
CCCGAACCCCCCATACTTTTGTAACTTTTGCTACTTGAACTTACTCTCATGCCAGAGGTG
AATCAGACGGGTTCACGCCATCCACCTCTAACGTAATTGTTTCTTAAGCTTGCAGGAAGC
GGACTTCATCAATTGCGCCATTAGAGCTCATGGGTGCCATCAACTCATTGTGCGAATTTT
TCCCCGTACAATTGGCATCATCTGTGGAAAACGACACGAAAAGCTTGTGTTAACACTTCT
TCCCAATGACAAAAGAGATGGTGGACACCAATGACCCCGCACAAGTCCGTCCTCAAGTTC
GCTCGCCATTTGCCAATGAGACTGACGACCGACGCCTTCGTAGGTCTGAAAGGATTTCCC
GTTCGGCACTCCATCAGGCAGGGTCCGAACCTCTTCCTAATCACCCACCATGTCGGCATC
GTACTCACCATCGAAAGGGACGTCGTCCTGTTCAACTGACAAAGGCAACTCCCACACATA
ATGATTCGGCACAATAAAATCAGGCTTCGATTGTAAGTGCACCAGCTCAAGGCGAAGGAA
TGCTTGACGACCAACCTCAAAACGATATCCCTCCTGCGGACAGACAAACTCGCCCTTGGC
GACCCTAATCCTCGGCCAAGCAACCCAAGGTGTGCGCAACCCTCGGGCTATTACTGACTC
AGATCTCGCTCGATTAGATCCTTCCATTGCAAGGGCATATCACCAAGTAGCACGCCACCA
TCCAGACCCAAAAACGGTAAGGGCATTAATTCTCGTCGCCACTCGTAGGAAAGCTGAAAC
TCACCGCCAATTAGATAACTTACGACATAGGAACGAAATCCTTAAAAGAGACCAACTCAG
CTTTCGAATCATTGAGAGATTGAGGCACAATGAAAAAGCTCGCGAAATTGATAGAGAAGA
GGAAAGGGCCCAAAGAAAGTGCCAAACAAATCACTCCAGGTACCCACATAAAGGGCAGAA
CGCACTCCTAGATAGTCGTCATTCCGATACCGGCTCCTCCAGCACGAGACGTAGCTCTAG
ATCTAGAACAACTTACCACCAATATTCAAGGGACTACGCTCGTACCAACTCCTCGGCGCA
TAGGTCCTCCTACAAGAGTCAGACTCATTCAAGCCAAATCCACCCGGAGCTATTAGGTCA
TCAAACCCAAGGAGGTACCCGAGTTAAAATCCGTGAGCCGCAAGAGCCACAAGCTACAAA
CTCATATTTTTCAACCCATTCGAGTGCCCAAGAACAATCTTGCTCCTGTCTTGAACAGCT
ACCACTCGCCACAATTACTCCACAAACTAACCTCCATCTACAAGACCCTGTCCCCCAAAT
TCCAATCCATCAACAGCCGGCAGCCCTTCAGAACCCCAATCCTCTCCTACCGCCACCCTT
TGATCAACCTTTAAACCCCGCACCAACTCAACAAGTTCAAGCACTCCCAAATAATCAAAC
CCCGCACCAGCTCTACAACAAGCTATACAGAACGCAACGACGAGACTTACTGCACCTAGA
AACAACATGGGCACCTACGTTCCTGGTCGTTCTCCATTTGCACAATGGATTCTCGACACA
CCAACCCCCGCCAGCTATCACGACATTCATTGGGAGTCCCCGTATTATGGCCTTACCGAC
CCGGCAGATCACATTCACACCTTTGAAAACCGTCTCATGCTCTACTCAAACAACGAAGGG
TTCAAGTGCAAAGTCTTTCCGCAAACTCTGTCTCCTAACGCAATTAAGGTATGATGGAAC
ACCTTAGCTCCTAGATCAATTCAAAATTGGGCACAACTCACCATGGAATTTCAAAAGAGG
TATGTCATCGCCCACCATGTTCGAGTCACTATGGTGGACATCGCTCAATGTAGACAAGCT
AACGACCAAAGTCTAAAGCAATTTTCTGACACATTTTGGACTTTATACGGCAAAATAAGG
GACCCCATTCCTTCGAAAGCAATAAAGGCGTTCTAGAACGGTCTTCAAGCTTCGCACAAT
ACTGCATTACTCCAGATTTTGGTACATCAACGCTTTAATGCATGTAGTCCACGACTACCA
GACGGTCAACTCCGTGATAGAATCTGAACAAAAGCGAAAAGGCCCATAACCTCAAACAAG
TCCCATGACTACTACCCTAGAAGCAATGCACAGGGGGAAGACCATCGCGCCGTGTTGAAT
GTGAGTATGATGCCTCTCAGTGAACTCCTCCCGTTAATCAAGAATAGGTCTTTCTTCCAG
CAGCCCAAGCCGGTGAGCACCCAGAACGCCCACACCAAAGACCAATCAAAGTGGTGCGAC
TATCACAACACTGTCGGTCATGTAACTAACTAGTGTTATGCCCTCCGCCAACATGTTGAT
AGATTGTAGAAGGACGGGTACTTGGATTACCTCCCTAACTGTAAGGCAAGCAAAAAGGGT
CGCGACAACAATGACGACCGTCACCGATCGAGATGATAGACAATGAAACGAGAAGCATAA
ATCTGACCCCGAAGTAGCATCCGCCATCGCCACTATTGACGCCATTCACGCTTGCAATGA
GCCTGATGGCCATGCCACTAATGCCTTGAGAAGAGAGTATAAAAGGGTAAGGAGCGATCC
CCATGTTTATAATGTTTTTCCGAGCCGCGCCTCATTTCCAGAAGGGGCGAAGAAAACTGG
AACATTGCTCTTCACTTCACTGACGATTATCTGGTTTTGCAAGTTTTAATGTCGGGCGAC
TCATGGTAGATGTTGGCTTTAGTGTCAATGTGATTTTTAAAAACCTTTGGGACAAGCTCT
AGATCGGTGACCATTGCCTCTCTCCTTGCCGATTCTTCGTACGTGGGTTCGACAGAATGC
GCACTTTTCCCAAGGGGTCCATCATTTTAAAGGTTAAGATCGTACCCATAGTCACCCATT
CAAGAATTCATCGTCATGAATGGACGGTATGCTTATAATGCCATTCTTGGACGACCTTGG
ATCCATGAATTAAAGGCGCGACCATCCACCTACGACCAGGCTATCCGTTTTCCTGTACTC
GAAGGAATAATGGAAATTAGAGGCAACCAAGCTGTCGCCAGACCAACCACTCTCTTGTAT
CCGAAGAGGTTCAAGTTGAAAGGAACCGAGATGTTAGCTTTGGCTTTCTAATGCAAAAAA
GGATGTATGAAGACATAAGCCACCTGGATACTGATTGCCAAACCCACATGCCCAAGAAAG
TCTCCTGTATCTGTTCGCTACACTGTGAACTTGACAAGAGAAGAACAATTCAGGTGCAAT
TGGATGAAATTCAAAATGCGTGCATATGTTGTGCTCAGGATGAAAAAGCCATGATAGAAA
AGAACGAGAATCGCCACCAAAATATCGCCTAGGAGATTTGATGCTTTGTATAGTTTCTTT
ATGAAGAAGCATGATGGACACCAAGTCCACTCCCTTAGGATTTTGTGTTTCAAGTCGATA
AAAAGCATTTAAGTTTCTCCCTTTTTCATTATGTCTCATGCACCTTTTACTCCGTACTAT
CTACATCTCAATCACTATATGATTCTCTATACGCATTTGTTTGCTTCCACCACTATCTCT
GCTTAATATATTTGGTTCATTATGGTTAGCTCATGCTACAACCAAGCATACATGGAAAGG
TGAGGACTCCAAACACTCCCATAATACTCTTGGTCTTAAAGACAACATGGCACTAGAAGA
AACTCCATCTGCCACAACAAAACTCGATGATGACGAGGAAACTCCTTTATGGAAAATTAT
TGATGATGACGATGGAAACTCCCTTATGGTGGAATATTGACGACAACGAAGGAAACTCCC
TTATGGCAGATTATTGATGATAACGAAGGAAACTCTCTTATGGTGGAACATTGACGACGA
CGAAGGAAATCTCTCTTATGACGGAATGTTGATAACGATGAAGGAAACTCCCTTATGACG
GAATATTGATGACGACGAAGGAAACTCCCTTATGATGGAATATTGACAATGATGGAAGGA
ACACCCTTATGATAGAATATTCATAATGACGGAAGGAACATCCTTATGATGAAACATTGA
CGAAGATGAGAGAAACACCCATATGACACAACATTAATGAAGGGAGCTCCAGGAAGCACT
CAAACAAGCTGTCCAACGAGAAGTTTTGGATATCATAATGGATGGTAAGATTTTACAAGC
CAAATCGCCAAACAAGAATTCTCCATCAAAAGGTTTACTGCACCACAAATTCATTCACAT
ACACGTAGGGTCATTCATTCATTCACACTCACGTAGGTTTAACATTTAGAAATATGCATC
ACTGCATTATTCTATTTATATTATGCATTGCTCCCAATGGTTACCGTATATTGGTCACTA
CACCCACAATCACCAACTCGTCTTCGCCAGGAATTATTATCAATGGTCGCCACTCGCCAT
ACACAGTCTGGATATTACTTGCTCTTTCCATGACTATTACTAACATAGTTCGACTGGGGA
CGCCCCGAACTATTAACTCCCCTCCATCTCCCCACCAACTCTCCTCCAACTCCCCACCAT
CTCCACTCCAATTTCTAATCAAAGAGGACGCCATCATCTCCACTCCAATAGGCAATCAAC
GATGCAATATTTATTCAACACCACCATCTTCACACAGACAACTCCAACCTGTGAGTAGGT
AATGTAGATAAAAAATCTCAATTTTTCAAGCTATCTCCTACTTAACACTAGGGGCTAGAA
TGCGCTCCGTCGACAGCAAGATCACCAACGCCAACGCGCTTAAGGAAGCAAGTTATCCTT
GGGTTAGGGCTCATCCGCTTTCTTGTCATCCTAAACCAACACTTTAGTCACCACATTTGT
AGGATTGCCACACTCACCAAAGTCAAAACAACTCCCTTACATTTTTGGAGCAACTTTTGA
ATAAAAGAATGGCATTCGTATACAGGATGAAGAATATGATGGCGTACAAAGCTCATAAAA
AGGGGTGATTTCCAAAATATGTCCCAGATAACAGTCTCAAATTCTGGATTTGACCTCACC
ATTGTGTCCGGAACATTCAAAAACCCCAAGTTATTATTTTGCGGATCTAAATCAGAGTCC
GAACGAAGAATTTATAGCGAAATGAAGTTTTGAAGGCAAGCTGGACTTTCTGCCCTCTAG
CCCTTCTTTCTTCTTAACCACCCCCCAATCCCGCCACCCACACCAACCCATG
>Unigene0000111
TTATATATACATAAGTTGTTTTCCTTTCTTACTTTAGTTTCAAATTCTTAGAGAACGTGT
TTTTATTAGTTGGGGCCGTCAAAACACATGCACCGTTTTTTAACTTTTCATTATGTGGTG
TCAATTGAAGATGCACACCTTTAATATATTACCTTTTGCATTTTGCCTTCCAATAAAGTC
TAGACACACCATTTCAATAAAATAGAAACACAGCTTTTTATTGAGTCCAAACAACAACAA
AACCTCAGCTAACAAGACTTCCATTGTTTTCATATTCCCCAAATAAAAATCTTAGGCTTT
TTCACACTCATCGGCCAATGTCAATCAAGGTTCCAATGCACTAAATCACATCGCAAACCT
GGTACGGTATATTATTTTTACTTCTTTATATTCTTCCTTCTTCATTTGAAGGCTT
>Unigene0000112
GTTCACTCCATATCATACCTAAACCCTACAAAAAGGTCACTGTACCACAACAGACCCTAC
AAACTCCCCCACTTTTGTCTTTTATTTGTTTTTCTCTTTCTTCTTCAGGCTGTCGCCCTC
CTCGTGAAATCACGACTTCTTCAGCTTTCGAGATCTTGAATCTGGTTGCCGCTTCAAGGT
GAGAGCTCATTAATGGACAGAGAGATCCCACACAGGCCGTTGCTTCCGGCATATTTCAGA
TCTGGTGTTGTCCAGCAATCGTCATGTTTCTACGGTGGGGAGACTATCATTGCCGGTAGG
GTTGCAGATCATCTGCCGGCGGGGTTTTTTGTTTGCAGATCGTTGCGTGTTTCTCTATTC
GAGGCTTGATCAAAGACTTGTGGTTCAGATCGTGTAGGACTGTGCTATCGGTCATTACAG
ATCGTAGCTGGTTCAGGTTTCGTTTTACCATGGTCACAATTTGCCATGTGGTTCAGGCTG
TTCATGCGGTCTGAGAGGTTTCGCCGGTGTGTGGCACCACTAACTTGGTATTAAACCAGT
AACTGGGCCTGCCTGCTTATCTGCTTACATCCACGTCAGTTCTGTGTACCGTTAAATATG
GACAGAATTTTCTCATCTGGGAGTGACATAGGTCGTAGTGATGCTATATTGGGCTTGAAT
TCAACTCGGGCCATTTGTCTATGGACTTACTAATGTTGGGTCAGATTCAGTTCAGTTTTT
TTCTGGGCCTTTATTCTGCT
>Unigene0000113
AGTCAATTTATGCATGCTCCTCATCAAGGGCATCTTGATGCAGTCTATCACATTCTCCGA
TATCTCAAGTCATGTCCAAGTCTGGGATTATTCTATACGGAATTCAATGTTACACAGACG
CAGATTTTGCAGGGAGTAAGATTGACTCCAAATCGACTTCTGGATTCTGTACTTTCAGAG
GTTCTCATCTCATCACATGGAATAGTAAGAAGCAAGAAGTAGTATCTCATTCCTTTGCAG
AGTCAGAATATAGAGCTATGGCTCTTGGAGCTTGTGAAGTTTTGTGGTTAAGATCTTATC
TTGAGGAACTTGATTTTCCTGAAACCCTACACCCATGTTTTGTGACAACAAGGCAGCCAT
ATTCCTTGCATCAGATGCAGTTCTTCATGAGAAGACTAAACATGTTGAGAGAGATGTCCA
CTTTATTGATGAAAAAATTGGTTCAGCAATCATCACTACCACCCATGTTCGATCTGGAGA
TCAACTCGTTGATGTACTCACAAAGGCACTTAATTCTTCAGGGCAACGACAGGCAGTTAG
CAAGCTGGGATTAGTGGGATATCTTCGCACCAGCTTGATGGGGAGTGTTGGAAAAGAGGA
TTTTACGCCACGATTCCAGAGATATGTTTGTTATTTATTTCCGTTATTTATTTTGTTATT
TATGGTCTTTTAACCCAAAAGGGTATTTT
>Unigene0000114
CAAGTTGCCAAAACCGGCCAAACATAGAAATTTTCCTTTTGGATTCCAGCGAATAGTATT
ATAAGGGCCTGATCCAAGTTCGAGTAGAGGCCTGCACTTCTTGTCAAACACGGTCGCGCT
TGCAGGCATAACTAAGAAAGGTCAAGGGACAGAACAATATTGAAAGACAAATATGCAGAA
AAAATAATGGAAAAGTGAACAGCAAAGTATAAAGAATTCTCCACACATCCCTCTATAGTC
TATATACTTTAAATGAAATAAGCACCTAGCTATATGTTAATGATCCAACAGAACATAAAG
AATTCTCCACACATCCCTCTATAGTCTATATACTTTAAATGAAATAAGCACCTAGCTATA
TGTTAATGATCCAACAGAACACAAACGCTTACATGACCGCCACTAGATGAGACTCGGTTA
ATCATTATTATTAAATGAGTTTTTCCCACATAGGGAACAAATTGTCTGCCAATGTATGCC
AATTTTTACAAACATTTGAAAACCATCCAAAAATCTAAATAAGTCTAAAACAGTTGAAGC
AACTTATACTGAGGCGGGAGCTTAAAAAATTCACCCAGTCTAGTTTGCTAGAGAACTAAA
CATAGATGCTCTTTGAGGTCTACTTAGTTTGATTTCTAGAAAAAAGCTTATCCTGATAAA
AAGTGATAGGGTGCCTTCATAAAACTTTAGCTAAATTTTCCATTTGATTCACTTTGTAAT
ATGGAATAAAGAGAAAGGATACAGCCATAAACAACAGCAAATTCTAAACCAGAAGAAGAC
CATTGAACATCATGAACAGGGCCCTCTTTACGAAGAGGCACAAGCCCTTCATGGGTT
>Unigene0000115
AAATCTTTCTTTTCCGCGCTCCACGCTCTCCAAATTGGGGTCGCTCGGTAGAGCCGTGGT
GAACATATTTTAAACTTTGCTTCATCATAAATTTTGGGACTACCACGTCGTTTACAGCAA
ATTAAACATCTATGGATACTTTCTAAACTTCGTGACATACAAAAAGCAGTCCAGCAGCAT
ACATGAAACAGTCTATGAAAGTATTGGTGACCGGTGCGTCGGGTTACTTAGGGGGTAGAC
TCTGCCATGTCCTACTAAGACAAGGTCACTCCGTCCGAGCTTTTGTCCGGCCCACCAGCG
ACCTATCCTGTCTTCCTCCGTCCACCGACGACGGTGCCCTAGAACTTGCTTACGCTGATG
TTACCGATTACCAGTCTCTGCTCGCTGCTTACTCCGGATGCTCCGTCATCTTCCATGTAG
CCGCTCTGGTGGAGCCTTGGCTTCCAAAACCTTCAAGATTCTTCTCCGTTAACGTAGGAG
GTTTGAAGAACGTGCTGCAAGCATCTCAAGAGGCGAAGACAATAGAGAAAATCATTTACA
CGTCGTCCATCTTTGCTCTTGGAGCAACTGATGGCTATGTCGCTGACGAGAATCAAATTG
TGGTGACAGATCCATTCGGAGAAGTTCTTCAGTACCGAGTATGAGAGATCAAAGGCTGTT
GTGGATAAGATAGCACTGCAAGCTGCAAAGGAAGGGCTGCCGATAGTGATGGTTTATCTT
GGTGTTATTTATGGTTCTAGCAAGGTTACCACTGGTAACATGGTTGCTCAATTGGTATGT
TTCCTGACTATTAGTAGCAATAATTGAATGTAAAAGAAGTAGCACTATATGTTTGAGACA
AGAATATGGTTTCAATTGAGTAAAATCTTTGTATTGTTTGTTTAATCCAATTTTAGGGGT
AGAGAATTAGGCAACTATGAACTCTGAACTGTCTTGAAATCATCTTCAAGTTGGTTTATT
TTATTTCCATTTTTTCTTCTTTTATTCTCATTAATGCCTTAAAAAAACCTATTGCATTAT
TCACTTATTTTACATTTTTATCTTTAGGAGATGGCATAGTTCATTTGAAACTTTGAGGTT
CATCCTCTGGCACATATGCTTAGAAGTGAAGTCCAAATGAGTTAGAGATGTAGCTCTCTT
ATTTCTTCTTGGTTTGACCTCTTTATTCATGTTTTCTCTTGTTCATCATGTGTACTTTTG
TGAGAACAACAATCTTGTGCCTTACTGTAATGAAACATGTCTACGAAAGAATTTGTATTT
ATTGATTTGATTCCAAAACAGTAACATGTATATGGCACACATCAGGAATGTCTGATTTGT
GCACAAGGAAATGATATGCATTGTTATTATGTGTGTTACCAATGGCTAGAAAGCACAGAC
ACTCCTACGAGGGTGAAGTATCCGTGTCTAACACTTTGGGGACACCGACACCCAAGGGAC
GCTTGATGGACACGTATCTGACACTCGCATTTTAGGTCGGGGGACTCTTCTGAGACACCT
CAAAGACACTTTGGAGACACTTTGTGGCCTTCGCCAAACATGCCTTTAAATAAAGGACAA
AAAAGATGCAAGTACCGATTTTGCTCCATGTTTTGATCTTCCCACATTATCTTTCTTGTT
TATTTTTTCCTTTGTCTCTTATCTGGCTATCTCTGTTGTACCAGATATTTGTCATATTTG
GTATGACAGATACAAAGAAAACCCACAATCAAAGGGTCCTTGTGCAGATGATTAAATGTG
AATGAAATAACTAGAAAAAATGGTCACAAAAAAGGAGGTATTTTTCATTGGACAAAAGGG
CTTTATGCAGTTTCTTATAGTTGCACAATTGATCTCCCTGTATTAAATACTATTTGTATT
TTTGTGTTTCTTATATTACATGCAATAAAATTAAGTATTATTTAATTGCCTTTCGTGTCC
ATATCTTAGTTTTTTAAGATTTAGCGAATCCTAGATTCCATCATATCTATGTCAGCGTCC
CTAATCAATAATGTTTGGTCATATATCTTTACTTTACAAGGCATCTCAGAATTTAACATG
CAATTATCATTTTCTTTAAAGTACGATTATTGTATTCAGCAATTTGATTTAGGTGAATAA
GGAGCAGTTGCTTGATGAATGTAGTTGTTCCAAATGGTTTTTCATATTCATCACCTCTAT
CACTTCTTAGCATTTTATCTTTATACCAAGTTCATTTTCAACTTCCATCTTGAAATGTTT
GAACATTTCTAAGGCGCCATCTTTGCTTTTAAGCAAGTAAACACAACAATATTTCATGCA
ATCATCAATAAAAGTAACTAAGTATTTTTTTCCCTTTGATTTGCACAAATTTTAAGTCAC
ATATGCTACTACTAGCATAATTACTCGACCATAGACCCAGTGACCCTCCAGTCATTGTCT
CTCCCAACCCACATATGCTCCTCTCATCTCCCTCCCCACCCTATAAACCCCTTCGATCAC
ACACACCCGTGATTCTCCTCCACCTTGGCTACTAAAGCAATCTCTAAAATTGCTCTAAGT
AAAGACCCAATTCACCAAACAAACCCCAAATCTAGAGACACATCTCTTAAATTCACTATA
TCAATCCTTTTGTATGATTGATAATAAAATTTGAAGGCACTCATATATTATTTGTTCTCA
GTCTACTTCGAGAAGGAATTTAATTTTATATTTGAAGTTAGAGCTAGAGACGCACCATCA
GAGTAGGTTTGAGAGAGAGCATTATAGAAGGTTGAGCCTCTCCTCTTTCTCTAATACAAT
GAGTATGTCCCCTCTTCCATCTCTTTACTAGGGAACATCCTTTTTCATCATGACCTGAAA
TGAAACATGATTCTAATTTAAATGAGAATCACCCTGCAAATAATCAAAGCCATCGAATAT
GCAAAAATAAATAACATAATTGAAATGAAAGCAAAAATCTAAAACTCGTGACTTTTTCTT
CAGTGAAGATCGGTATAAAAGCTCTATAAAAATGAACTCATTCCAATGTCGCTGTATTCA
TTTTCTCTTCTATTGTATTTCGTTGCAGTTTCCTTTTTCCTCGTTGCTGTAAACTTCGAC
AAAAACTGAAGGTAGTTGTTCTGTTAGAAGCCCTGTAAGTCACGTAACAGAGTCAGTATT
TATAGAGAAAAAAATACCGAATAAGATTGAACACTACCTCAATTGTTAATAAATGTGACC
TGAGAAGGTAGAAAGGTCGATGGTCAGAGAGAGAGAAGACCAAGAGAGATTGTATCTAGA
GATTTTTTCATAAAAAAAATCTGAGATCCTGGACAGAATCTTTGAACTCGGTTTTGCACT
TATTGTAAATTTGTAATCTGTATTGCAGCATTAAGAGAGATAAAGAGGTGGTTTCCAAGC
AGCTGGAGAATTTGTAGGAGGTAGTTTCATGCGATTTTTACCCATCTAAGTTATAAACTA
TTTTAGTTTTATCTTAACTGGTACTTACTTAGAGCAGTTTCACGCAGGTTGTGAGGTAGT
TTTTAAAGTTATGGGCATTTTGGTAAAAGAGGGTGAGAGACCAACCAAACCCCTCCCAGC
CCCTTATTTTATATAGATAGATGATTCGAATCTAGTGGCTCA
>Unigene0000116
CTCTTATCCGTCTTCAGAGGTAATACTGATCAAATTTTTTTGCGTAGAGGTTATATTTTC
TTATTCCGTTTAGCTCCTTAGAAAATAGAAGACGGTGATGTTTCTGTTTTCAGTTTTGAA
ATTTAGTTTTTATTCGTTTGGGATTTGGTATAATTCAATTGAAACTTGTTATTTTCTCTC
TAGTTCTTTCGCTTGCTAGATAGCAAATCCTATATATATTCATGCTGCTTTAGACTGTTG
CTTCTTGATTAATTCTAAAGCTGGATCTAGGATTCCAAAACATCACAGTTTTCCCAAGCG
AACGTATATCTATGGTCTCAAGTGGTCTGCTATGTTGAATACGAAACCAGTTATATTTAT
TTAGTGAATTTTTACAAATTTGAAATCTTTGACCTTTTTGTGCTATCTTACATATGGATG
TCTTTGGCTCTGATAACATATGAAACCCCTGTCTCTTGATGATGATTTGAAATGGCCTCC
AAAATATGGATAATCACGGCTGGAGTCTCTGAATCGCTCTTTTGCCAAAAACCCTAATCT
GGGTATTTGGAAAGAAACACCAATGAGCAAGAGAATTGGCATAATTCATGCCATAGGCCT
TTGGTTGGGGGCACATTTCCCATCATCTGCTGGACTTGTGGCAATATTTCATGTTTTTCG
GCTACTGGTATCTGTATTGTTTGAGCTAAAGCATAGGTTACCATAATTTCTCTCTTGAAA
TTTTGTACTGCAAGTCATTTTTTCACATTTATCCATCTTCATTGTATTTTGAGTTTATTT
CAGTTTCTCACTATTTTGAATAATCTATAAAGCTATTAGGTTTTAGTTAACAAATAGTAT
CTATTAGTGTGTGTGTGTGTGTTCAAATCCAATTGAAAACAATATAAGTCCATACACACA
GACAGGACTTTTCCGTAACATTTCTCTCTCTCTCTCTCTATATATATATATGGAAATAAA
TTGTGTCCAATAGGATTTGAACCTATACTAAAAAGGTATTCACTTATGTGTATACATGTG
TATATTTATATATATAGTATGGGGAATTAAGTTGTGTCCAATAGGATTTGAACCTATACT
AAAGGTTTTGAAGATCTCTTCTATCCGTTAGACAATTGATGGACGACTTTCATTTCATTT
CACTGTGATTAAAAAGGAATGTATCCTATTCACCACATGTAAGATAATTTTGGGAATTGT
GTAATTATGATTAAATAGGTTTGCATCATTTTTTCAGTGTATCTTGAGTTTAGTTCGATT
TTTAATTATTTTGAATGATCTAAAAGCTATGAAGTTTTAGTTGACAATAGTTTGTAAGAA
TTGTAAGAATCTTTTTTGGGTGGTGAAAGTCCCAGGTTTTTTTAGAAGTATTTTATTTAC
TTGGTAATACTTTGTGATCAATTGGTATTCTGTTTGGTGTAATTGACATGTACTTTTGAA
AAAAAACAAAATTGAGACTGATCTGTTTGTATTTTGCATGGTGTAATTGATTTGGTACTT
TTGAAAAAAATATAAATGAGATCAATGCATTTTGCAGAATTATAATTAAAGGAAACATGA
GATCAATGCATTTTGCAGAATTATAATTAAAGGAAACATGTCTCATCGCAAGTTTGAGCA
CCCAAGACATGGTTCTTTGGGATTTCTTCCCAGGAAAAGAGCAGCTCGTCACAGGGGAAA
AGTGAAGAGTTTCCCCAAAGATGATCCAACAAAGCCTTGTGGATTAACAGCTTTCTTGGG
GTATAAAGCTGGGATGACCCATATTGTCAGAGAAGTTGAGAAACCTGGTTCAAAGCTCCA
TAAGAAGGAAACATGTGAAGCAGTGACTATTATTGAAACACCGCCAATGATTGTTGTTGG
GGTTGTTGGTTACATCAAGACGCCTCGTGGCCTCCGTTCTCTGTGCACTGTTTGGGCTCA
ACATCTTAACGAGGAGGTGAAGAGAAGATTCTATAAGAACTGGTGCAAGTCGAAAAAGAA
GGCCTTTTCCAAGTATTCAAAGAAGTTTGATTCTGATGAAGGGAAAAAGGATATTCATGC
TCAGCTAGAGAAGATGAAGAAGTACTGCACCGTGATTCGTGTTTTGGCCCACACCCAGAT
AAGAAAGATGAAGGGACTGAAGCAGAAGAAAGCCCATCTGATGGAGATTCAGGTGAATGG
TGGAGATGTTGCTAAGAAGGTTGACTATGCTTACAGTTTCTTTGAGAAGCAGGTTCCTAT
TGATGCCATATTCCAGAAAGATGAGATGATTGACATTATTGGAGTGACCAAGGGTAAGGG
TTATGAGGGTGTTGTGACTCGATGGGGTGTGACCCGTCTTCCTCGTAAGACTCATCGTGG
GCTTCGTAAGGTTGCATGTATTGGAGCCTGGCATCCGGCTAGGGTTTCTTACACTGTTGC
GAGGGCTGGGCAGAATGGTTACCATCACCGAACAGAGATGAACAAGAAGATTTACAGGCT
TGGCAAGGCTGGACAAGATTCTCACAATGCCATGACTGAGTTTGATAGGACTGAGAAGGA
TGTGACTCCGATGGGTGGTTTTCCTCATTATGGAGTGGTGAAGGAGGATTACTTGCTGAT
TAAGGGATGTTGTGTTGGGCCCAAGAAGCGTGTTGTGACATTGAGGCAGTCACTGCGGAA
GCAGACGTCTAGGGTTGCATTGGAAGAGATTAAACTCAAGTTCATTGACACGTCCTCCAA
GTTTGGCCATGGACGTTTCCAGACTGCAGAAGAGAAGGCCAAGTATTATGGACGAGTCAA
AGCTTAGGAGAGTTGGAATCTTTCATCTTTTCATTATGCGGGCAGAAGTGAATTCCAAGA
ATTACCGGCGAGTCCTTTTTGATTTCTGTTGCATGAATTTTTGAGATTATGTCTTCTTTA
GTTCTTTAACAAAATGTCATTTTGGTAATTAAATGTTGGCCAGTTTGGATATTGTGTGGA
CGAGTCAAAGCTTATCAAAGCTGTAACTCGTTCTTTTGATTTCGG
>Unigene0000117
CATCTGTAACTTAAGCAGCATCCAGATCAATCTTACTTCGTCTGACCCGATCGGAGTTCC
TCTTACTCAATCTCTCAGTCCATCAAAATAGTGCGGAAGAACTAATTAGGGTGGGCAAGA
AATAAAGAGACTTTAAAAATTAAACTTCTTTTGTTAAGTTTGTTTTTGATAAAATTTAAA
CTCCTATTTGCCTAAAGTATAGCGGTAGCCTAACATCTATAATGTTGTTCATGTCAAGTA
CCTTGAAGAGGAGCCTCTAAAACTGGATATTGTAGCTGTATATGCATTTTTTGGTCCAAA
TTTTCCAGGAGTTTATGAGAAAGATAAAGGTGTCTACACTCTTTTCTAACTGGGATTATC
TTTTGTTTTTCCTATTCCTATCCAGTTTACATATAGCTGCCATAATTGTTTTGATAGTAA
ACAAAAGATTTTATTAATAATGTAGACAAGAAGTCTATAAATGGTACATTACACTAAATC
ACTCATACAAGTACATTACACTAAATCACATACTCTCCCAAGTTCTACAAATAACAGAAA
GTGAATAATTACAAAAGCCTTCTAGCTGATTAGCCAACAGTGCAGATCTAAAAATTGGCA
TTTCTAGCACCTCTGACCAGGAGCACTTTACACATTTCATCCAATAATCCATCTCATGAT
TTTCCATACCATGGCTACCAAACTACTCCTATGATCCTATCTGCTTATCTATATCTACTT
AGTAGCTATTATAAATCAGCAACAACAATATTCACAGACCTGTTTGAGGGAAGCACGAAA
TTATCAGGTCCAATTGGTGATGACCAGCCAGCCCCTTCAAGTGATTCAGTTAGAGGAAGG
TACCAGAGTTGTGGGTCGAGAATGAAGACATGTTTCAGTGTTTTAAACTACATCACTATT
CCCGTCCTAATTCCCTTCTCGTGCCAAACTAAAACCCAGCTCTTGGCATAATTTATATTC
AGCAAGGTTAAAAAAATAGAATGCCTTACAATTTCTGAGACTAATTTCACAATTATTATT
TAAATTCTAACCTAAACTTGGAAGCATAAAATTTATCTGCTGGTGCAACTATGGATGGTG
ATAAATCGCAACATTGATTGCTTTGAAGAATCTCAATTAATCGATTTTTAAGTGTATCTA
TTGAACACCTGTGTTTAAGCAGTAGTTT
>Unigene0000118
TTAAATTAAGATTATAATTTTATGGTTTCTCTACCATCACATGTCAGAACTTAGTGCATG
TATTTTCCAAAAGAAATTCTTGTTCTCACCCAACTTGCCTCGAACATCGCTCTTACTCAG
CCCGTAATAAAGTCCTTTGATACACATTGTTTCTCTATCATATGTTGCTTAGATCTTCGC
AAAGAAATGTCATTCTCATCCCACCCCTGCCTTGAACAATGCTCGTACAATATTCATAAT
TGCCTCCTGTTGAATATATTATGATGTTAGATGTGGGTTAATTAACATAGTTGCAGACCT
TGAGGTCTTGGATTCAGATCCTAATAATCAATTTTTTTCCAAAAAATATGATTTTTCTCT
CAAATGAGTGGTTATTTGTTAAAGCCCTTTGATATGTTATAGCCTCTGTGGTGGATGATT
ATAATGCATGGGTTGCATTCAGGAAAGGGAAGGTCTCGATTACTCTATTCCCTTGCATTA
ACACAGAGAGTGATTGGTCTTCTCTTGTCAACCCATGCATTAGGTGTAGAGAGGAAAGAC
AC
>Unigene0000119
TCTTTTCCGCTGCATCAGATTCGGAACCATCCTTCTCGTTAACAATTGCAATTTTTTAGT
CATCTTCAGTCATTGCAGTTTTGGCTCTAGCTGGACATTGGTTGGAGATATGACCAAAAC
CTTGATATCTATAGCAGGTCTAACCTTGACATTTATACCCCTTTTCTGGTTGGTGCCTTG
CATACGGATCTTCTTTTCTCTTTTCTGTTGTAAGTTCTGAAGCGTGAAATCGACCTGCTT
TGTTGTTGTCTTGGGTTTCTGATGGCCTTTACTCCGTTCTTCATTAGCAAACTTGCTATA
TGATGATCTATAGCTAATTTGACCTCTAAAAGAATTGTAAGTTACCTCAACCTTGCTTGC
TAAGGTCATAGCATCTGAAAGACTAAAGATGTTGCGCATCTTAAGCTCCTCTTTAGGTCT
GGTTTGAGGCCTTCAATATACCTAGTGATTTGTTGATCCTCAGTTTCCCAGGTACCATTC
ATTGCTTGAAGCTTAGAATTCAAGTGCCACTGGACCCTCTAGGAATAATTATTATTGAAT
AACTACATTTTGGTCATTGTGTTTGGAGACGAGAAATAGGGTTTTTTATAAAAATGAAAA
TTTCTGGCCAGAATTTTGGGCCACAATGGTTTTCAGAACTTCTTTGTTG
>Unigene0000120
CCTGGCTTTTGCTGATTGACTCGATTTCTCCAATAAGCGAGAGATCTGTTCTAGGAGATG
GGGTGGGCAATAGCACTTCACGGTGGCGCCGGCGATATCCCAGTCTCTCTGCCACTGGAA
CGCCGACAGCCTCGCGAGGACGCCCTTCGCCATTGCCTAGAAATCGGCGTCGCTGCTCTC
AAAGCCAAGCAACCACCCTTGGACGTTGTTGAATTGGTGGTTCGTGAGCTGGAAAACAAC
CCACACTTTAATGCAGGTAGAGGAGCTGTCTTAACTAGCAAAGGCACAGTTGAAATGGAA
GCTTGCATCATGGATGGTAATACAAAGAATTGTGGAGCTGTTTCGGGTCTCACCACAGTT
GTTAATGCAATAACTTTAGCACGACTGGTTATGGAGAAAACTCCTCATATATATCTTGGT
TTCGATGGAGCAGAGGCATTTGCTAGGGAACAAGGTGTTGAAATTAGAGATTCAAGTCAT
TTTGTTACTAAAGAAAACATTGAAAGGCTTAATCAAGCACAAGAAGCCAACAGGGTGCAG
ATTGATTTTACGCAACCCATTCAAAATGACATGAAGAAAGAAACACCAACCGTTGACGGT
GATAGTCAAATTGGGACTGTTGGATGTGTTGCTGTTGACAATAATGGAAACTTAGCTGCG
GCAACTTCTACTGGTGGGTTAGTCAACAAAATGGTGGGTAGAATTGGAGACACACCCATT
ATAGGAGCAGGTACATATGCCAACAGTTTATGTGCCATCTCTGCTACAGGAAGAGGTGAA
GCAATAATACGTGGTACAGTTGCAAGGGATGTGGCAGCTCTTATGGAGTATAAAGGGCTC
TCCCTCAAGGAAGCAACATCTTATGTCTTAGAGGAGTGTGTTCCGAGAGGCACTGCTGGC
TTGGTTGCTGTGTCCTCCACAGGAGATGTCACCATGCAGTTTAATACAACTGGTATGTTC
CGAGCATGTGCTACTGAAGATGGGTCTTCAGAGATTGGGATTTGGCATTCAAAGCAAAAT
TGAGTGATTTGGAATCATGGTGATGCTTGTCGAGTTCAGATATGGTGAATGTTGAAGCAG
TGAATCGGTGGTAGGGTGAAGTTAGGATTTGGTTGGAAAGAAGGAAGGCATAATCTGGCA
GGGAATTTGAGCCTGACGCATGAAGAGCCAAGGTGGCTGCTGAGGTTGTAGCTGGTGTTT
GTCTCAATTTCTATTTCCTCGTTCTACCTCTCTAAATCGGCACACTATGCAATTCGTTTG
CCCGAAACACAACACCAGAATTAAACGCAGCACTATGATCCATCGGGGCCTCTGTCTCAC
ACACACATGGGTGTAAACGAGTTGAGTTGATTCGAGCCAAGTAATAAGAAACTTGACTCG
ACTCGTTAACTTTGTCAAGCCTTAAATATAAGTTTGACTAGCTTATTATATGTTCGAGTT
TGAGTTGAACGAGTTGTTTTGCTTCATTTATGAAAT
>Unigene0000121
TTCACATCTCCGTGGTTAGTTCTTTTTCAATCTATCTCTATTTTTTTTTACCTATCTGTA
ATGAACTTAATCTTTCTCAGTGTTTCTTAGAATCTTAGATGATGTTGGAAAAAAATGTAT
TTTTGGTAATAGTTTAAAATTATGACCATCACAACGATCCGTAGCATCAAATCATGTTTG
ATGTCAAAGTTTATGGTCATAGAACATCATATGTTACATATCTTCAGCATCAAAGGTTAC
ACTTGCATTAGGCTTTCGTAGTTCTTTACTTATTCGGATTCCAAACTGTATTCTTCATGT
AGGTTAATCCTCTCTTCATGATTTGTGAGCTGAAATTTATTGCTTAGAAATCAAAATTTT
CTTTAATGAAAGTTTTCAGTTGTTGCCTTTTATTGATGTGGAAATCAGATTATTACCATA
TAATTAAGTTCTGTGGTAACTTTTCTTTGACCCATGTAGAACTTATTGTTATCATTGTTG
TGTGGCTGTGCCATGGGTTTGGTTAACTTCTATAGAACTTATTGTTTTCTTTGACCCAGT
GCTTGAGGCTCTGGCGGTCTGGGGGAAGGTAGTTGTACGCAGCTCTGTGGTTTGAATCAC
AGACCAGAGGTCTGGGGAGGGTAGTTGTAAGCAGCTTCGAATGCAAAGAGGCTGTTTCCG
TGTTTGAACATATGACCTGAGTTTTTGGTTAAAAAGGTTTTTTGAGTGTAGTTGGTTCTC
AAAAGAATAAGCCAATATGCAGAACGAAGAGGGACAAAACATGGATCTTTACATCCCCAG
GAAATGCTCTGCTACAAATAGGCTCATTACGTCCAAGGATCACGCATCTGTCCAACTCAA
TATTGGGCACTTGGATGAGACTGGCAAGTACAATGGCCAATTCACCACTTTTGCCCTTTG
TGGTTTTGTTCGAGCTCAGGGGGATGCTGATAGTGCTGTTGATAGGCTCTGGCAGAAAAA
GAAATCTGAAGCCCGACAACACTGATTTACTACTTTGATTTATTACTTGAGAGGGAATTG
AGATGATGTACATCTTTAGATGTATTCGTTTTGCTTTCGTTTTGAATGTTTGATGAGGAA
AGACGGGAGATTTGTTTATTTGGATGAATTGAGAGTTGGCAAGTTAC
>Unigene0000122
GCAACTTCCAAGTACTCCTCCGGATCACAATCAGAAGCAGGGAAGTTGAATTTGGTGTTG
TTAGGTCCATCTTTGAGAATTTTGGAAGCCCTTGCGAAGGATGAAATCACGAGTCCATTC
CAGGATACGATTACCTAGAAAACAACGTCAAGTTAAATGTGCATTACTCGGAAAAAAAAA
AATTTAAGAATCAAGAAACATTTTTTAAAAAATATGTTCGGATTTATAGATAATACTGTC
TCATCCAAATTCAGATGTAGCCGGCGTGACTTCCAATCAAAAAGCATCTTCCTACATCTC
CCCAACATATTATTTTGTCTCGCAGACTCTGATACTATTGCTGCATAGGAGCTAGCAGCC
TTGAGCACATGCTTCCCCTTGAAATCATTGTGGACACTGGTCCCCAAAGGTTGAAGCTCA
TAATGATGCCAAAAAAGCTTTGCATAATCTTTAAGAACGTGGTCAACCTGGCAACCAGTC
CATTGATAAAATGCCCCTTCCTTTATTTTTCCATTTTCATGATTAGTGGTAGCAACCACA
GCTGAAAAGAACCCACCATCTCGCCCCTTCATGCTTCTCCTCAGAAAATCAAGAATCTCC
CGTGATACACATGAACAAAATCGATCTTTTGTTATGGAGAAGGCATCTAAATAAACACTA
GCAAGCTGCCCTTGATCATACAACATCTTCTCAAAATGGGGAACAGGTGGGCTCTCATTC
TTCGCGCTGTATTCTAGTAAATTGGGTTCAATAATGTTGTGAAAACGGCTACCAATTCTG
TGAAAACCACCACCAAGGTGATCACGTAATCCCGAATTTGCCATGCACTCCAAGGTAGAC
AGCACCAAATCCAAGACTTTATCTGCTTCAATTTTTTCCCCAGCTCCCACTAACGTCTTT
GAGTGATAAAGCAATGAGTGAATCCTCACAGGACTGGGAAACTTGAAAAAAAATCCTGAA
GCACCAAATTCCTCATCGAGAAGCTTCTCAGCACATAGATACAATGCGTTCCTTGAAATG
TGGTGTCGCAAATGAGGTGAAGTTGCAGTTTTAGGCAGCTCATTAAAGAAGTCATCAAAA
TAAGAGAGTGACTTTTTCCTTAAAGGTTTCCACCATGGTTGATTATAGTAGCTGAGTGTA
AATAGAAGCGAACCAAGAGGATAGTAAAATGAAGCGTTGAAAGGCTCTAAATCAAAAGAA
AGAAACACATTCAAAGGCATGTCGTCTAAAATATCAAAATGATATCTTATCTGCTTGTTG
TCTGACTCGTTGTCTGGACATATTTTTCTACTTTTCGATTTTTGCTCATCAAACCTTATC
TTGTAACCATCCAGATACCAACAGTCAAGATATCTCGTATGTGTACTCTCTTGAATCTGC
ATGTATGGAATGTACTCCAGTTAATTGATCTAAGAAGCAAGCTCTTGATAAAACCTTAGC
AATGTGAGGGTGTTCATCTCGGTCCACCTTTATGCAAACGAAGGTATCATTAAGCAATTT
GGCCACGACTTTATGGTTAAAAGTCTTGACATCCATGACATGACACCAATAGGAGGAGCT
GGATCCAATTGATAAGAAAATTGGCTTCTTTTTGTGTTTAGCTTCCTGAATTGCCTCTTC
CCCCCATGAATGCCAATTAACTAAGCTTTCAATCCGTTTCCGTCCGCGTTCGGAAGGACC
TTTCCGTCCGCGTTCGAATCGACTAATATAGAAACTGTGCGACCCGCCGGTGTTCTTAAC
AGGCATGATTGATTGGGAAAGCTAGATGTGAGAGGAAAGATAGATATGAGGGAAAGAAAG
ATGTGAGGAAAGATATAAATGAGAGTACTGATTATTTGTATTTAGGAAAGATCGACACGG
AAGACATACAAATTAGTAATTAGGGTTTTTAAAGTGTTCATAGAAG
>Unigene0000123
TCACTAATAACTCGTACGTCAACCAAGCAAACACATATACTTACCCATGTAGCAACTAGA
ATCACCGAGCATCCGCATATAGAGCATACAACAGCTTCGTAAGCAGCAATGACTGGGAGG
GTGGAATCGGTCGCAAAATATCAATCGAACATAAACTGCGGTATAGTGAAAACTAAACCG
AGGTAATCCTCAAACAATCAGTTGCGCGTCACGTAACAGGAATTTGAAGTAAAGAGGACG
ATGCTACTCGGATCGAAAAAGAATCAAACTGCGCAACATGGAATTTCTTGAATGGATTAT
GATTCGGATACGTCAAAGGTATAAGAAGACAATGAACTAGCAGTCTTGTATGAATACTCT
ACGATTATTATTCTTGGCACTACTAACTCATATCGCATAATGTTTAACATCTATGGGACT
ATCATGTAGTCAACATCAACACAATATATCTCATATGTATGTCAACACATTATCTAACAT
GGGCTCGTGGCCAAAAAGTGAAACTACATAGGAAGGAATACGGTCGAACTTTGACGCTTC
AACACACGGACTCTTCAGCAAGGTTACTCCTCAACATAGCATGGATTGCAGCACGGTCTT
GGTCTCGTAGTTCAAAAACTATTGCAACAGATCGGACAAGAATTTCAACTAGAATCTCAA
AAATTAAGGGGGAAAACATAGAACAGAATATACTAGAATATCAGTATGGATCTGAAATAT
GCTAATGTCAAG
>Unigene0000124
CGAAGATCCACTGAGTCTTCTACTCAGTGTTAACCAAGAGCTCTAATACCAATCTGTCAC
GCCCCCAAATTCCGGACTATCTAGACTTAACCGGACAGTCAGAAAATCGGGGTTGTGAAT
ATAAAATAATCCAGATTTCATTCAAAACAATGATAATGAACTTCATTAACGAGAAAACTA
AATGTATACATCAATTTTATACAGGGCCATAGCCAGTACAATATAAACTGAATTAACACA
CACCAAGTACGTCAATCACTAAACTCTTCAATGCTCCTACATCAATCAATCCTTGATCAA
CACAGCTCCAAATTCCTAAAGTACATGTCACCTGTGGGGTGGGTTCCCCGTACAATTAAA
AACAGAAAATGGTTGTATAGGGTGAGTATCATCGACCATACTCGTGGAGGTTTTTAAAC
>Unigene0000125
CAGGGATCCTAACACTCTCACAAAACGCAGAGTACAAGAAGAAACAGCAACCGAATGAGA
AGAATCAGAGTTTAGCGAAAAAGGAACCAACAAGTATCGAATAACAATGCTTTTGGAACG
GGTTTCCAAAAGAAATGCACAAATTTCAAAGAGAAAGCAAGGAGTTACTATTTATAGTCG
AGAGGAAGATCCTATAAGTGCTTATCCTCATCATGGAACTCAGATTGTCCACAAAGAAGA
CAGGAATCAAAGGAGAGTTCAAGTGAGGTCAGGAACGTAGTATGTAAGCAATGGAAGTCA
AGTGGTGAGTAAATCGATGGTAACAGGTTCAGTATGGTTAATGTGGCTAAGAGGATATAA
TGTGGTGGTTCGATTCAGAAACATAAGTGCGGAAGGCTATACAGAGACGTTAGAGCAAAA
GGTTACAGTTAACAAGGTGAAGTATGATTAATGGTATGTAGTGTGATGGTTTAATTTGGA
AATGTAAATGCGGAAGGTTATATATAGACGGTGGAGCAAGTGATTATGGTCAGCATGGTT
ATCGAGGTTAAGAGTATGAGGTGTGGAAATTTGTTTCAGGAATTATGGAGATAGATGGTT
ATATAAATGGAGAATGTGGGAACAAGAAACCAACGGAAGGTAAGTAGAAGTCAAACAGAA
GTTTTCAGTGAAATTGCAAGATCGTAGATCATCACGGTTATCGAACGGTGCAAGTAATAG
CTAGTTACTGCACAATTCAACGACTCACCGGTTTGGTTAGCTAAACCCACCAATAAAGTC
TGACATTATGATGCAATTCCACGACTTAAGGAAATCGAAGAGATTTCACTTAAGATCGAA
TGTTCAAGGAAGCATAGGTTCTAGTTTAACACGGAAGATGTTGAGTAACGAATACTTAAG
AACACTCGTCTCGATCGAGAGACAGTAACAAGTCAAGAACATAGAACAAGGAACTCTCTC
GAAGGAAACTCTCACACAAACCTAGAAGATCCGATCTAACTGATCCTATCTTCGATCATC
CAACTCTAAAAGTCTAAGTCTAACTCAATCCTCGAAACATCAAGATCACCTCAACATCAC
GGGTACTCTAATGCGCCCATTCTCACAATCCGAAGATCCATTGAGACTTCATCTCAATGT
CAACCATGCTCTGATACCAATCTGTCACGCCCCCAAATTCCGGACCGTCTAAACTTAACC
GGACGATGCGGAATCCAG
>Unigene0000126
CCCCGAGTTCCGCATCGTCCGGTTGAGTCTAGACGGTCCGGAATTTGGGGGCGTGACAGA
TTGGTATCAGAGCTCTTGGTTAACACTGAGTAGAAGACTCAGTGGATCTTCGGTTGTGAG
TATGGGCAAGGTTCGTACAGCAGATGATTGGAGATTCTTGGTTATACTTGGAGATTCAGT
TTGACAAGCGAAGTTAGAATAGAATTTGGAGATGGATAGCATGATCCCATAGGACTTCGC
TTTGTCTTGATTATGAGTCCTTCTTGGTCACTCTCATCTGGATATTGTCCACTTGTTCAG
AGGCAAATATCCCCGAGTACATGATACTCAGTTATTCAGCGTTCTGATTTCAGAGCTATT
CATTCTTAAACATTCCTTCTTAGGATGAATCCCCTTGATTCTTCCTGAGTCGTGAAATCA
AGTCAGGTTACCAGACTTTATTGGAGGGTTTCTAGAGCCCAAACCAATATAGCCGTTGGA
TGGTACAGTAGCTAGCTACTACTTGTATTGTCCGGTGATTTTGATGAGGACATGACCTTA
TGATTTCACTGAAAGATTCTTTGAGTTCAACCTGTTTGGCTGCCCGCACTCTGATATACC
ACTTATATGACCACCACAGATATATCTCCATACATGTGTCTCTATACAGTAACTTCACCA
TACATGACCATATTGTACCTCTAACCATATACTATCACCACATACTCCAGATACGACCTC
CAGTGTTGGATTTATGTCATTCCCGTATGATATGAGTCTATCTTAGATACTCTGCTTCGA
CTCCAACTTGGACTCTGTATGGTACCAATTGAACCCTGATTAAAGAAGTACTACAGTTTG
ATGCAGATGCCCTGCTTTTGCTTCTGAGATTGTTTATTTGCGTTTATACCACCTGAGTTT
GTCCTTTTGTTGCTCATTGAGTGAGTTCTCAGTTCCATTGCTATTCAAGATGATTTATTG
TTTTCCGTGCCAGTGGTTGATGGTTGAAGTGTTGAGATTGAGATAGAGGATGATGTTTTG
AGATGTTGATGATAATGATGAAGCTGATGATAATGATGATGTTTTCTCGTAGACATCCTG
ATTAGTGAGAGTTTATGGATTAGTTGAATCTGAAGAACCTTGTTGATTGAGCCAGTCCTT
TTGTTGGCATCATGTCTTCTTGTTCAGTACCACCTTACTTCCTAGAAATTCTTAGGATTG
CTTGTTCCTCTTGTAGTTCCAGTTGTTGTTGTAAACCCTGATCGGTAGATTGGAGGATTA
GATGGTAGATGTTGTATTTCCCTCTTATGAAGATCCTATTTGTACTATGGGGACTTAGAG
TGGAGACTTTTACATGTATTACCATTAAAGAGCTATAGTTCGATTTTGAGGAAAGATTTG
AGAGTCATATATGGAATTTATCCTGAATTTTTGTTATTATCTGAGAGTTCTTGGTTGCTA
TGTGAACCTTATGAGGATTTGAGGATTTTACCTGTGATCGGTTGTAGAAGCCAAGCAAGT
TCAATGTTCTTTTGTTTAAGAAGAGAAGTGACGTAGTTAGTATCTGCTCCTTGATGGTTT
ATGCAAGCATAGGTTCCTTTAGTTGCAGGGATATCAGATGGACTGTAGAGTCAGATATGA
TTTGTCGAGCACATACCGATCATGACGGATGTAGCTTAGTTGGTTATTCTGGTGCGCTGG
AAGCCCAGACAGATTATGTTTGAGTTGAGAGTACTGTTTGAACCTCCCTGACAACTACCT
ATAAAGTATTGCTTGTATGAACCACCGCTACCATTGTCACCAGGGGATTTCCGAAAGGAA
AGTGAGTTGAGCCATATTTGTGTATTTTTGTATATATATATTATAGTGTGAGTTCCTTCA
TCTCTTCGGTGAGTTGTACCCTTTTGGGTCAGTGTTCCTGCGAAGTTCAGCTAAGTTTCC
AGTTCAAGATCTTTTACCGTATATTCATGTTATATGATACATATACAACCCACTCTAAGA
CTAGTCGTGCCTCGATAGGCCGTGCTGTTCGGATTGTACCTTGACATCGCGGAAATC
>Unigene0000127
CGGGGTGAGTATCATCGACCATACTCGTGGAGGTTTTTAAACATAATGGGGATAATATAT
AATAAATTTGATAGACAGTGAAAATCTCATAATAATCAGTGGAGATAAATATTTTCTACA
ATTCTAAATCATATAATGTCAAGGGAAACAAACCGAACCTAGACTAACCTTGACCGGGTT
TCATACTACTACCTAGGTCCCACACATTTGTTAGCAGGTCTACGAGGCCTACCTGCGAAC
ACGAGCCGCAATAATCTATCTCCCTGAATCCGATTTACCGCCATCACCATCCAGTAAACC
CCAGGGAAGTAGTGACAATATCTAACCACTTCCCTGCCTGGCGTCGATCTATGGCTTTAG
CTCATGTCGATATGTCAGACGCATCTGTACATTTGGCCTGCCTTACTACACTAGGTCTTG
TCTGTCGATCCAATTTCTATGCCCGTAAATTATATAACCGTTAATTGCAGTATTTAAATA
AAAGGGGTAGGTACGTGGTCTTACAATGGGATTTTATTTTGCCCCATTGCATATGGAAAA
CAATTTACCACGCATTTATTTTTGAAACACAATACTATATATAATCCAAAATGGAAATTT
AAAATAATAAAGTCCCCCACCTGATAATCTGGATGCGCAAGCGAAGAGACACGACATGAC
TCCCAAAAATCGATTTGGTGTCCAAAACCTGCGGTGGCGTGAAGGGCTGCTCAGCGGAGA
GAAGCAGCAGTGGCGACAAACCGAACGACGGCAACAACTTCCATTAACGGCGCGGAGCAG
CGGATTAAACGCGACGACGTCTCCTCAGCTCAACAGTGCGCGGCGAGGAGAAAAGATCCC
CAATCCGGCGGTGAATTCTCCAGGCAATTAGGGATCTCCACTCCAAGCAATGCGCGCGAT
CCGACATTTCCACAGCGGAGCTTCCTTCTATAGGCTACGCGCGAAGAGGATGGGAAGAAG
ACCTTCAGGCCGGCGGTACCGACCGATGCCAGCGGGAGCCGCGAGGGCTCGACCGCGGTT
CAGGCCGACTGCTAGAAGAGGGGTAGAGGGGGTTGAAGAAGAGGCTCGGGGGGATTTGTT
TCGAAGAGCATGTGAGGGTTTCGATTTTTT
>Unigene0000128
TGGATTATATAAAGAATGTTTTCAAAAACCGTGATACACATTTTTATACTCGGTGGACCC
AATCCATCGTAAGATCACGGATCCTGTTTTGACAATATAACAAGAGTAAAGTATATAATA
AAAGAGCAATAAAAGATTAAAAGTGAATACATGATACCCATGGACAAATTGTCCGAAGGC
GAGCCAAAAAGTGTGGGCACCTCGACTTAGTGCACTAGTGATCAACACCGGCATAGGAGT
ATCGCTATATTGTGCAGCTCTTGTAGTTCTGAGTATTGCTATAGTGTACAGCGACTCCCA
GCGTATTACCAGGTGACGAAGGGGGTAATACGAGTTTGATTTGACTGAGTTGACTTGATA
CTTAGTAGGGGTTGATTGAAGTTCATTGCTCACTAAATAATATAATAAAATGAAAATGCA
AGAAAGATTGATTTATGTTCTAAACTGCTTTATGAGATTTCCACAGTATTTCAAAGATAT
ATTATATATACCCTATTATGTTTAAAAACCCTCCACGAGCATGGCAGATGATGCTCACCC
CGTGCAACCTTTCTGTATTTCTATGTACGGGGAAAACCCCACAACAGGTGACTAAATTCA
AGATAGGAGCTATCTTTAAGGAGCGCAGCTTGGAGCTAGAGGATGTTTAGTTAGATTTTG
TTGTTGTATTTTTCCATTCAAATTGAATAGTCCGGGCTGCGACCCGTGAATTACTTTATC
AGCATTATT
>Unigene0000129
TACTTTCCATTCAAATTGAATAGTCCGGGCTGCGACCCGTGGATTTACATTATCAGCATT
TATTTTATGTACCCATATTGTACCAAAGATTGCATTATCAAGAGATATTCATACCATCTG
GATCTTTTCCATTCACAACCCCGGGTTCCGCACCGTCCGGTTGAGTCTAGACGGTCCGAA
ATTTGGGGGCGTGACATTCTATTTTCAAACCGAGCCTATGTGCAAAATTTTGTGATATAA
ATGACTTAGCAGCCCCAATATCAAATAGAACTCTAGCAGGAGTAGAAGAAATGTGAAGTG
TACCTTCAGTCCCATTGGCCAGCTGCTGCCCTGGTGGCCTGGCTGCTGGTCGTGTCACCT
GCTTCTGTTGTCTCTGGGCCCACGGGACATGCGCTCCTCCTCCTGATTTCTTACACACAT
TTGCCTTGTGACCGACCAAGCCACAGTTGAAACAGGTCCCATTGAACCTCTTCGTGGACT
GACCCTTCCCTTGGTAACTACTGCCTCCTGCCGGTGCTGTAATCTGCGGAGGTCGAGTGA
AACCAGTGGAGGTGCCCTGTGTAGCTGTACGGTTGACTGCGTCAAATTTCCTCTTCCTCG
AATCACGAAGACCGCTGTTCACTGACTCTGCCTCGGAAGCACAAATGACAGCATCTAGAA
CATTATCAAACTGCAAGAATCCGACCTTATGCTGCACTGATGGGCAGAATCCTTTCTTAA
ATCGTGACACACGATCTGCTTCAGACTCGGTGGATCCGTAGTATGACAGGTGATCGAAAC
GTCGGTAGTACTCCTCCACAGTCATCTGTCCTTGGACCAGAGTCTCGTACTGTTCATTCA
GCTTGGCTTTTTCAAAGGTAGGAATGAATTTTCGTTCGAAGAGCATACGGAACTCATCCC
AAGTAGAAGCATTCAACCTCTCTCATCCATAGTGACGAATGCATGAATCCCACCATGATC
GCGCATCGCCTGCCAAACGGTACACTGCTAATCGGATCCTTTCAACCGGAGTGCATCCCA
GTACCTCCAGATGGCGTTCAATCTCCTGGAACCATCTCATAGCTGCAACTGCACCTTCAG
TACCAAGGAACTCTCGAGGGCATAAATTCATAATCCTCGTGGATAATTTGAGCCAACGGT
CAGCTTCTTTCTCTGCATTAGTAGACTCACGTCGGTTCTCCTGTTCATCCATTTATCGGC
ATGCCTGATAAGCTGCGGCCATTGCTGCATAATCAAACCCACTGGTTGGAGCTTGTTGCC
TGTGCTGGGGGAGCAGTAGGTACAGTCGGTGTAGGCTGATCAGAGTTCTCGGCCAACACA
TCCTTGAGAATAACTTCCTCTTTATTAGGATTTGCCCTGGTATTCAAGCCACGTCCGGAT
CCACGACTTGCTCTACGACCGGTAGAGCCTCCACGATTCCTGTTTGGTGCCATTCTCTGT
AATTTGAGAGTAAACTTGATCAGAATACGTCAAAGAAAGAGTAATGGGCCTATGTCCCAC
ATCTGAAGTTCCACTGAGTCTTCATCTCAGTGTTAACCATACTCTGATACCAATCTGTC
>Unigene0000130
GTTTACATGGTATTAGAGCCACCAAGAAAAATTACGTTCCTATTTTTCTCTCTCCTATGG
TCTGATCCTTCTCAGATCTGTTCTCTGATCTCCCTTGTGACATCATCCCAATTTTTCACA
TCTACCAGCCCTCTCTCTTAACCTCGCGACATCACCCAAACTTCCCAGATAAGTTGCGAG
TCCCCAAAACCCCAGAATAGGGAGTCGACACCCTGTTTTTCTCTTAATACCAGGTTGCAC
CACCAGCAAAGGGATGCGCCTGGTCCTGAAACCCTTTTAGGGTCTGTTTTTATGAAGTAA
AAAGGTACTTTAACCTAATTTATTCCTCTTTTATGATCTGGCAGCCTTGATACGTGAGAG
TCTTTTCAATTCAGGTCTGATTTCTATCAATTTCTGGTGCAGTATACTCTGCTACATCCT
ATAGTAGTGACTCTTCTTTGCTGTTTTTTCTCTGAGAATTCTTATTATAAGCAACCATGG
ATGACAATAATGGTTCTTCTCAATTTAATTTGATCACCAACCCCTGCGCATCGAATTAAA
AATGTTCTTCTCAATGGCAATAATTTTGCCTCATGGTCTCGATCGGTCCATATGTTTCTC
GGAGGAAAGGGTAAGCTAAGTTGGCTATCTGGAAAAATTCCTAAGCCAGATGCCAAAGAT
ATTGAAAAATTGGAGCAATGGGAAACCGACAACTACACCATTCCATGGTGGTTGTTTAAT
TCACTAGAGGCTGATTTATATGAGATCTTTATGTTCCATGACACCGTGGATGGACTTTGG
ACGACCCTTACCGAGATGTTTGCACACGCTCGGAATGCAATTCGGATTTATGAACTGTAT
AGGGAAGTTGCCCAAGTAAACCAGAAATCTGACTCTACTATGGGTACTTGAAGAAGAGAT
GGGAAGAACTTGCTCAACACAATTCATTTGCAGGCATTCCTGGAGTGACAGCATTTCTGG
AGTGGCACCTGAGATTGCTAAGGCGATCGATACACATATGGATCAGCAGAAAGTGTTTCT
GATGGGTTTGAGGCCAGAGTTTCAGGGACTATGCACACAAATCCTCAACACCACTCCTCT
ACCTACTTTGGGGGTTCTGTATGCTATGGTTAAGGAATCTGAGAAGAGGAATCAGTTGAC
TGTAATACCTCCTATGCCTTCACCAGATACTATCCCAGATCAGGTGGTCTTCGCTACGAA
TTCGGGTCCTCTTTTTTTCAGGTTCTAGCAATGGAAGACTTTCATGTGTCTGCTGCAAAG
GGAAAGGCCACACTAAGAATGGTTGCTGGAAGCTTCATCTTGAATTGAAGCCCTGCAGAT
CTAAAGCCCAAATTTAAACAGAACAAGCCTCGCACAGCTGCAATTGCAGAAGTCTCCACC
ACTAAGATATCTTCTTCTAAGTCTGCTGACATTTGTAGCTTGCCATGTTTTAGCAGTCTC
AGAGTGCTAGCTCATCCTCTACTGCCATGACTGCCTCAGGTACATCAACTGCCCTTCATG
TCCACTCTGGCCCAATACCTCTGAATGGGTCCTTGATTCTGGGCCAATGATCATATGACT
GGTACGTCTGAGAACTTTACCTCGTCCATTTCTTCGATTAATCATTAAGTCAAACTAGCT
AATGAGTCTATCATTCCTAACTGTAATAAAGGGGATATCATTCTCTCTTCCTCTATTACA
TTAGAGTCTGTCCTTCATGTTCCCAATCTCGCATTCAATTTAATTTTTGTAAGTCGTTTA
GCTAAACGCCTCAATTGTGCAATAATTTTTCTTGCTGATGTTTGTTTCTTACAGGACCTA
AGTACGAGGAAGATTTTTGGCAGGGGGTATGAGCGAGATGGGCTCTATTACTTTGGGGAT
CCACCAGGCCTATCTTCTCCATCTGCTTTGCAAGCATCGGTTTTACCCGAATCGGGTTCC
TATGTTTTTTCATTAGAAACTTTGCATCTTTGGCATGTTCGTGTTGGACATGTCAACTTT
CAATATTTATGTCTTTTATATCCTGATTTAATAAAAGCTTGCAAAGTTCATAATTTTCAT
TGTGTTATTTGTGCCTTATATAAACACACACGTTCTAGCTATATTCTACGTATGCACAGA
TTTCCATGTACCTTTGATCTCATTCATTCTGATGTTTGGGGACTAGCACCTGTCGCTGCT
CTTACAGGGGCCTGGTATTATATCACTTTCATTGATGACTATAGTCGTTGCACATGGATT
TATATCACTTTCATTGGTGCCACTTTCTCTCCTGTCGCCAAACTTACTACAATTTCACTT
CTCATATCCTTGGCAGCTTCTTTCTCTTGGCCTTTGTGGCAACTAGATGTCAAGAATGCA
TTCTTACATGGCGATCTTACTGAGATCATTTATATGGATTCACTAGTATGCAGGTAAAGT
TTGTCGTTTGCAAAAGTCGTTATATGGTGTGCAATAATCACCTCGTGCTTGGTTCTCTAG
GTTAAGTGATGTTATCATTTCTATGGGCTTCACTCGGTGTCATTCAGATCATACTTGCTT
TGTAAGGCTTAATGGGGAGATATGCATCCTTTTGCTTGTGTATGTGGATGATATTATTAT
TAGAGGCAATGATGACAAAGGGATCTCTCATGTGAAAGGTGAGACTTGGGGCGTGCCACT
GATGTGAAGGATTTAGGATTGTTGAAATATTTCTTGGGGATTGAAGTGGCCAGGTCAAAG
CAAGATATCTCCTTGTTACAACGAAGGTACGTTCTGGACTTGTTGGAAGATACAGGTATG
TTAGGTTGTACACCAACTTCTTCCCCTATGGATCCTAATTTTCCCCTTGTAGCAGATCCA
TCTATATATTAGCGTTTTGTAGGCAGACTCATCTACTTGACCAACACTTGACCTGACATT
TCATTTGTTGTTAGCAAAGTCAGTCAATTCATGCATGCACCACATCAACCCCATCTAGAT
GCAGTTTATCATATTTTGAGATATCTCAAGGCATGTCCTGGATTAGGATTGTTCTATATT
TCGGGGATCCA
>Unigene0000131
TATCGTGCCAATTTCGGGTTATTATCGGGTTGTTATCGTGTTAAATTCTTAACCCGAACA
CGACCCAACCCGACATCGTGTTGAAAATAGCCAACCCGAACACGACCCGAACACGATATG
TCGTTTTAATTTCGTGTCAATTTCGTGTCGTGTCGTGTCGTTTCTGTCGTGTCGTTTCAG
AAATTGCCACCCCTAGTTGCCGATATATACGAAGAGTCAACTAATTACTCGGTGAATTGT
ACTAGATGCAAAAAATAAAGACAATGAACCACCCCCTGCGCGCATACGCCCGTACATCGC
ACATCAAGATTTTTCGAGCGGGTTGGGCTGCCTTAGACTTGCCCCACCTTTGGGCTCGTG
TGCACACGTGGGTTTCTATTTAGCCCACCACTAGATAACCACTACCTATCCAATTATCAC
GTATAAACATAATTCAAGTCTCTCTTCTAGCCAATTACAAATCCAACAATATGTGTGAGC
GTGTTTGTGTGGGTGGGGGCGTGTGTGCGTGTATGCCACTTATTCAAAGAAAAGAAAAAC
GAGCACAAAGTACAAAGTAAGAGGTGCACATTTGAGCAATTATGTGCATGTGTGGACTAA
CCCGGGGTGGAGGCCTCTTGGCAGCCCTGTCATCCTCGTCATCATCATCATC
>Unigene0000132
GAAACATAGTAGTTTTCAAAATTTGGTGCCATTCCATTTTGGAGACTATGGATGAACCTT
AATCTCTTCTTGTAGCATGCTATAAGTTTCCAAAAATCCTCATTTTTCTTTCATCACCTT
TCTCTCTTCATGCTCTTCGATTTGAGATCCATGAAGGGTAGGTGAAAAGACCATTTTACT
CTTGTTTCTAGAACATGCGGATGGATCCTTCTAGATCAATGATGATTTGAGATTCAACAA
ATTGAGAAATCTGTATTTAACTTTCTCCCACCACTCATGATCTGATACCTTCACCTTCAC
AAACCTAGCTTTTCCAACATCCTCCTCCTTGTAAGTAGACCGATGTGAATAAAT
>Unigene0000133
GTCAAGACCATGCACCACCTAAACACCTGTTGGATCCGTGTGGCTATGCAACTAGATGAA
AAATACCAATGTCATGCTGGAAAAAGTAATAGACAATGATAATTTGGTTGGTTGAGGGTG
TTGCTTGCCAACCTCCCTCCAAAGACTTGCTCTTTATTAATTAAAATAGCTCTCAATACA
ATAGTTTCTCTAATAAAAGGAAGTCTAACACTCTCTTGTCTCTCAAAGAAACATATGAAT
GCCCCTAAAGGGTCGTGGCTCTCCCTTGTATAGATTACATAAAGGAAATACTTTGAAAAG
AAAGATATCCTAAGTGAAATCAAACTAGGAATCAAAAATAGAAAATTGCAGCTGTCGGGG
CCTGCTCGATAATCGGCCAGGGTCTGGTCGATATCAACCAGAAGCTGCTCCCAAAATGTG
AAAGTTTTTGACCCCGGTTGATTATCGACCGGGAACCAGAACCTTAATTTGCCTCCCTTT
GCTATCCTTCCTTCTTTCCTTGTGGTAGTTCTACCAACTAACCATGTATGTTAGCTCTGC
AACTAACAGGAGCTCCTCCCGAATCATAGGCCCCTCCTTTGAGACCCTTGAGCTCCCGAT
CAAGCAAAAGAAAGATGTGGAAACAACCGCGATCCTTCATCTCAGCTGTGCCACTTAGAC
TTGCTAGGAATCTGTCATTTCTTCCCAATCCAAAAGTGTTCATGCTTACCATGTCTCGAC
TCCCTTGTTCTTCTTTGAAGAATGCAATCATTTTTCAATGGCTCCTCTCAACTCATGAGT
AGATCTTCAATTGAAGATAGACGAGTATCCTCTTCAAGTTTGTCATCCAATAATGAATGT
TCAAAAAGCTTCAAGTACTCCGCATTAACTACGGAATACACGTGTATGTATTCCGGCAAC
TCAAGCTGACACGCATTATCATCGATCTTCCACCTGCAACCGAAGTCATCAACATTGGTG
TGGTTGTAAGTCATTGCTTCAGCTCCTGGAAAGCCTTCTCACAATCATTTATTCCAAATA
ATCATCACGTTCTTCCTCTAGAGTTTAGTTATTAATGCTTTTATACTTGAGAAACCTTAA
TTAAAGCATCGATAATATCCTGCCAAGTTAAGGAACTACGAACTTCTATCGACGTTGGCG
ACTATTTTTATTCCATAATAAATTGTACTTTAGACGGTTCAACTAAAATCTCTTATGCAG
ATACTACATGTCTAAGAAACTTCATAACTGAGAAATTTAACTGAATCTTTCCAAAATCCA
CCTTCCTCTAGCTTCGCATACAACTACTGCTCCCAAAAAGTCTGAAGAGTCATTGCTAAA
TACCTCGCATGTACTTCCTTCATCTTCAAGTAAACCAGAATGTCATCGATAAACAAAACA
ACAAATTTATCTAAGTACTGATTGAACACTCGGTTAATGAGGTCTATAAAAGTACCTGAA
GCATTAATAACATCAAACGGCATCACAGGGAATTCAAAGTAACCATACCAGTACAGAAAC
TGTCCTCTAGATATGTTCTTTTTAAACTGCCATCGAATGATAAATCATTACAACACCAAT
ATTGGAGAACATTGTTGCTCCTATGAATTACTTAAACAGATCATCAATCCCATATAGAAA
TAATTATTCTATATCATCACGTTATCCAGCTTCCAATATTCGATACACAATCTGAGGAGT
TCCATCCTTCTAGCTATAACAATACTAAAGCTTCCTGAGGTGAACAACACAATCAGATAA
ATCCTTTCACAAGGTACTCATCAAGTTGTTTCCAGAGTTTTGTAATTCCAGTCAGTGTTA
TTTGATGCCCAACAATAAATCAGCTGCAAACTCCACAACTTGTCTTTTAAGAAAGTTCAG
GAATAAAACACGATAGAGTGGTCATAATCAACTGAATTAGACATGATATCCATTGCAGGT
TTAGTCCAAACCAGACTTTCCAAGAAAGAATAAGTTGAGACTGACTTATTCAAAACACGC
TACATAATAATAGATCTCTACCAGAAGATCAAATCAAAATACAGGTAGTACAATATACCG
ATCAAAGTGTTCACAAAGCAAATCAAATTTAAGTATGAGGTCGAAGCCTTAACAAATCAA
CATGATCAAATCAGTGGGAATAATAACCACAGTAACAATGGAGCAACCTCTGCAAATTTC
TCGTAGAACTACCACACCTTTTAAAGGTGAAAGACTCTTGAGACAAGAAACACAAACAAA
CTTCAAATGGAGATTTCAACGTATATCCATGTACAACCCAGTTGAAAGCAAATTGTAGAT
AAGGAAGGCTTTCATCCCAAGTTTTTGGTTGATTGGAATTCTAACCTTTCAATAAATGTA
CCATAATCCTATTTACAATCTTTGTCTGCCCATTGGCCATCGGTCTGCAGATGGAAAGCG
GTACTCCTCTTCAGTCTAGTGTCCATGATCCTCCAAAGAGTTTTCCATAAATGACTTAAA
AACCTGCTATCCCAATCCGAAATAATCGATGTCAAAAGCCCGAAGTGCTTCCATACATAC
TGGAAAAATAGTTTAGCGGCTCCCTCTCCTGTAAGCTTATTCGTCCACAGAATAAAAATC
ATCTTCTTGCTGAAAGAGTCGACCACCACAAACAAATAATCATGCCCGAACTTGGTATTT
AACCATCCTCCGATGAAACCCGTGAAGTGCTCTCCCAATGTCTGCTAGGTACTAGTAGAG
GCAAAATGGCAAATGCAATCCTTGCTTCCTGTTGGAGGTCTTAGAGGTGTTGCAAAGTAC
AAAACCTCTCAAATAGCGAGAAACACCATCCTGCATCCTAGGCCAATACAAATATCTTTG
TAGATTAAGCAAAGCCTTGCCAACTCCAATATGTCCTACAACCTTAGAAGTGTGAGCATC
TCTAATCCAATGCAATCGATCCCCAAACTTTGGAATGCATAGTAATCTCCCTTTGTACAT
CAATCCATCTTACAACTGATACTCCAACGACTTACCTTAATGTAACTTGCGATAGTCCTC
CCCAAAATATGCACCCCCCTTATAACTCAAACAATACTTGGAAGGCTCGGCCAGAAATAG
TGCGGAATTAGTTGAGATAGATGGCCTAGATAGCATATCAGCTAACTTGTTGGTTGCTCC
CTTCACGTACTTGATAAGAATGTTAAGTTGTTGAAGATATGACATCCACTTCATGTGCTT
TGCTTGCTGTAATTTTGTTCGTCTGAGTAGTCAAGTATTGCAGTGGTCAATGATTAGAAT
GAACGATGAATTTCTTCCCTGCCAAGTAGACTCTCCAATACTTCACCGCTTGGTGCATAG
CATACACCTCCTTGTCATAAGTCGGATAGTTCAAAGTTGCTCCACTAAATATATGAGAAT
AGTAAGCTAGGTCGTCTATTCTGCAACGAAATTGCTCCTAGTGCATAGTTTAATGCATCC
GCTTCTACCTCGAAAGTACTTTGTAGATTAAGCAAAGCTAGCACTTGTGCCTATGAAATC
TTCCGCTTCAACTTAAAAGTATTTGTATACTTGATAGTCCATTCAAATTTCTGATTTGCC
CATGTAAGAGCATGCAAAGGTGTTACAACCTGTGAAAAGTGCCTAATGAACTTCCTCAAA
TACTGACATGCTCCCATGAAGCTACGAACCTCAGTTATTGTACAGGGCCTACACCTGTGA
TGACCTTGACTTTTCCTAGAATCACCTTCAACTCTCCGGCTCCAATTATGAATCCCAAGT
AGATTAAACTCTCTTAAGAAAACTCATACTTCTTTGCATTCAAAAGTAGTTTGTGCTCCC
GTAACAACTCCAAAACCTAGGCGTTCCTCCCATGTTTTGCTAAAAATAAAAATATCATCT
AAATACACAATAATAAAGTCCTCAATGTAAGGACGGAGTACCTCATTCATCAATCGCATG
AAATTAACCGGAGCATTACATAACCCGAAAGGCATCACCTCCATTCAATCAAACCTTATT
TAGTCTTAAAAGTTGTCTTCCAAATGTCTTCGAGTTTGATGTTACTTGGTGACATCCAGA
TTTGAGGTCAAGCTTTGTGAAGAACCGGGCCCCTTGAAGCTGACAAGTCTTCAATTCTTG
GTAAAGGTATCGATTCTTTACCGTGATCCTGTTGAGAGCTCGATAGTCAACACACATCCT
CCATGTTCCATCCTTCTTTAGCATTAGCAAAACTGGTGACTCACAACGCGAACTACTAGG
CTTGATGACTCCTTACTCCAATAACTCCCAGACTTATTTCTTGATCTCCTCAGACTCCAT
GATAGAGGTGTGGTATAACCCCGAATTAGGTAGAGGTGAATTCCCCTCCAATTGGATCTT
ATGCTCCACAGCTCTTTGTGGCGGCAACCCATCGACGTCTCGAAACACATCGACAAAATT
TGTTTGTAATTCCTCAATCTCGGGCTCCAGTGGTTGTGGTAGAGTAGATAATGTTACAGC
CTTAGGATCTTGCTTCTCTCGAATCAGAAGTAAAAGACATCCCTTACTAGCATTGACTAA
CCTCTTAGCTTGTGTGGTTGTAACTAACATGTTCCCCAAGGGTGGAGTTTCTACTAGAAT
CTCACAATCCATTCCATCCTTCTTAAACACATAAACATGCTCCCTTCTATCGAAGCAATC
ATAGCGATCATACAAGTAGGTTCCAAGGATTACTTGACAAATGTCTAGAGGTACCACCTC
ACATGTGACCTCATCCACATACTTACTTGAAATTGTAAACTCGAAGGTACATCGCTTTGA
TCCAACCCAAAGCATATGGTTTTGGATGTGGTATAGTGTCTAAACCCAATTTCTCAACTA
GCATTTGTGAAATCAGATTCTTTTGACTCTTCGGATCAATGATTGCCTCAACTAGCTTCT
TCTTGACTTGTATGTTGAGGCGGAATACTTCTCGCGTCGTGAGTCTTCGGCTGTGGTAGG
CAAAACTGAAGAACTAACCATCAACACTAGAGAATCATCAAGTTCGATCATCTTAGGTAG
TTTAATCACACCTTCCTGAGCAACTAGAGCTTCTTTCTTACCCTTCTTGTCTTCCTGTTG
CCTACGATCCTTTGGTTGCAGCTCGGGATGAAGAACCCAACACTTCCCTATATGCCCAAC
ACTTCCCTATCATATGCCCACTCTTGTGACAGTGATCACACAAATTCTTTCCCTTTCGTG
ACTCTCCCTTTTTCAGATTTTCCTTTGTCCTTACAGTTCATTTTTCCTTCTTTCACCTTT
TCATCCTTCTTGTCCGTCTTCTTGGATCTACCTTCAATAACAGTAGCTTTCACCGCAGCA
TCCCCTATATCCTCTAAATCGAACATCTTCAATTCCCTTTAGATATATTCCGCAAGACTG
CCCATGTATTTCGTGAACATCTCATATCTCGAAATATCCACATCCAACTTCAAAGCTTGA
TTGTGAAACTCTATAGAGTACTCTTGCACCGATTGTCCAAACAATTAGCGAAGGCGATGC
CATGCATGCCATCTCTTCTCCAAGTATCTAATCGGGTAAAATTCCTTTTGCACAAGCCTC
TTGTATTTCTTCCACATAAGCTCCTTTATTGAGTTGTTTTTGCTATAAGACTTCCACCAA
GTCATAGCATAACCATCAAGCTTGAGACATGCAAACTTGATCTTCTCATTGTGAGTATAC
TTGCCAACCAAAAAATAACATTCCAAGCGATCCAACCACAAATCCAATTTTTCAGCAACT
AAGACTTCCACTAATTTTCCAACTACACCGGGACTTCAATTTTAAAATCCACTCTAGTAA
AGGAATTATTAAACTTACTGGCTTTCTTTCGGCTAGATACTTCTTTCTCATGCTCCTATT
CTCCCTCTTCATCACTACTAGTTGATTCCTCTTCCTCCAAGTCGGTTTCGCACTGCTTCC
CTCTGAAACTCATGGATTTCGTGAGGGTTTGGTTCATTTTTTGTGAAAGAAGTTAAATGG
ATTGAAACATCGAAACCCTCTCCTCTACTAACAAGTCTACATTTGCATTGGTAGCTTGTA
AGTTGTTGGTGGTGGCTTAAGAATCTTCCTCCGTAGCCATATATTCACCACAAATTCGTC
TCGATCTCCTTTTTCCAATATCGGGATCTCCTTCAACAAGCAAATCTCCACTACAAAGTT
GTGGGTCGCGTATCAAGACCATAAACCACCTTAATTCCCAATAGAATCTAGTACTCTAAT
ACCAATATAATCCATGTGACTATGCAAATAGTTGAAAAACACAATATAATAGAGAAGAAG
AACAATAACAACAGTATGGTTTGGTTGAGAGGATTGCTTGCCAATCTCTCTCTAAAAGAC
TAACTCTTTTATTAAAACTCTCACAGTTGAATACAACTGCTCTCTCTCACAAATTGGAGT
CTCACACTATCTCTTGTGTAAAACATACAATAGAATACCTAAGAGGGTTGTGATTATCCC
TTATATAGAGTACAATTAGTAATTGCCCAAAAAGAAAAGAAATTCTAAGCTTTAAAGCAA
AGAAACCAAAATTGGAAAGTGCAACAATGGGGACCACGCATTGTGTGGTCAACTCCTATG
CCAACTTGGTCTCACCACGTAGCTACGTGCGCAATCCACACAGTGCATGGAGGTGAAACT
GAAACCTGTCAAGAAAATCCTTCCACCACGCAGTGCGTGATCATGTTATCCTCTTTCACT
TGCTTCTAACAAGCTTGAACACTCCTCATTTGGTCTTTTCTTCTCTCCCTTGCTAGTTCC
AACAACTAAACAAGTATGCAAATACGTGTTGGCTCTGACAACTAATATGCCACCTCCATT
AGCTCTAACAACTAAGGAGAAGATCCTTCCGGATCAATCACTAGTTGTGTCCCTCTCAAC
CATTTAGTTAAGGTAGTCTCGACAGTGGTTTCCCATTACTCGCCTTCCTCTTCTAATGTG
GGCATCTCCATTCTCTGGACTCTTTGGGCGCTCCCTGTTATTCTGATGTGTCTTTGGGTG
TGAAAGCTATCCTCGTCCAGATGCTTTCTCTAACAAATTACACCAAGAACTATTGAACCT
ATTTTCTTATGTTCAGCTCACAGCATAAAGATACAAGTGTCTTCATCAAGCAACCAACAT
GATCTATATCTCGCATCGAGCTTTCCTTTCCACGTAGTCACAGGAAACCCTCCTCATCCC
CCAATGAGACTTCAGGGATGGTTTTTGTACCCTTTATCACATCAGTGAACCATAATTATT
GTCTTCCTCTTGGCTTTCCCCAATAGCTCCTTCGAGCTCTACACATAATGAAACTCAGAA
ACCACTTCCCTCTGCTAGCCATTGCCTCTTGCCTATGCTATTCAACTTGCTACTTCTAGT
GAGAAACCCACCTGCTTTCTGAGGTTGTTTGTTATCCCAAGAGGCAGGCTTCCATGACTG
ATAAGTTTAAGGCCTTGCTTAGACATTGATTCCTCCCTCTCTCCAACAGAACGTAGTTGT
TGCAAGTGATATTTTATCTTAAGCGGCTCGCTAATAGTTCCTTTTTTAGTGTCAAAAAGC
CCCGTAGTGGCTTATGGGGTCCACTGGCAGCATATGTAATTGATTATGATGACACTTTTA
GCCGAATTGTCAAGCCTACCGACTACCACTATTCATACAGTTCTCAGTATAGCAATCTGG
ATGATCTGTCTCCGGCTAGTTGTACTAATTCTAGAAGCTCTACCTCTTGTTTTTCTGTGA
TTCAGCCCTAACCTGGAGTGTCAAGAAGCAGCCTACGGTCTCTCTCTCTAGTGCAAAATC
TGTGTATTGCCAGCTTTCTCAGGTATGCTGGAAGCTTCACTTTCTCGTCTCCTTCATGAG
CCTGAGAGCCTCACTTTCCTATATCAATGCCTATTACATTCTAACTGTAGTGGTTTGCGC
GGATGGCTCCATTATGTGTCACAAAGCCTTTTAATGGCTGAGGGGTTTCACAAGCAGCAT
GATCTTAAAATAGGGATCTCAATATACATTACATAAATATTGAATATATTTAGAACAATA
AAACCATGTCGGGTTTCTGATTATCTAAATATTAAAATCGAGTAATTTTGGAAATATGCA
CCTTCACGTGATTGGTTTTGGGTGATACAGAATGTTATATTGCTCGTTCATTGTCAAACA
TGGAACTGACATGAAAGCAGATTCGCAAGCTCTAGATATAATAGAGACACACATCATATA
AAATTTTACGAAACACATTCACAAACAGCTTTAATCATAAACCAGAAAATTGCACAAAAC
TAGTGCAAGTAAAACTCAGATATACAGTAAAATATAGTCCTGTAGTGGAAGGAATAAAAG
AAAACAGTACCCGAAAGCCACTGTGGCCACGACGACTTGTATCTTAGATGAAATCCAATC
ATCCAAAACAGAGCTCCGTAGTTTATTATTTAAACCAGCATGATAGGCAGCACTGGAAAT
GCCATTCTTTGACAAATGAGTAGACAAGTCATCACAAGTTGTACGTTCAAGGCAATAAAC
AATTGCACAGACATCTCCACTCAATTTAAGTAGATTAGAGATATCAGCATAGGTGTCATC
CAAAAGATCTTTGTATCGAACTTCATAATATATATTAGGGCGATTAAAAGATGATTTGAG
AACAAGAGGATCTTGCAAGGACAAGGACGCAATCACATCCTTCTGAACTCTGCAAAACAA
AACGACCAGATACAAATATTGCATGCATTTCTTACCTAGAAAAATATATTTTTGCGCACA
AAAGTCCGTATAATTCCAAAAAGTAAGGAAGTCTAGAAATGAATGGGTTCTTCGCACCAA
CAGAATGCTAGTTTCATCAACAGTGACCCATTGTCCTTTTAAATGAGGGGGGAGGAAGGG
CATAAGGAAGTTCTATTCCACATCTCCTCGACTACATGGAACTTGTACGCAAAATCTTTC
AAGAACAAGTATTGAGGTGAATGACATTATGTACACAAAATCTTATCAAGTCTGAACATG
TGAATAATCTAGAGACAATTTGTTGGGATATTAAAAGGACCAAAATCCATGTTTTTTTTG
TATGAAAAGTGCATCATGAAACTCACTTTGGAACAGCAGTAGCAGTCAAAGCCAGTATTG
GTACATCTGGGAGGCGGTTCCTCAAAGATGACAGTTTCCGGTAGCTAGGCCTGAAATCAT
GGCCCCATGAAGAGATGCAATGTGCCTCATCTATGGCAATAAGATTCAGCAACCCTCTAC
CATGGATCTTTGTTAGCTTTGACATAAACCCTGATGTTGCAATTAACTCTGGGGTTACAT
ACAGAAGCCTCAAAGTTGGCTTTCCAGAATCAAGGTCTTCATGGATCTTATTCCTAACAT
TTGATGGCTGGGTTGAGGATAGAAATTCAGCAGCAATCCCTCTCTCCTTCAACGCTGTCA
CTTGGTTTTCCATCAGGGCTGTGAGCAAGAACCGAAGAACCAATGCAGACAATTAGAGAT
GTGTCCTATTAAAGGACATACAACAAGCACAATTCCAGGTTTTGCCAGTGCAGGGATCTG
GTAACACATTGATTTTCCACCTCCAGTTGGCATGAGACAAAAACAATCTCTTCCTGATAG
AATTGCTTCAATGGCGTCTAATTGCTTTCCTCTAAATTCAGCGTGCCCAAAATGCCATCT
TAAAAGCTTTACCAAAGCTTCTTTCCCGCTTACCTGCTTTTCATTACCACGTACGCTATG
CACCGGCAATGGCGACTTCTTCATTTCCACTACCTGTAAACAAACAGTACCCAAATATAA
GAACAGAGACAAATCATACCCTCCACTTCCTGTCTCTCTGAAAGAATGAACTCCGTTCTC
CGAATTTCTAAGAATTAAGCGGATTAACCATCAAAGTCAAGGACGTGAAAGTATCACTCA
AAATTCCTCAGTTATGTCGAGAAGCTTTTGGCTCTGGCAAATGGAAACATATTATGCTAT
AATTCGGATTACCACGCCTTGAAAGATTCAAACCAAAATTTTGATATCAACGTTTAAAAA
CATTTATACATTAAATGAAAAACAGAGAATCAAGGAGGGAAGGGAGGCACCAGAGACCTG
AATGAAGGTATCTGGCCTCCTGATTAATGTTCGAC
>Unigene0000134
GGGCATACCAAATACCTTTGATTAAAGAAAATTGATTAATGACAATAAAACAGATATTCC
AACACTCCCTCTAAATAAAACTAAATCAACCTAATACTAACTTGGACATATCAAATCCCT
TGATTAAAGGGAATTGACCAATGACAATAAAACATATACTCAACACTCACCTCAAATTGA
TGGAGGTTTCAAACCGAAATCAATTTGCATGTCACTTCTTACCTTTGCAGAAAATTTGCT
CTTATTCCCCCTGAATTTGAATTCAGGCCTTCAAAGAATCTTGAGTGATTCCTTTTACAT
CCAAAAAACTGTGCATATACCAAAAAATACTTCATTTCCAGTACTGCATTGTACAAAGGG
TTGGAATAACATGTCCCAAAAGTGCACAAAAATGGGAATAACATCTGCCTAAACATGTGC
CAAAAAATGGTGACAACACCTGCCCTGATCCGTGTGGTTATGCAAATAGTGGTAGATCTC
ACAATATTATAATAGAAAAGAGTAGAAGAAGACAATAATGATTTGGTTGAGGTGTTTGCT
TGCCAAACTAGCTCTAAAAAACTAACTCTTTATTAATGTTGATCGCGGAATTACAACATG
CAAACTTGTCTCTCACAAGTAAGGAAGTCTAACACCTCCAATGGTAGATCTCAACAATAA
TCTTCCTAATACTCTCTTGTAGAATATTTAAAAGCTCTCTCACAGAACTATTTCTCTCTC
ACAAAAGAATTACAAGTCTCTCACTTCTCTCTCTTGTGTAGAGAATTGGAAATGCTCTCC
AACACTCCTCTATACAATAAGAAAGGGTTAAAAGAAATAGAAATCCTAAGCGAATAAGAC
TAGGAAAACAAAATTGAAAACTTCCAGTTTGTACGCCGATCGATCGGCTAACATTCCTTC
GCGATTTTGCTTTTCCAGCAAATAAAGCTTTTCCTTGCCAAAATCTCTCCCTGTCAGCCG
ATCAACCGAGAAAGCATGTCGATCAATTGGTTGGCACTATTTTGCCATTTTGCTCCTTTT
CTTGCTCTTTTCTCTTGGCTCCACTTCTTTCCTTTCCTCCTTACTTTTGTTAATTCTAAC
AACTAACTTTGACGCATTGGCTCTGACAACCAATGGTGGATCCTCCCAGATCAAGGATCC
CCCTTTTGAGAACCTTGAACTCCCATTCAAGCTCCTTACCTCTACTACTGGACACAAGAT
GTTACCAATCAAGATGCATTACTGTTCTTGCAAAGTAACCTTTGGTGATTTCCTTACTCC
TTGGATGTAAGCTCTCTTAGTATCCTTGCAGGTCTGCCTTGATGTGGACTTCCTCCTTCT
CCGACTCTTCCTCGAAGAACTCTTTGGTTGCTTGAGCTTGCCTCTAGCTGGAAACTTGGC
CTCTTAACTCCTTTGGTAAGACTTTTAGCCATGTCTTGCACACTAACTTTTGCCTTCCTC
GGTGTCCCAAAATATTCTCTGATTTTGCTTGAAGTACGGTCAAGATGAACTTACTTCTAT
CATTAACCATCCTCTTAGGTTTACTTGTCTTCCGGTAACGGTTTGCCTGCTCTCACCTTG
AAGTCAATCCCATTCTTCTTGAGCGTATACTTTTGTTCCCTTCTGTCGAAGTGACCGTAT
CAATCATATAGATAAAGACACCCCAAGATGATTTGACAAACATCTAATAGTACCACCTCA
CAAGTTACTTCATCAACAAACCGTTTGGAGATAGCAAACTTGAAAGTACACTGCTTGGTT
ACCTTCATGCCTCTACCTTTCTGAATCCACCCCAAAGCATATGGATTTGGGTGTGGTGAT
GTTTGTAGACCCAATTCCCCAACAATCGCTCTAAAATAAGGTTCTTTTGGCTCCCGGGAT
CTATCATTGCCTCAATTACGCTGTCCTTCACTTGCACTTTGAGATGGAATAACTCCTCCC
TCCGTGAGTCTTCAGCGGTGTTTGGTAAAGCTGTTGAACTGACAATTAAGATAAGCATCT
CTTCGGCTTCCTCGACACTGGATAGTGATCTAGCATCATCCTGGACTACTAGAGCTGCTC
TTTTGGCTTTCTTATCTCCCCTTTGCCTCCGATCCTTTAGTTAGAGCTCGGGATGAAGAA
CCCAACACTTCTCTGTCATATGCCCACTCTTCTTACAATGTCCACACACATTCTCCTTCT
TTGTCGACTCTCCCTGTTCATACTTACTTTCCCTTTTCCAATTCTTCCTTTGCTTCACTC
TCATCGGTTTCCTAGCTCCTGCCCTATATTAACAATTGCTTTCATAATGGCATCTCCTAT
ATTCTCGAGATTAAACATCTGCAATTCTCTTCAAATATACTTTGCAACCCCGCCAGTGAA
CTTTGTAAACATCTCATATCCTGAGATCTCAATATCCAATTTTAGAGCTTGGTTGTGGAA
CTCCATAGAGTACTCTTGTCATATTTACCCGTTCCTTTGGCGAAGATGGTGCCATACATG
CCATCTCTCCTCCAAGTACCCGACCGGATAGAACTGCTTCTTAACGAGTCTCTTAAATTC
CTTCCACGTCAGCTCTTTTATGGAATTGTTTTTGCTATAAGACTTCCACCAAGTCATAGC
ATATGCATCAAGCTTGAGACATGCAAACTTGATCTTCTCCTTGTGAGTATACTTGCCAAC
CGAAAAATAACTTTCCAATCGAT
>Unigene0000135
TAATGCTATCAAGTACTACCACAGGTTTCACCTGTCCTCCAGGAAATTCATCCTCGAATT
TTGTGTGGCCACTTCCTCGCAACGTCCTCCCTCTCGTGGCCATGCTTGAATATTGATATT
TGCCACTCCACGGGAAAAGGTACTTAGAGTATTTCAATGTCTTGAATCCCTTCTTTTTTC
TTCTCTTCCAACAATTATGTATGGAGTGCTTCACATTCAAATGCTTCATCAATTCATGCC
GTTTGGAGCTGCTACATTAAGTAATGGTTCCACTCCAAGAAAGTCTTCATGTCCATGCTT
GTGTATTGAAGTCACCTTCTGTTTTTGCAAGATAAAAACCCTTGCAACTTTCTTTAGTGT
ATCTCTTCCTCCCCAACTAGTATTGCCACACTTGTTGCACATAGCTTTAGTTTTGCCATT
GTCTATGGGGTTTACTGCTGCATTTCCCTTTTCTTTTGTCTTAAAATGATCATGCATGCT
ACCTTCCAAGTTCAATTCTTGAGTTGGAACAATTTTGTTGATGAATGCTAGCTCTTCTTG
TGTCGAATCTTGCAGATCATTAAACTTCTCAGCATCATGGTTCTCTTCATCATTTTTAGC
GATAAGAACATATTCCCAGCATGAGTTGGTTCCTCCTAGAACTTCTTTAAATTTGTTACA
AAATATTAGCTTTATCTCGCAAGTCTTCATTACACCCTGTCTCTACATGTTCTCTTTGCT
GCAATATAATGACTAACTGCACATTTGCAACCTGTTTGTAGTCTTTATCTTGTGGTGTAT
CTTCAAATGGCTTATGATGAATGTTTTCATCCAAGTTAGGCATCTCAATCTCATCTTCTT
GTTGAGGAATAGATATGCGCTCTAGTGGTGGGTTTCTTTTGCAATGTACAACCTCAAATT
GTCATCTTTTTTTGTACAATTACTAGAACTCTCTTGTATGCTTGCTTTTTTTGTACAATT
ACTAGAACTCTCTTGTATGCTTGCTTTTTTTGTACAATTACTAGAACTCTCT
>Unigene0000136
CGAAGCAACGGTTTAGAGGCCGACGGCGTTTGAGAGTTCCAAGATTGTAATGAATTCATG
TGGGTGCCACGTGTATATCGCATACATCAGGCCAGCTGTCGGTTACATGTTGAAAACACG
CGAGTGAGAGAGCTCGTCACAAACGATTGAAAATCCAACTGCTCGAGCGCTGTATATGGT
CGGTCCTTATTAAGCGATAAGTTTACCTTGGGTTTGGAACCCAAAGTAAACTTGGGGGGC
ATCTGTAGCCACCTGAATTTTATGGGCTTGAGGGGGATACCGCCCGACCATAAGCTGGCT
AATTGGAAGGGGCCGTTGGGCCTAAGATCCATACTGGGAGCCACATACCCAAGAACACGT
GGCTGGGGAAGCCCTTGACCAGTTCCAAACCACGTTG
>Unigene0000137
AAACTTTCCAGACATCCTTCCAAGTCCTACCTCAAACTTCTACAACAGCCCTCAAGTTCT
CTGTTTGACTAATAATGGAAGCAAAAGGTTTACTCATTCGACAATCTAGGTTTGAGCATC
TAATTCTCCGTAACTTTATCCCTTCATTGTATTGGTAAAACTTCAATTCGTCTGTTATCT
CCACCGATTTCTCTCCACCAATCTGTCACCATTACTGATAGGGAACACAAACGCCTCAAA
CGCTGGATAAAAGAAAGGAGAGTTATCAAACAACAGCAAAGGTACACCAATTGCCTTTGG
CGAGTCATCTACTCCAACAGCTTCATCAATAGTGGAAGAAGCTTTTATAAGAGTGCTAAT
AGTGTTTCCAGAAGCATGTAAAGCCTTTAGAAACTTTTTTGTAGAAGGGAAAGTGATAGC
CTTTACATGCGGTTGCTCCCCACTATTTGTATGAATGGCAAGATTAGACCCAGGCTCACT
AAATGGGGACACTGCTAGAAAATCTTCATTAACTGATATCTCTGGTTTTGAAGAACTTGT
AGCTGTAGAATCGGTTGCGATACTCGATGATACTGGTATATTAGACATCACCCACCCTGG
AGGCACCTAGATTAATTTTGTGATCTTCTTGATTAATACCTTTTTAGCCTCTCTTGGAGA
GGGGATAATGATAGCACTGTGTGTGAGAACATATGCATATGTAGTGCATTCTCTTGTTGA
AAACTCATAGTAGCATCAGCTTCTGTATTAAAAATATGACTTCATCCTCTCTAACTTCTT
GCAATATAATAGGTGCAGGTTCAGACTCTGACTGAGTTACCATTGCCTGAAGGTCTTCAC
CAATTGCTGTAGGAGAAGTAGTTGGCATAGCAGCTGTTTGATGAAATGCTTCTGAATTAA
TTCTTCTTTTGATCTCCC
>Unigene0000138
CAGCCCGTCACTGCAACACAAAGGAAATTTAAATCATGGTAGTATCAACATCACAAATAA
AAAGGTTGGGCTAGGAAAGTGAAAACATATAGTAAAAAGTGTATCATTAGCCTCTTACGC
CATAATATTTTGAAATGGCGTCCCTATACTGCCAAAGAGAAAAAGTTGACGATAGCACTG
CTGGCATCATGCCATCATGCCTCTTGACAAATTATTTATTGGCCGTGATAGATTATTCCA
ATCAACTATAATAAACAGCAGCCAATCAGATTGGGAGAAAGGATTCCAAACTAATAACAA
AGGGCCCTCAATAATCCTACACTTTCCAGAATTTTCATATTGTTGCACCTGAATCCTTTC
TCAGTCCGTGCCATATAAGAAGAAACATAAACCCCAAAAACATCCTCTGCTCTGTCGAGA
TCGCGAGATACAGACACAGAGAGAGCTTGAATTCATGGCGACTTCGAAGCTTCAAGCACT
CTGGAATCACCCAGCTGGCCCTAAAACGATTCATTTCTGGGCACCAACTTTTAAGTGGGG
CATCAGCATAGCCAATATTGCTGACTTTGCTAAACCACCCGAAAAGC
>Unigene0000139
CTGTCGCGTGCCACTCTAGCCCCTCTTCACGCGCACCTGGACAATGGAGGAAACAAATTT
TTAAACTCTCTGAACACATCCATGCACCGGCAACAAATCCGCCGCGATTACCTCCATCGG
GAAATCCATCTCCAACCTACCTTCATCCATTCATAATTCCGAGATCTGATGCAACCCCGA
CCTCCACTTACGATCTTCTCCTGCTCTTCATCTCCTCCCCACGATGCAGCAGACCAAGCA
CCAAGCACTGTTACCCTCTCCAATCGTTGTGATTGTGCCATCTTCTCTTCTCCACCAATG
ACCACTGTCCTCATGTCGATTAAGATTTTCCAGATTTTTGACCGATGCACTCTTCTTTGC
CAACCAAGCCCAACGTCGCTACAACCTTTTCTCTTGCAGCACTAAGGACTAGACGGAGTG
GACCTTTGATTGGACTCGTACCCAACCGAGCACGAAACAGAAACATGAGGACCCCAATTT
CCACCTCCTTTGGAAAGTCAATATTCTCCACCTCATTTGAAAAGTTAACAATTTCCACCG
CCTATGAGAAGTCAACAATTCAGGATTTTACAGAATTACCCCTATATTCACATTATTCCC
CTCTTGGACCCGGTTTGCTAAATGTACCCATTGGCATGCTATTGCACCATGGGATTTGCT
AGATGCGCTCAAACAAATTCCATATTTCCTTCAGGAAATTCGTCCTCGAATTTTAACTAA
GTGTTGTAGTAGACTTCTCCTTTCTTGGTTGGACACTTCCACCCTCTGTCCTCCTTCCCT
TTGCCATCTCTAACATGTTGATTTCTACCCCTCCACATGATGAGATACTTTTTCAAAGTT
GTTAATCTCCTCTTAGCCTTCTCTAAATATTGAAATCTTCCTCTCCATATGATATGATAC
TTAGAGTATTCGGAAGATTTTGATCCCCTATTCTTTCTTCTCTTCCACTCAGCTTACACA
CTCAACCATGTCAACAAGGAAAGTTTGTTTGAAAGCGCAACAATGAGTAATGACTCTACC
CCAAGGAAATCTTCATGCATTAGTTCTATTTATGCTTTCTTCTACTATGTTTGCATGATT
AAAACCTTTTCAACTTCAGTTTTTATTTGCCTCTGCCCACAGTTGTGTATTGCATCCCTT
TTTCCTCTTTGATTGTCTCGTTGCTGTATATGGTCCCCTTGTGAAATAGATCATGAATTG
TCAAGCTCCATAGTTACTTTTCTTCCCACATTTAGTTTTTGTGTGCACAACTTCAGATCT
TGATCAAAATTTACTCATTTTTGTACTTTCTCCCGCAAAGTAAAGTCATGCTCAACTTGT
TCACGACTTGTTGGCTGCTCCCAAGGCTTCACTGCATCATACGTGAACTTGCTTTCAAGT
TCTTCCAGCTGTGTATATTCACAATATATTGCATGTTGGATAACTTCACACGTTC
>Unigene0000140
TTGGAGACAGGGTAGGACCGGTTACCCATTAGTTGATGCAGGAATGAGAGAGCTTTGGGC
AACTGGGTGGATTCACAACAGGATAAGAGTGATTGTTTCAAGTTTCTTTGTGAAGTTTCT
GCTTTTGCCATGGAGATGGGGGATGAAGTACTTTTGGGACACACTTTTGGATGCAGATTT
GGAAAATGATATCCTTGGGTGGCAGTATATCTCAGGGAGCTTACCAGATGGTCATGAACT
TGATCGTTTAGATAACCCAGAGGTATGTATGCATTTGCAAGGTCCATTTCATAATAAATA
GTTGTGCCTTCAGAATAAACCTTCAAATTTTTACATTCAAATATCCATTATGCAGCCACA
TCTTGTTTACATTTGTAATTTTTCCATCGTGTCCCCATATGCTGTGAGTTGAATCATCTT
CTTTTAAACATTTAGTTGGAACTTTTTTTTTAGGGTATCTTTTTTATATCCCTGAAAGAT
CTATTGTTAGAAAGTAAGCGCCTACTTCTCTGCAGAATGAACCTTGGAACATGATGCTAG
AAGCAAGTAACAATCAAAGAAAGAACTCAAAACACAAGGAAATCACACCATAAGACAATA
TTTTATGTGCTTTGGTTACGATGTGTTGGAAGATAGGATTTTACGCCATGATTCCAGGGG
CGTATCATTTGTCATCTTCCGTTATGAATTTTAGTATTTATTATCTTTTAAACCCATAGG
GGTATTTTTTAATTTCTTCACCTTTTATAGAATTGTAAATAAATTTGTCTTCATTGCAAT
TTGAGATTTGACGATTGTTTTCACGCTAGTTTGGTATCAGAGCTCTTCTGCAGCAAAAGA
AGGAAAAATCGCATATCTTCTTCTAAGACATCGCGACCATCTCCCCCGTCATCAGATGCT
AAAGCATCTCCTCTAGGAGTTCGATTCTGATCCCTCGCGACCATCTCCCCCATCATCAGA
TGCTAAAGCATCTCCTCTAGGAGTTTGATTCTGATCCCTGGTTTCTCTATCAGATCGCAA
ACAAGAAAGAAAGGTTTTCTTTTTTCCCGTCACTGACCAGTTCGCTAATGGAGGAAGAAA
TTTCTAAATTCTGGCCTGAGTCACGATCTTCATCCTCTAGATCTCTAGTTGATTGGTAAC
TAGTTTGATAAAATCACTTGTCGTCTGAATGAGTTAAGTTGGATTTTATTTGGAGCAATA
CTGGACTGCTGGATTTTTTTCTTCTTCGTCTCTTTGACCCTATTTACTGATCTCCTTCAC
GTGTCAGGGCAAACTCACGGCTTCGTCCACTAGAAGATCCCGATGATTTGACATTTTTTT
TCCGGCTAAGAGTTTGTTTTCCAGATCTGCAGACCCAAGGCTGCAACAAAGTTATCTTGG
TTCCTGGATAGCCTGAACAGAAGTGGAAAGAGATCACAAAAAGGGATGATACTTGCCCAA
AGGTCTTTACAGAATCTAATTCTTTCCTCATTTCCAATTTGGAGTTCTGTTCTCATTTAG
AAGGATGTCAGCAGTGAAGAAATAGCTTTCCAATCGTGTAAAGAACAAGTATTCTGCCAA
AAAAATTCCCTCATTATGTTAATAAAAATGATATTGAATGTTTTATCTCATTCTAGGAGG
CACGGGTGCGACACCCTGCATCCGCATCGGGTGCGGCTGGGATGTGGGTGTGTGGCGAGT
GCACACCCAAAACTGGGTGCGGCTGATGACGTCATACTTTGCTGCGGGTGCGGGGTGGAT
GAATTTGTTATTTTTTCTTTCTTTCTGAAATGGCTTAAAACTGGATACCAATGATGATGT
CATACTTTTTGTTTTTTAGTTTTGAAATACTAAAAGTCAACGGGTAAAATATGTTATTTT
TTCACGGTTCTCACTATCCACCTAACTTATCTCCCTCCCTTCTTCCTTCTGCCTCTCACA
CCAGAGAAGATGTTCCTCTCATGTTTGGACGGTTCTCACTTTCTGCCCAACTTAACTCCC
TCCCTCCCTTCTTCCCTCTGCCCCGCACACCAGATAAGATGTTTCTCTCAGAATTTAACA
CTATCTTCAATATGCATATCACAAACTCAAATTGTTTTAATTGTTGTAATAATCTTATTA
TCAAATGCAATTTACTTAATTACAATTTCATTATAACCTTTTTAAAAGTATTTTTATATT
GCTTCTTAACCATAGCAAAGGCTTTTTCAAAGCTCACTTTAAACAAAACCTTCCCTTTTC
CTAATTCTGTAATCCTTACAGCTTCATTGACATTTAGACCCCGTTTGAATAGGCTCGACA
TAAGTGATTCTCTGATTTTTTTTTTCAATCAGAATCACAAAAAGTACGTTTGGATAGTAG
TAATGAGTTCTGATTGTTGGACTTAAAAGTGTTTTTTTTAGAATCTCCAAATTCGGTTAT
TTTGATTCACCAATTCTGATTCTCACAAATACACGGATGAACAGTGCTTTAAATGAAAAA
AATATTCCGAAACTATCCTTCCAATTACAGTTTAGTCAAAATAAAACACCTCTTCGATAT
AACAGAAGACACCGTATCAGGTGCATCAGCGAATAGGGAAGAACAGATCACCGCAATTCT
CTTACGGCGGTGCTCTCAGGGACGATCATTCATCTTCTGTCCTGGTAATCTATCATGTCA
TTGTATTACATGTAAACTATACAAACGAGTTGAACAAAAACCTGTCCAATCTTCTAAGAA
ATGGAGGATTGTCACTCAGGTGTGAACA
>Unigene0000141
TCAAATTCCCACTCTACACATTTTTATAAAACTGGGGGTGTACGACCACCTAACCTAACA
AACATGTTTGTCAAAAAAATGACATTCAAAATGTGGTGTCATTTCAATATCCCCCAATGG
CAATTTTATGACAAAATATCCTATTTATCTTGGTTGATTGGCAGGGTCGATTCTTGATCT
TTAAGCAACGATCTTTCTTCAAGATTAACAAGCTTTCTTCATCTTTGAGAAACGTACTTT
CTTTATCTTCAAGAATCGTGATTTGCTCCCTCTAAGATTAGTAATATCATTCCAGGCTTT
TATTTTGCTCCCCCTATCTTCATACCTGCAAAATAACACAAGAAGAATACCGTTTCTCCC
CATTTTTGTCATAACAAATGCCATATCCAATAATAATAATAATGCATGAATGGAAAGAAT
GCAAGTATGAGATACATGGAAGATACCAAAATGAAATCTATGGACTCGACTCAAAAATTA
ATACAAAAGTACGACTCAAGGCATGACCACTCAAACTCACACACAACCAAAATAAAAAAA
AAATGAAATGCGGTGAGAAACGAGACTAAGTTAATTGACACACTCCAATGGAAGTGCGAA
GAAACTTAAAGCCAGTAGTGTCTAGAGGATTAGTAAGGATGTCCGACAATTGATGCTCAG
TGGGAGTATAGTCCATGTTAGAAGTGAAGCACACTTATCTTTTAAAATCTTGAGATCGTC
TTCTGGTGATAACTATACCATCCGGCTCACCAGCAATGGTTTCATTAGTGTGATCTTCCA
AAACTAGGGAAGTCATGGTATCATTAGTAGCATCCACTTGCTAATCCTTTCCAAAAAGGT
TGGTCTGCTCCATGACAACATTAAATGAAATTCCAACTTGGTTGTTATCATAATTCTCAA
CATTCAAAGTTTCCATGGTGTAACAATTTCCTAAAGATTTTCTTCCAATCATGTATACCT
TATGATCTTTGTCAAACACTTCATATTTTGATTTGTTGAAGATAATATCAACGTCTTCAT
TCTCACACAGTTATGCAACACTTAGGAGATTTTTCTTTAACCCTTTTACTAGTAGAAAAT
TCTCGATTTTAGTTATGTCAAAAACATGCACAGTGCATTTACCAATGATCCTTGCTTTTG
ACCCATCTCCAAAGGTAACATCTTCACCATCAAACTCTTCTAGAAATCAAAATCTATCTT
TGTCAACCGTCATATGCCTAGAGTAAGCAGTGTCCATGTACCAAGCAGTGTCTTTTCCAG
TTTGAAGTGCGGTTAAGGCAACTGAGCATTTCTCATGCATCTCTCCTTTTATCTTTTGAG
ATGCAGAGACCTTTGAAACGCAGTGCCACCATGGTTCATCGTGTATCTTCACAATCCTGT
AAACTTGCTTCATGCGAGTGACTCTCCATGTCTCTTGCTTAGCTTGTTTCTTCCTTCTCT
TAAGTCGGTAATCAACCTGTTTGTGACCACGAATACCACAGGAATAATAATTGAAGTTTT
TCATATTCGGCCTACTATAGTTGTACCCTTGAGTGTTATATCGAGCTGGAGGTCTTTGAG
TAACCTTGATGGGATTTATCTTGGGATTTAAATTATTCGTTGTCTCGGAGAGATACCCAA
GTCCAGTCCTATCATAATAACTCTTACAATCTCTTAACATCTCATCCAATTTTTTTCAAC
TACTAAGGAACTTCAAATTTATGTTCTCTAAATTAACAATTTTAGCAATTTGTTCCTTAT
TGGACTTTTCAAACATTCCAAGCTTATTTTCCAATTTTAGGATCTCATCTAGAGCAGTGT
CAAACTCAATCTTCAATTTGTCATATTGGTGATATTTATCTTCCAAATTAACATTTTTGC
TTTTTAGATTATCCAACAGATCATTTAGCTCACATATTTGAGATTTAAGAGACTTGATGT
TCTTCTCAACTTCATCATCCTTGGAGAAGGGAACTTCAATAATTTTCTTCTGGGATTAAA
GGTCAGAGATTTTGTCCTTAAGATCTTTCATTCCATTTTCAAGGTGAGAATTCTT
>Unigene0000142
ATGAGTTAACTCTATAATCCTTATCACGTGTCTATGATGCACATATCAAAACATGACATG
TATAACATAACAAAGAATAAGGAAATATCACATAACCGCATGCATAGCATATCATAACCA
AAATAAATAAGTACCGCATGTGAGAAGCACCAAATATAGTAAATGACATACAAAGAGAGA
AAAAATATGGGATAAATAAGGTAAAACCATTTCCCATGGTATAATAATATAATTCGAAGG
TGATTATAGTCTCTTGGCATTTTTAAACTCTCCCTCGATCGCAAAAGAAAAGATAAACAC
CGATTTAACTAATTCTGGATAGATCTATGAATCTACCTATATGGGCCAAACCGAGTAGAA
TTTGAGAAAACTCAAGGCAGGAAAGTTTTCTAGAATTTAAATTCCTTCAAAAGTTGCTCT
CACAAAACTTTTCCAAATTTTGACTTCAATGGGGCAAAACCGTAGATTTCCAGATCTACA
TTTTTAACCCAAATCGTTCCAACTTACTTACTTTAATGCTATTTTAAGCTTTGATGGTCT
AAATAAATTTTATTTAAGAATGTGTGCACTTTTCCTAGGTTGTTCATCCGTTATCCC
>Unigene0000143
ATTTTGCTCGGGTTTTGAAATCTGAATAACAGCTATATTTCTACCCATAACTTCCAAACC
GTGTGAAATTTGAGGAAACTCAAAATGAAAAGTGTCCAAAATTCGATTTCCTATAAAAGT
CCCGTTGATAACTTTTCTTAAATATGTCATCTTCCAGCCCGAAAGATTAATTTAAAATTC
TGCTTTAGTGTTTTATAATTAACCGGGCTTCTTTTAGTATGTACAATGACCCATAAGTAT
TTATACTATTTTATTTGGGCTTACTAAGTTTGTCCACACCTTCCCTAAGTTGCTCACCCA
TTTTCACCATTTCTGAAGAAACAAAATTATTTTTATTTTTGGGAATATAATTTCACTAAT
TTTCATTACCGGTAACTTAGCCTTACCGATAATCAGTAATTAATCCATACCACCCATCAT
GAAATACCAATAATCCGATTATCGATATTTCAAAATGATTCCCCATCTTGAAATACCAAC
AATCCTATTATAGATATTTTAAGATGATTCCCCGTGCGCATGTCTATAATATAGCCCCAA
CTCGGGATAAAAATAGTAATCCAACCCTTTAGGCTAAAAATGTATATATATAAATCCTGT
GCAATTCATACATGCCGGGTTTCCCAATTTAACTGGGTTCCGAAACCAAAATCAGGAGCC
TAAAGGGTATCTTTATATTTTTCCATTAGGACCAACTTGCCTAATCTTTAATTTTTTCCC
TGGACGTCCACTAGTCCGTTTCCCCAGAGACTCTAAGGTCCATAATTTTTAACCAAAATT
CTAAAGAGTTTTCCCGTTGAGTTTCCCAAAAGTTTTCCCGTTTTGAGTCCGAACTCAAAA
CTCCTAAAATTATTCGAAGTGTAAGATTTTCTAAAAAAATGGGCAGAGCTTCCTCTATAT
CTTGTCTATCCCAAAATCTAAAAAGTGAAAGATAATATGCTTGTACCATAACGGTATAAG
CCCCAAAGTATTTCTACTATATATGGCAATGGAAAAATATACCGTATCTACATATTATGC
TAATAACATCGGGAACTCAACATATAGGCTCATGTATTCAAATAAACATACTTGTAAACC
AAATAAAAACAAATAAATAAATATAAACACATAATGCATGCATAACCCCGTATAAGAGCA
CATAACATACAAGCAAGTAATCACATAAAATAAACTCGTCACACATAAACTAGCACATAT
ACGTATATAGAATGCATGAACGTGTTGGCAACCACCGCCTATAAGAGAGAGAAGGGATAC
TCACATAATACGTGGTAATTGCCTTTCTTTT
>Unigene0000144
ATTCATAGGGCCTTTTCTTCCCGTGCACTTGCTCTACTTCTTCGTCGCTTAAGAGACACG
TTGAAAGTTGATGCACTGGGATTAGAGGCTTTGTCCATTGCATTGCCTGCTGCATTGGCT
TTTGCAGCCAACTCAACTACTTATTGGTTGACACTGCGTTTGTTGGTTATTTGGGATCGA
TCGAACTGGCAAGAGTATCTGTTTCGGTGTTTAACCTGATGTCAAAATTATTCAATGTTC
CGTTGCTTAACATTATCACATCCTTTGTTGCTGAAGAACATGCATTGGTTAGTAATGGTT
CTGAATATTTGATTGCTTTTATCTTACTTGGGGAGTTGAATGGAAAAGTATTGCTTATCT
CTCCAAACATCGGTGGGAGAAGAGTTGTTGAGTTTCTCAGTATCTGAAGTCTGGTGGTCT
TTTAATTAGAAGGGCCTTAGTTATTCTTGCAACTGACACTAGCAACATCTGTGGTAGCTT
GGGAGGGACCTACACCTATGGCTGGTTATTAAATTTACTTACAGGTTTAATTGGTAATAT
CATTAATCACTTATGCTTTGGCACTTTCTGACCAGACTCCTCTTACTAATGTTTATTCAC
AAGGAAACTATGAAGAATTACGTGAAGTAATTTACAGATTTCTACATATTTAGCAGCATT
CTAC
>Unigene0000145
ATATCCTTCCTCTCTCTTCTGATCACTCGCTTCGGATCAAAATCCAAAACCCCTACCTTT
ACATAGTTTTTTCTTTGATCCATCAATTTTGAACTATGAAACGGGTTGTCGATGGAAAAT
ACAAAATAGGGCAGAAGATCGAAAGTGGATCTTTTGGTGAAATCTACCTCGTGACCCATA
TCGATACATACGAGATCGTTGCCTTAAAGATTATCTTTCATTATTTTGATTCCGTTTATA
ATAAATGGAAGATGAAGATAACAAAGGGTTCGTCCCAGATTGTTTATGTTCAAAATTGCA
CCTCTATTCCTTTGATTAAGAAAAGTCAACACATAGACAAACGATATGGCAGCTCAAGTT
CAAGGTCAAGGAGTGGGGCAACCTCCGGCAGGTGAAAGACCGAGACGACCTCGTTCAGAC
CATCCGGGTTTTAACAGGGACAGAACGTGAGAACGATAATAAAGAATTGGAAAACAAAAA
CTGGGAGAAGACGTCTAACAATGACATCAAAGCCTGTCACTAGCAATGTCTTCATGGACT
CTACGAATTAGAAAAGGGTGATCCCAGAAGTTCTAGAAACTTCCTAAAACCACACACAGC
AACCAATGTGTCACTTTGTCAATTAAGACAAAGCCACGCTTTTAAAAGAGCAGACGCCAC
TTTCCAACACAACCAGTCACACCTGTTCATCTTCTCCACCCAACAGCGAAATCAGATGGC
GAATCCTAAGGTGGGAGCCTGGGAATGCCTCAGACGGGCATACAACGAGAACTTTTATCT
TACTCCGGACAAGCCCAGTTACATCCCTACTCCACTGACAGAGATGACTCGAGACTTGCT
CATGGAGTGGTTTATAGTGCAGGAACGGTATGCTTCCCAACATGAAATCAATGAGACCTT
CGATGATCCAATCGATTCCGAGGATGACGAAGACCTCCCTCCACAGCAAAATTCAGACAA
GGGCAGTAACAAACTCCCCCTTCCTCCGCCAGCTCAGGACATCGGGATGATCGATGAAGG
AGACCCGATCCCCCATGTGGTTGAGTACAACGGTGGCTTGGGATCTGAAAGTGAATCCGA
CTCCACAGCCCGTAATTACCCTCCTTGGTAGGAGAGACTACACCAAGAGCTTTGCTAGAA
GTTCATCAGAATAGGGAAATCTCAAGTTGTAATGAAATAAATGAGGAACGTGACTCGGAC
ATAGATCAAACTCCTAGCCCTTATCAGATTGAGTTGCTCGATACTGAGCAACTAAATTAT
AGTGAGACTTCGTTCTCAGATCAGCCTTCCAGCGACAGGACCACTCAGATGAGGAGTTAA
ATGATACACCAATTGAGCAAGTGCGCCTGACAGTTCCCGGCACTGATGATCCATCACTTC
CCTGCTTGACATTTCGGACATGGATTCTGGGAGTTAGTTCGTGTGCCATTTTGTTAACCC
TGAACCAGATACCGCTAAAAAGTGGTTTTCATAGCACCAATTTCAGCCTAAATTGTTGTA
CTTCCAATTGGAAGACTCATGACGGCATACCTACCAAAGAAGCTGAAAAGAATTCCTAAA
ACGGAATGATCATTTTCTATGAATTCGAGCCCTTCAATTCGAAAGAACATGTCCTGATCA
CAACTATTGCAAATCTGGGCTCAGATAACGTCTATGCGACAACAATTATCACCATGGTGA
AGGTCTACTATAAACAAGAATTGCATCCTCTAGCAGCACTCTTCTTTACACTAAGTACCC
ATGTGATTCCTATATATCCAACATTTAAGTTATAATAACTTTTAATGAGCTCCAATGTTC
AGCTTATTACAATTGCTCCGTATTTGTCGACTGATGGTATTTGGAATATGTGTGTAGATG
GTTGGATATGGATGAGTAGGCCTATACCAGAGGTTTCTTGTTGACTCACCTAACATGTGG
TGGCCTTCCAACTTGGTTCAAGTCTCCATCTTTAGGTGCTTGATATAGTCCCTCTTTTTC
CCTCTCTATCCACACATCTGATATGTATGTTTCTTCGTTTTTTCCAACTAAGTAACTTTT
TTTACTTTGGAATTTGTAGGGCATTGCATGAGGTAGAGACTAGGACCAAAGGAGGCTTGC
ATCGAGCTTTGTGTATTTCATTATTCCTGGTTATCTCTTACCATCCCTAGCTTCTCTCTC
ACTAATTTGCTAGATAGGGAAGAATTCCGTCACAGCGCAACAGATAGGCTCCGGTTTTCG
TGGAATTTGTAGGGCATTGCATGAGGTAGAGACTAGGACTAAAGGTGGCTTGCATCGAGC
TTTGTGTATTAGATTATTCCTGGTTATCTCTTTCCATCTCTAGCTTCTCTCTATGGTTAT
CTCTTTCCATCCCTAGCTTCTCTCTCACTAATTTGCTAGATAGGGAAGAATTCCGTCACA
GCCCAACAGATAGGCTCTGGTTTTCGTGGCCTTGGCATCGGCTCAGTTACCCTCGATTGG
GAAACTATAGCTGGTTTCTTGTTAACTCCTTTAGCCAGCCCCGTTTTGTCATTATTAACA
TGATGGTTGGGTTCATCCTATTTCTATATATATTAATCCCCGCCGCATATTGGACCAACT
TGTTTGAAGCCCAGCGTTTTCCACTTTACTCATCGACTATATTTGACTTTGATGGTCAAA
CGTATAACTTTTCACGAGTTTTAAATAATACAACATTTTCTTTTAACCAAATAGGATATA
ATAGCTATAGTAGGATTAATCTGAGTATCATGGAAGCATTCAACAATGCTCTGAACTTTA
TCGACACTTGCTGCCACGGTATCTCATTTTGCACTCTACCACGGGAAGTATGTACTCTTT
CAAAAATTATTATGGGCTTCTTTAGTTAAGCATACCTTTGGTCGATAGATCAATAATCCT
TTGCTTTCCATTTGCAGATCCATTTGGCAACAAATGAAGACAAAGTTGCTTGATCAATAT
GGCGATGTGCATGCAAAGTTGATGAAGAAAAATTATGAGAGTGTGCCTTATTGGAGGTTT
TTCATATTATTAATGTTTACATTTGGGCTCGCCATGCTCGCTTCTGAAGGTTTCAGTAAA
CAGTTGCAGCTTCCTTATTGGGGAGTCATACTATCAATGGGCTTGGGTCTATTTCTCACT
CTCCCGATTGGTGTTCTTACAGCTACCACAAACCAGAGACCTGGATTAAATTTGATCACC
GAGATGATTATATGATACATCATGCC
>Unigene0000146
TAGGGTTATTTTTCTCAGGATTTTGGCTATAAAAGGAGCTTTTAGACTGAATGAAATCAT
ACTATAATACACAAGTGACAGAGGAAATCATTGAGAGGATTTTCATAGTGCTCGTGTGAA
GAGTTTTGTGGAGAAAATTAAAGGATTTTAATTTTCTAGGAGGATCTCTGTTCTAAGCTA
TTGGAGACATTAGTGAAACTTGTCTGGTCTTGCTATCAAGGAAGAGTTCGAGGAACTCAT
TGTGCGGCGGAACTAGAATTACAACAAGAGTCTACGACGCTCAGGGAGCCTCAGGGATTG
GACGTGGTCATCCTCAGACTGCTTGTGAGTATATTTCTAGTTTACAATCTTTAAATAGTT
GATAGGATTCAATTGATTGTAAAGATTGTTCTTGTTTTTGGTTTTGAGTAATAGTAGAGA
TAGAAAGCTTGCACCCGTGGACGTATATCTTAG
>Unigene0000147
CATCTATTTGACTTTCATATATTCATGTAATCTTATGTGAAACACATGGTGAGATTAGCG
AATCTCATTTAACGACGTGTGGCATCATCTCATCGGTCGAAATTAAAACTATGATTCTGG
ACAACCCGTAACTCTAATTTCGACGAGGTTTGAAGCGTTGTGATCGTCTTGAAGAGCACT
ACATGGCGGACACTCTCCTAATTTGATTCCTCAAATGATCTCTTAAGTACACTCAAATTA
ATTTAATTGCTTAAGTACTTAAACCGAGCATCTTTCGTAGGATCAAATAACACTTGACAA
CTTATATTTGGTGGACAAAATTTATGTGTCTACAAATGCCCCCTCGAGACGCGTTCACGT
GCATAAAATTTTTTTATGCAGTAAGTGGGCAAGTCTCGAATATATGCTGAGGAAATTTCT
GATGCCACAATGTTTTCACACATCATTTTTGGAGAAAATACGGCTGAATGTGTTTTTACT
TGACCCATAACTTGGACTAAATTTTATTGACTTCGCACACAAGTTTTTAGAAATTTGATA
TTCCATGCAATATTCGGGCGTCGCAGGTGGGCGAAGCCCACCCCCTCCCTACGGGAGGTC
GCCCCGCTAGGGGATCGGGGGCAATGCCCCCGGACCAAAAATTTTGTGAGATAAATATAA
ACTCTCTGTTCTTTCAAATTGCTACCTGGTAGACCATTCCTTAAGGCATTACGGGTTGAG
CTTCACTTTGCCAGCAAACAATAATGGATTGGGCCCATATTATTTTGGTAGCTTGGTTGA
CTCGAATTAATGTATACCCTTCTTTGTTGTTTTCGTCCAAACCTTTTCTTCCTCTGTACG
AAGAGGATTTCCTTTTTCAATATGGCTCTGCTACCATGATTTGAACCGAGCAAATTATAT
TTTGTATTTCTATAAACTCACCTAATCGGTGAGTAATTTTCATAAAAAGGATTCCTGAAA
CCTATAAATACTCGGAGGAACCTCTTAAGACAGCTGGAGGCATTCCTCCCCTTGGCGTGC
GTCCACCAGCAATTGTAACGACCCTTCGGTGGCGATTTGAGATCAAGTATCTTCGACGGC
GAGGCTATTTGAGATCCAGTATCCCCGACGATGAGGCGATTTCAGTTCCAGTATCGTCGA
CGGCGAATTGAGATCAATCCTTCGATGAAGAGTTGAGGTCAAACACCTTCGACGGCAATT
TGAAATCAGGCATCTGTGACGGCCATCTTTGATGGCGTGTTGAGACGAGTTGTATTTTGA
CGGGAATTCTCTTCAATTATTCAACAATGATTCTACATAGCTTGCACCAGACTTGCAACA
CATCCAGACCTGGCGGTGGCCCTTAGATTTGCATCTGATTTCTAGTGGGTTCTCTTCAAT
TGCACGAACATGAATTATCAACACCAATTGAACCTAGATATCTTCAACGACGGCCTCCAG
AGTCTTCTCAATGACGGTATTTGCTGCCTATAAACTCTTCTCAACAGCTTCTTTTTAACA
GTGGCCCCAAGCTTTTCTCAACGGCAACGACATACTTCTCAATGGCGGTGAATTGAATTT
ATTTGTGTTCTTCTCTAATCAACATATTTGCTTCAAATTGTCTCAAGTATCGTCAGCTCA
AGAGAGTTACATAATGCCTTGCCATCAACTATTTTATATGGATTTCTCCCACGAACAGCC
TCATCATCAGAGTAGCTTTGTCTTCAATCATTAATCTGTATATTGAGCAGCTGTAATTTT
TTTATATTGTTGGTGTAAAGACCCAAAGAAATTGCAAAGCCATCCTATATACTCTGTCAA
GGAGCCTTGAAATTGTGAAGCCCTGTGGTGAAGGCCCCATTAAGAAACTCATTACGGCCT
CAAATTGCTGCCAAAAAGGCTGCGAGAGAGTTTTATTATTACAGTGTCAACGAAAGAAAG
ATTAGCCATATCTGTCTCTGTTAGGCCCAACTTTTATAACTCCCCATCAAGAGTAAGGTG
ATCAACTGATCATCATGAGTTTGCTAAACCTTTGAATCCCCACTTGAAGATGAAGGCAAC
ACTGCTGCGAAGAAGGATCGTTGTATAATGCTGCTACTAGAAGGATCTATTACACTATCC
AAAGTCTTAAAATCTTTAATTCGAAGGATGACATGATGTGGGCTTGTCACTTGTGTGTCC
GCCACTATTTTGATATGCTGAAACAGAGTCTAATGCCTTGCACTGGAGTGTGATATCACT
AGAAAAACCAAGAAGATAGTACCGAATATGCCAAAGACAAAGAAGTCACTTTACTTACGA
AAAGCT
>Unigene0000148
TATCCAGAGGTTATCATGCTATTTTTAGAGTACATTTTGGGATCATCTCAACAGTCTACA
TGCGAACAACGTTACCTTGCTTAGCAAAGGTGACGATTCGTATCGATTCCCTCTGATGAT
TGGATTCATAACGAATCGGACCGAAACGCTAATGTAACAGGCCACTACGGCTACTACGCC
CGCTACGGTAGCGTTCAGGAAAGGTGCTTGATGAAATGTCTGAAAGACTGAAAAATGATA
TTAGAGTGTTTTTCTTATACTGATATGACATATCATGATTTATTCCTTATCCGGATGCCT
TTAATCCACTGTAAAGAGTGAGAAATTCTAGGGATTTTACTGAAAACACTCTAGAAGACT
ATTATAATGGCCTTGAAGATAATCTAACCATCCTGTGGTGGTTGATATAATAAGTTGTTG
GAATGCGATGGAGAACAGATTTTTCCATCAATCCTAGTTTGAGGATTACTTGTTAGCCAA
GTAGAACATACAATTCCCCACAAATTTCCAAAGCTGAAACCGTGTGAACCACTTGTGTAA
ACTAGGATGCAAACTAATTTTCTTGATTTGCCTAATAAGATCCGTACATAAGATGATTTA
GTATGATGAATTTAGACAGACTTCAAAGACATCGAGAAGATAGGAATGACCCACTAGAAA
GAATTTACATGGACTCGA
>Unigene0000149
AAATAATTTACAAAATATCATCATGAACCACCAACCAAAGTGAGAAGCAAACCAACATAT
CGGTACCGGTCACTGATGAGAAAATTAGATGAGATACTATCCGAATTTATCACTCTAAAG
CCCTCGGGCATGACAATAAAACCAAATTTGCTAAAGGTTTTTTTAACTGTAAACATACAC
CAAACAGTTGTAATATTCAACTCAACCCAGTACCTTAAGAACAACAAAAAACAATAACAA
ATATTAAAACCAAAACATTTGGATCACCATTTCAGGTTAAACCAGACTTTCCACCCCAAA
CCATGAGACGCAGCAGTTTCCAATGCATCTACCAAAGAATTCCCATCCAGAGGCATCCTT
TCCTTTTCATTTTCATCTCCACGGGACCACGGCACTCTTGTTCAAATTCACAGCACTCTA
TGCTTACACATTCCAAGCCATGGCGCCAACACTTGGTATCATCGCAACCATTAGCACAGC
AATCTCTATGATTCACTAGCTCCTCAAACAACAACTTAACAAAACCACACTTGCGGTTCG
TATATGCTTCCACATATACAGTATGTGGATGAAAACTCCAAAATAGACCGTCCAGAAAGC
ATGAAAACTCTGCATCTGATATTTCTCTTAATTCCCGTATGTACCATTGTGGCTCCAGCT
TAAAATGATTGACATCAAGTGGTGTTGGTATTGGCATTTCTCTTACTTCCCTTGGAATGA
ATGTGACCCTTCCAGCAGGAACAGACATGGTCAAACATTTGATTTTCTTAAAGGCTGCAA
GGTATTCCCTCAAATGTAGAAACCAAGGAGTGTCCCAATTCTCCATAGAACGGCTGTCAA
TTATTCTGATCTCAACTTTTGTTTGTGCTGAAACATTTTGTAAAGATGTGAAACACTTTG
CACGTATCGAAAATTTGAGAACATGTAAATGTGGGGCATCAATCACAGCAACAACCAGTT
TCTCACAGTATTTTAACACCAACAATCTAAGTCGATTATTTGAGATCTTGATCCTTTCCA
ACATGCAGTGTTTCAGACGCAGGGTCTCAAGAAGGGGAAATTTAGGAAAAACATCTTGAA
ATAACTTATCTGTAATTACAGATCCTGTCAACGATAAGCTTTTCAAGCTTTGGCCGCACC
CATCCACAATTATCTTAGGCATCCTATTTGGTAAACCAAGCAAGTCATGGCCACATTCAC
ACCGCAAAGTTTGAACACTTGGTGCTACAATCTCAACAATATCAACATTTATAACATCAA
TCGACTTCAGGACAATCTCAACTCTCTTGAGATTATCTAGTCCATAAACTCGATAATATT
TC
>Unigene0000150
GGAATTTCAACCCTTTTAAGAATCTGGATGATTCTGAAACACCTTGCTTATTACTCTTCT
TTCTGTTATTGGATGTCATTTTGAGTCAATAATATTTGTGATATGAGGGGCTGGAATATT
TTTCTGGGGATTTCACTCGTAAGTCTTTTTCGAGTGGACGTTCCTGTTGTGACTTGTGAC
TAATTTCACCCCAGCTCAGATGCTTTGGAAATCCAAGGTCTCCTATAAAGGTACATGTTT
TGGATGAATTGTTGCTTAGGGAGACCAATACTAATGAAATGGTCCAAAAGAGGAGGCCCT
CATTCTCCTGTCGTCCTTGGTATATTCTCTGCAGAAGTAACAAGGAGAGAGTGGACCATA
CCTTCCTTCATTTCTCAGGATGATGCCTTCTAACTGTTAGGATATTTTTGATATCGACTT
TGGTGGACTCGCAGGAGAGCTGTCACATTATGGTGGTATGTCATTTTGGTAATTATTTGG
GTGATTTGGTTGGAGGAATGTGGAATGCGTCTTCATTCTTGGGCATCCCCTCTAAAGATA
CACAAGAGTTCCTTTATTTCTGATCAAGGATAACTGGTTGATGCTTGCTCCAATTTGTTG
TAGGATATTAATATATATTCATTGTACTCCCCATGTTCTTTTTATGTATATGCACCCCCA
TTTCTGATCAAAAGAAGTTTATTGAAACAAAAGTGTTGGGAGTGAATGGATGGTGCAGGT
TGAGATACTCACTGTTATTCAACTGATAAAGTTTGCAGGTGTAGATTTTGTTATGCAAAG
AATTTGATGCCGATAAGATGCTTGGAAGAGTGGCATTGCTGGGCTAAGCACTGATGTAGC
ACAGTGGAATTGAGTAGAAAATAGTGGTTTTATTCTAATTCAACTAAGGTACAAACTAGC
AGGTTTATTCTGCTATTAGCTGGATTTATGCAGAATCTTCTTGACGAGGAAGAAGCTGCG
TGGCTGAGGGAAATAACGATAACAGAAGGGAAATAATACACAGCAGTGAGCTGAAAGTAA
ATAGAATAACTGAAAGCAATAAAATAGGAAGAGAATAAATATTAATTGAAAATCTCGGGA
TAAAATTTGAATACCTGGATCGAATTAGAGTTCACGCCGCCCACCCTGAACAAATAGGAG
GCGTAAGTAGTTTCTTCTCTTACCGAAAGGATATATAAAGTAATTAGACCGATAGCTGAC
CTTCACAATTCTACTGGCTTTAGTTTTTTATAAAACACTGTAAATTACTAATTTATCCTC
ACTTAAAAGGAATTAAGAAAATACAAAAGTACCTTTAATTAGAAATAAAAATAAATGACC
AAAATTAAGGCCTGTTTGGCCTTGTCCTGTATCAAGCACAGTTACGGAGGTTAAGTTTGG
TGAATTCGTAGTTGATTAATAAGCATTTGATTTTTTATATACAAAATTTAGTCATCTAAG
ATGAATAAAAAGTGGAATCGATTTATGATGGGACAGACAATTAATATTTTTGACATTCTG
TTGCCTGAAAACTTGGGAATAGTCTGTTGAGTATGTTACTCAGCCAAAATTGATGTCAAC
GAATGTTCGAGTTTAGGAGAAACTATGGTTTCTAGGCTAAATGAGAAGATTTATTTGAAC
AGGATGAAATAGATGTTGAGAGCAACAAGAACGCTGGAAGCGCGATACAAGCGATATAGG
CTCTGTTTGGCTAAGCTTATAAGCACTTATTTTTCTATATAAGTGCTTTTACGGGTGTTT
GGCATACTTAACCAAAAAGTGCTTAAAGACTAAAAAGTGTTTTTTGGCAGAAGCACCTAA
GGGGCAGCTTTTTTCCAAAAAGCAGAAAAAATAAGCAGTATTTTTACAAAATTTATTTTT
AAGGCACCCTCACATATTACTAAAAAGCACTCCCAAAAACAGTTTCCAAACTCTAATTCA
GCAGTTTTAAGCTGCACTGGCTTCTGCTTCTCTACTTCTACTGCTTATAAGCACAAGCAG
AAGCTATCCCAAACAGGGCCTTATATGCTTCTACTATTTGATAGGGGCTTTTAGGGTAAA
CTTGTTCCTTTGATTTTGATGTTGATAGGGGCTTTTAGGGTAAACTTGTTCCTTTGATTT
TGATGTGGAAGAACATGTTAGACCTTGGATATGTGGAAGAACATGTTAAACATCAAATGT
AGTACGGAAACTTTTAAAATGATAGTTCTCCAGTTTTTGATTTTATCAGTACACAAGATT
TTTTTGTTGTTGTTGTTGTCTCTGTACTTTCATAATTTCATGTCTTCACTTGTTGATAAG
TTGATTTGGTGCTAGAAAATCATATTTTGATTACTATACTAAGTCAATAAGTCGTTCAGC
ATGGACAGTAAGATAACGGCTTTTGGCAAAGTTTATTGTTGGGTAATTGAACTGCAAAGT
TTATTGTTTGGTAATTGAACTGCAGCAATTCATGCAATTTCTTCCTATAAAGGCTGATGT
GTATCATTTTCTGCATTACACTTGATGCAAGTGCAAAAGTGAAATACATAGCTTCTCAAG
TTATATATAGCTTATTTTGACAAGGTGGGTACTTTGTTTTCATTTGAAGCATTTGTAATT
GCGCAGGTGTGCCTTCATGGTTTGACATGCTCTGGTACCATACTGCCAATGTACCATCCT
TCCACAACTTGACTACCATTCTTTTTTCAACTTCGCACTTTCTAGGATAACAACATCTAG
CATGCAGTAATAAGGGTTTTTTTTTTGCCTTTCTTTGTCATTTAAGTATAAGATTGTCCA
TCTAAACAAAAGAAAATAAACCCTACATGCAAGCACAGGTACTTCTAATCCCCCCACCTA
TGTACTGTGCCTGTACGCCATACCCATGCCTTATTTTGTTGTATCGTTGCCCCGCCATAC
CCATAGCATCCTGCCGTACCCGTGCTTCATAGGTTTTACTTATAGGATAGCGCAAAAAGT
TATAATAATTGCATCTCATAACATATATGATATTGTTGTTTTAATCCTTGCATTATTCAC
ATCACCATTAATTTTTGATTATGTGCTTCAGGTTGACATGGTCATAGTACCAGCAACAAC
TGGACAAATGGGTGTTTTACCTGGTCATGTACCCACAATCGCGGAACTGAAACCCGGTAT
CCTATCTGTACATGAAGGGAATGATGTGACTAAATACTTCCTTAGCAGTGGATTTGTTTT
CATTCATGCAAACTCCGTTGCTGATATAATTGCTGTTGAGGCCGTGCCAGTTGATCGCAT
TGATCAGAGCTTGGTCCAGAAGGGACTTGCTGAATTCACCCAGAAGCTCAGTTCAGCCTC
AACCGATTTGGAGAAAGCTGAAGCCCAGATTGGGGTCGATGTTCACAGTGCTCTGAACTA
TGCTCTCACGGGCTAATGCTTACTCTTCAGTCTGTCATTTTACCTTTCATAGTCGTTTTC
GAAGAATTAAATAAAATTTCTAGAAACTGGTGTTTTAACACCTCTTAACTGGGGATGTTA
TTTATTTTCTTTTGATGGGTTTTATTTTGTTAAAAGCCATTTTGTGCCTAATGGAACTGA
TACATTTTTTGTTGGAG
>Unigene0000151
AATAGGTTTATTATCTTTATTATTCTTTCTTGCTAAATTCTTCTTCTTGCTATTTTCTAA
TTATTTTCTCCTAGTCTTGTCATCTACTACAACTTACATCAGCACCAAGTACAAAAATCC
ACTATCAGATTTCTGTCCTTCATCAAGTTTTAAAAAGGACTTGCCCAATTTTCTTTCCAG
AACAAAATTTTATCACCATTTCCGTCTTTTGACTTGAATTCTTTGCCAAAAAATTGAAAG
GAGTGAGGCAATACTTTTCCATGGACTTTTAGAAGATGACTTGATGTTGACTGGAGTATC
CCATGTTGTAAATGCAACCAACCAGAAACCGATAATTGAAGCAAACAACACCACACATAA
AGCTAAAGCGAAAATGCTTGATATGCAATTAAAGGATCGTATTATAGATGGACTTAAAAC
AAATAGCAAGCACAATTTGAAAATACTGCAAAGAAGAAGAAAGCATGCAACAAAAAACAC
AAAAGATTTACGTGGTTCGACGACTTGCATACGTCCACGGTGGGTAGAGCAGATTTCACT
ATTGGAGAATCGTTTTGGTACAAGCTTACAAGCAACCTCACAAACTCTCTTTGGTCTTGA
ACTCTCAAACCCTTGTTTTGCCTCTATTTAGGATTTCTCTCCGTATTCTCTCTCTAGATT
TACAACTCTTTGAATGCTCAAATACACTCCAAATTAGTCTTGCTAATAGGCCTTAAATAA
TCAAAATTAAGGCAGGCTTAACTTGCAACAAAAGAATCACAAAATAATCCAGAAAAGTTT
CCAAAACTGAAAGAAGTGCAGACTGCGACCCTCGTCGATAATTGACGGGTCCATCTGCTG
CCTTGTCGATGTCACCCAGAATTCCTGAAAGTCTTCTGCCTAGCCGTCGATGATCGACCA
GGTGCTTTCGATAATCGACGATCCTAGTCAATTATCGAGCGTGCTGAAGAACCTTGAACC
TTGCTAACCACTTGTCGATAATCGACTCTCTTCCTTCCCCTTTTGCTCCACTAATCAAAG
TCATTTTGACTCCTTTGGTTTTTGATCCAAAACACAACAATTTCCACCTTAGCGGCCAAA
AGCTGATTATTGCATTCCAGAGTGTCACCCTTAGTTCACTTGAAGACCACCCTGCACATC
TTGAAGAACCTCCACCCAATTTTTAGCATGCAACAGGATTGAGTAAAGCCCTGTTTGGGA
TAGCTTCTGCTTGTGCTTATAAGCAGTAGAAGTAGAGAAGCAGAAGCCAGTGCAGCTTAA
AACTGCTGAATTGGTGATTGGAAACTGTTTTTGTGAGTACTTTTTAGTAATATGTTAGGG
TGCCTTAAAAATAAATTTCGTAAAAATACTGCTTATTTTTTCTGCTTTTTTGAAAAAAAG
CTACCTCTTAGGTACTTCTGCCAAAAAACACTTTTTGGTCTTTAAGCACTTTTTGGTCAT
GTATGTCAAACACCCGTAAAAGCACTTATATATAAAAAT
>Unigene0000152
GTTCGGATCCCATATGATTTTTGTTAATTCTACCTGCGTTGTCGGGCCGCATAGATAAGT
GGTTGCTATTGACTTCTGAATTTAACACCCTAGCAAATTTGTTGGTGCATTTTCCATCTG
AAGAACATGAACCCATTCCTAATGAGATTTCGGGAGGTGAACCTGAGGTAGCATTTTCAA
CGGCCAAATTGGGAGAGCGGAGTCCAAGTTTTGATGGTTCATCTCTGATAAATGAAGGAG
ATGCAGGTGTAGTCTTGACAGCCCTAGACGGAACAAAAATATCCTTGGCATTCAAGTTGG
ATTTCCCTTACTCACCGTTATAGTTACGGCCGCCGTTCACCAGGGCTTCGGTCGCCGGCT
CCCCTGTCATCAGGTCACCAACTTCCTTGACCTTCCGGCATTGGGCAAGCGTCAGCCCCC
ATACATGGTCTTACGACTTTGCGAAGACCTGTGTTTGTTTACGTTTACAATGAAACTTAC
CAAAGCCAAGGACCCTTGTTTTTCAAACTCCGGCTTGACCCCATATTGTAGGGTGGATCT
CAAAAGATATGAAAGATCTCCCCCCAAACCGTACATACGACTTTCGTCGAATACGGCTTT
CCACAGAATTCTATATGTATCTATGAGATCGAATATGGAATTCTGTTTACTCACTTTAAA
TTGAGTATCCGTTTCCCTCCTTTTCTTGCTGGGATTGGAAATCTTGTATTTTACATATCC
ATACGATTGAGTCCTTGGGTTTCCGAAATAGTGTAAAAAGAAGTGCTTCGAATCATTGCT
ATTTGACTCGGACCTGTTCTAAAAAGTCGAGGCATTTCAAATTCTTTGTTGACACGGACA
AAGTCAGGGAAAACCTCTGAAATTATTTCAATATTGAACCTTGGACATATAATAGTTCCG
AATCGAATCTCTTTAGAAAGAAGATCTTTTGTCTTATGGTAGCCTGCTCCAGTCCCCTTA
CGAAACTTTCGTTATTGGGTTAGCCATACACTTACATGTTTCTAGCGATTCACATGGCAT
CATCAAATGATACAAGTCTTGGATAATAATCTACAACGCACTAGAACGCCCTTGTTGACG
ATCCTTTACTCCGACAGCATCTAGGGCTCCTCGAACAATGTGATATCTCACACCGGGTAA
ATCCTTAACCCTTCCTCCTCTTACTAAGACTACAGAATGTTCTTGTAAATTATGGCCAAT
ACCAGGTATATAAGCAGTGATTTCAAATCCAGAGGTTAATCGTACTCTGGCAACTTTACG
TAAGGCAGAGTTTGGTTTTTTGGGGGTGATAGTGGAAAAGTTGACAGATAAGTCACCCTT
ACTGCCACTCTACAGAACCGTACATGAGATTTTCACCTCATACGGCTCCTCGTTCAATTC
TTTCAAAGTCATTGGATCCTTTTCCTCGTTCGAGAATCTCCTAGTCTCC
>Unigene0000153
ATTCTTCCCAAACACCCTCACAATTCTCGCTCCTCCACTCTTCGACACAAGACGTGAACA
AATGGTGATGGAGCTACATATTTTTCAAACGGGAAGACATGGGCCCCCACTTAAGAATTG
GAGAACCAAGCAACAAAAGAGTAAATTCTTGAAACTGCGGAAGGTAAATTGGCCAAGTAA
GTAATCCATATCAAAATGACAATTAGCTATCAATTGTGATTTTAACCCTATCAACTGAGG
GGTAGGGGTGCAAGTTGGTCGGATTGGACGGGCTGAGGGGTCTGACCAGTTCAGACCATA
ACATTAGACACCCTACCCATGACCAAACCAACCTGAAGATCGGGTTGGGAATTTTTGACC
ATAACCAACCCAATGATCAAACTTGGTGTTTGGGTTATCCATTGACCGAAACAGTTTCGG
GTTGGCCGGGTTGGTCAGGTTGGTCAGCAAAATAAGACACATGACCGTCCCATTCTGGCA
TAATATACCAAATCGTTAAAGATATAAAAAATTGTGTATACAGAAGGTAATGTTTTAAGT
ATAAAAATATATGAGGGTTTTACATTTTACATTGGGTTCGGGTTGGTTTGGGTTGACTAA
CCCTCTGACCATGACCAGACCGATAATTTTCGGGTTGAAAATTTTATGACCATGACCAGA
CCAATCGAATTTTTTTTTGACCATAACCGTCCGAACTTCGGGTTGGACGGATTTGTTCGA
ACAAACTTGCAGCCCTAGTTTCAGAAACGATCAAATATGTCTTTAAGTTAAAGACAGTCA
ATCCCAATCATTGGATCACATTTAACTGTTCATTGGACTTTTCTGTTCAATTCCAACTTT
AACTTCTCATTCCCCAACTGTTTGATCACATCTGACCCTTCACAACCATCCCTAAACTCT
TTAACCACAATCCCAAACTAATCAATACCCATAAATCATCCCTTACCCACAAATCAAACT
CACAAATCATCTAGGGGTGGGCACGGTCCCTTACCCACAAAGCCCTAGTTTTAAGTATAA
CAATGATAGAAGTCCAGAGAACCAGTTTCCTTTAAGACTGGTATCTAGTGTTAAGTATAA
CCGATTTTGCGGTTTGGTTTGGATTTTGCGATTTTTTGCCCACCCTTAAAATCATCCATA
CAACCATACCCACCAAAAAACAGTCAGACTCAAATCCAT
>Unigene0000154
GTAAAACCCTAATTCAAATTATAGTTCGATATTTTCCTTTTTGTTCTCGATCTCTTCAAT
CTCCGTTGCCGCGCGTTCTCCCAAAGCTCTCTTCTTCTCTTCAATCTCCGTTGCCGTTGC
CGTCGCCGTTCTCCCAAACTCTCTTATTCTCCGACATTCTCGAACTAAACAAAGCCGTTC
TTCTTCTCTTCAATCTCCGTTGCTGTTCTCCCAAACTCTCTTCTTCTCCGGCTCAACTCG
ACATTCTCGAACTGCATTCACACGACTCAGAAAATCTTCTGACGACGACCTCCAGGTTTT
AATGGATAAAAGTTGGATTGGAAAGCCGAGATCGACTCATGACTACATAGCTGGTTGTAT
GCAGTTCATGGAGTTCGCATGGAAAAGTAAGCCAATGTCGTTTGGTAATGTGATCTTTTG
CCCATGTCAACGTTGCGGCAACAATGCATTACGACCCAGAAAAGATGTGGAATACCACAT
AATGAAGAATGGTTTTTTTGCGGGGCTATATTTGTTGGACAAAACACAGGGAGCAAGAAG
AGGTAAACTGTGGCAATGACGACTCCAATAGTAGAGATGATATGCGTGGAATGTTACAAG
ATAGTTTTAGAGTTTCGAACTTGGTTAGTATGGCTGCTGACAAATCACATGGGTCTTGTG
GTTATTACTCTCGCGGTAACACTTCCAATGAGATTGAATAATTAAAGCAAGATTTGGAGA
GGAAACTTTAAGAGAAGATTGAACAAGAAGTCGAATTACAAAGAAAATTGCAAGAGGAGA
CAAACAAGCGAGACGAGTTGAAGAAAAAAATAGAGGAACAAAATATTTCTTTTCAGTCAC
AACTAACTGAAATCAGAATGTTGATAAAGGGCATAATTCATCCTCATCTGAATAACACCA
GGAATGTGCTACGTTCAAACAACAATTTGAACAAGTCTCAATCTGACAACACAAAGCAGA
ACTTTAAATTACTCGACTACAAGTGCAAGTTATTGGACCATCGCAATAAAAAACTAGTGG
CTGAAGGGCATTGTGCTCCAAGTGATCGAGATATAGTTGTTCATGGTCAAAAACTCGAGG
AACATGCTGTGAAGGTTTGGGTTGATAAAACGGTGGTTCCTAAAGCACCTTTGTGGAGAT
CTTCATTCGACTTAACCGAAATTGCGCATGCTGTTAACTCTGTTGTTGCATGGCCGACAA
TATTTGTCGTCATGGAGGATTGTT
>Unigene0000155
CTGCGTGTCAAAATTCCTTTTTCAATACAAATGCTCATAAACTAACTCTTGTTTCGTAAA
AATTCTGATTATTATACCTCTGAAATGAAGGACGTTAGACTGAGCAAAGCAGGCTAGAAT
TAAAGGAACATATATCCATAATTTGATTGTTATTTGATTTATTTGTATAAATGTGCAAAT
CAAATGTGGTGTGTATAAGTCTTTGCGTGGACGCAAGTTGGATGGCTTCCCAAGCTTAAT
TGCTGGGAATGTTTCTAATCTATTAATTCACCACTGTATAAACAAACATTAGTGATTGCA
CAATTGACACACAACACAACAAGAGAGATGTTAATGGTGGGAGGCATGGGTTTCTGGAGG
CAATGTTATGTCCGTAAGTGTGTTTCAAATCCAAAGATTTATCGTACTCTGGCAACTTTA
CGTAAGGCAGAGTTTGGTTATTTGGGGATGATAGTGAAAAGGTTGACAGATAAGTCACCC
TTACTGCCACTCTACAGAACCGTACATGAGATTTTCACCTCATACGGCTCCTCGTTCAAT
TCTTGGTGGTGAGAGATGTTTGTGATGGCCAGGGTGGTCAAAGTCGCAGTTGCATTCCTT
CTAGTAGAGAAAGACTAACAATAGGATTCAATTGTCTTTTTTTAATTAATTTGAGGTAGT
TCCACCATTTTTTTTTAAAGTGTTCTCTTTCCTGAATTTTATCCCCATTACAACAATAAA
CAAAACCTTTATCCCAACTATTTAGGGTCAGCTACATGAATCCTATTTTTCCATTCTGTT
CTATGTAAGATTGTGTCCTTTGTCAAACCACGTGTTTCCATATCCTTATTAATTCCACCC
ACACCAACTTTGGTCTTCCCATACCCCAAGTCCTACCATCAATGTGGATAAAACCACTCT
TCCTAACTGATTCACTTGACAGTCTCCTTTGTACATCTCCAAAACATCTTAACCTATCTT
TTCAAATATTATCTTCAATAGGTGCCACTCCTATTTTCTGAATGTGGTCATTTCTTATTT
TATCTTTTTCTAGTTTTCCTGCCCATCCATGTCAAGATATGCATCTCTACCACTCAGGTT
TTGTGTATGTTGTATCCTAACTACCCAACATTACATCCCATAGACCTTTGTTGGTCTAAT
AACAGTTCTACAAAACTTCCCTTTCAAGAAAAAAGCCGACCACATAACATACTAGACGAC
TCCTCCACTTCACCATCTAAGCATGATTTTATGGTTAACATCCGCTCCAATTTCATCCTC
ATCCTGAATAATTCAGTCTAAATATAGAAAGTATTCAGTATCTCTCGATTTTGAATCCTC
GCTACAGCCTCATTTGCATGTCCAGATTTACTCAAGTCACACTCCACATATTCTGTTTCA
TTTTTTACTTATCTTAAATCAACTTTATTTTAATTGACTCCTTCACTAGTCTTATCTATT
AGTACAATGCCATCAGCATATAGCATTCACCAAAGAATATCATTTTGAGTGTGTCTTGTT
AGCTCATCCAAAACTAAGGCAAAAATGCATGGTTTAGCTCATCATGAATGTGTCTTGTTA
ACTTCCATTGTTTATTCTGGCTGAATCCAAATTGGTTATCCGAAAGTTTCATAGCATATC
TCAATAATTTAATGCCTCGGTAGTTGCTAAAACTTCGTACATCTCCTTTATTCTTATATA
GTGGTACCAAAATACTTTTACACCACTCTTCAAGCATTCTCCTAGTAATTAAGATCCAAT
TGAACAGTTGTGTCAGTCAAAACACGCCAATCTCTCCAAAACACTTCCAAATTTCAATAG
GCACACCATCAGGCCCTGAAGCCTTATCAAACTTCATTTTCCTTGAGACATGGTTTACAT
CCCATTGATCCTACGAAA
>Unigene0000156
CAAATACTAAGCAGAAAAGAAGAAGAGCTGCACAACTAGTGCTGATACATTTAATACTAT
TGTGTGTTTTAAACAGTTCAAAGATCCTTGCTAATCCCACAATTAGTATGTTTTCTGCTA
TAAAAGCATTCAACATTAAGTCACAAATGAAGCATTTGGGAATGAAACATCTTTACCAAC
ATAACGCATTAATCATGTGATTTGAGAAAAGAATATTTTAGCTGCATTAACTTTGCAGGT
CCTCCCTTCTACCTTCCGTGGACATTTTTCTCCACTTCTTGTCTTTGCCCATCTTCTTTC
GGTTCCAACGAAGTTGATAGGAATCTTGCTTTTATGAGTAAGAAAAGGATTCCCCATTTT
GATAAACACAACCTTTATACCACCTCAGCAGATGCTCCAGCATACAGAAGAGTGAAATGC
TGCATGCACAATGAAAATGTTCTGTACTTTGTAGAAAAAAGCCCCTTTGAGCTGAAATAT
AAACAGGCCATTATCAAGCAATGATCAAATAAACAGGCCAGTATAAGAAAAAAACACTAA
TATAATTTTTCAGTCTTTCAGACATTTCATCAAGGACCTTTCCTGCGTAATGTTTAACAG
AAAATGGTTTTATACCGGTGATTTGCCAGCCATGTCTTTGGTTTCAATAACCAATTCACA
AACAAAGAGATCAATTTAAACCAGATTACATACCTGAACGCTACCGTAGTGGGCGTAGCA
GCCGTAGCGGCCTGTTACAGTGGCATTTCGGTCCGATTCATTGTGAATCCAATTCTCAGA
GGGAATCGGTCTGGTAATGGTAACATTGCCTGTCGCCACCGGTACGAATTGGCCGTTACT
GTAGCATAACGGCCAAGTTTTAAAACCCGGAAGGAAACTGCAACTTTTGACAATATTTTT
CGGCCAAAGCCTGTGAGCAATGCACAGTTTGGAAACATTTCGATACGAAATGAATGAGAA
AATCATCACCGAACTTCTCATACATGACCTCTTGAGCCAAGACTATTTCTCCAAACAAAA
CCAGCTTTTCTTTGCTACAAGTCGTACCGCACCGCACCAATCTTTAAAATGTCTTGTAAA
TATTTCACACATCCCTTTCTTATAAGAATATCCTTATGATTACAAGATGCATGTAGTAGC
AATTGCATCATTGGATTCAAGTATCCCCTACTTTTGGAAGAAATGAAAACTGATGAGAGC
TCATGGGAAGTTATCACATGAAGAAATTTGTACAGCATCCACTGAAGCTCTTGCAATTCA
CGAATTTCCTCAGTATTACTCCCAGGCCTGGAAGGAAATGCATCCCTTGGAAGAATATTA
AATATCCTGCCAGCAATAGCTGGATATACT
>Unigene0000157
CCCCCAACCCCACTTTACCTATATTCATAACCAAAACTCATTCTCACGCCGGAGGTGAAT
CGGACGGGTGCTCGCCGTCCACCTCTAACGTAGTTGTTGCCTTAAGTTTTCAGGAAGCGG
ATATCACCCTAGCGTGCTGATTCGGAGTTGAAGCGCCATCACCCTATTGTGCGGATTTTC
CCTCGTACAATTCGGATATCACCCTAGCGTGCTGATTCGGAGTTGAAGCGCCATCACCCT
ATTGTGCGGATTTTCCCTCGTACAATTGGCGCCGTCTGTGGGAAACGATACAAAAAGCTT
GTGTTGACGTTTCTTCTCAAAAAATAAAAGGATGGTGGCCGTCAACAACTCCGCGTTTAT
CCGCTCCCAAGCTCTGCCCCCGATCGCTTCCAAGGATCACCAACCTCGCCGTTCCAAAAG
AATCTCCAACGCGGAACCAGACCTTGAAGGTTCGCATGATGCCGCCCGTCGCCCTGACCA
TCATCATAAGTCATATCATCGTAAGAAGAGCCTCACCACCCAGCACCATCCAACATCAGG
TGTTGAAACCCATCCAAGACCACCTAATCAAGAACCCATCAATACCTTTGTCGAACACCC
ACATCAGGTTGTCAACACCCAAGTTGAACCGAATCCAACAAATCCAACAGAAGCCAACCC
TGATCCAATACAACACCCTCATACCATCACCCAACCCCAAAACACACCATTACCAGAGCA
GCCTCGTATGGATCCCGCCGTCTTGCAAGCTTATAGGAGACTAGCCAGTAACCATCCCGA
CGAAGAGGCGGCGAAAGCCCTTTTTGAAGCAACGGTGCGAAGGGAGGCAGAAGTCTGTCG
CCAGCTAGAGGAGTTGCAACACAAGAACGAGATTCTTATGAGGGACCAACTCGCTTACCG
ACAGAAAGACATGCTTAGACATGAGAAAAGAGCCCGTATCGTTGACAGAGAAGAAGAAAG
AGCTCAGAAGAGAAACTTGATAACTCAATCGCCTATCAACAACCGTGGCAAGGAAATCCT
CATCGGAAGTGATTACTCGGACACCGGCTCCTCTAGTACGAGGCGCGACTCCAGGTCCCG
CTCAACTTATCGCCCATCCTCAAAGGAGCACACTCGAACGCTCTCCTCAGCCCATCGATC
GTCACATAGGAGTCAGTCACGTTCGCGCCAAGTACAACATGAGTCATTGAATACCCGAAC
ACATCGGACTGGCCGAACCGAGCCAAACCAACAAAACCTACAACTTCAACTACCAACTAA
TGCTATACCTCCCGTACCACTATTTGTGGCACCCAATAACCTTGCTCACCACCAACCTAT
AGCTCCGATCATCCCTCAAGCAGGAGTTCAACCAAACCCCATGCCACTGGCACCCTTACC
AAATCCAAACCTGGCAGCTCTCCCCAACCCACCACCCCTTCCAGTGAACACCCATCACCA
ACCTAACGAAGCGGTCACTTGGGCAGAACTTCAGCAAGCCATACATAATGCCACGATGGG
GCTCACTACACCTCAAAACGCCATTGGAACATACGTTCCCGGTCGCTCTCCTTTTGCAGC
ATGGATTGTGAACACGCCGACTCCCGCAAGTTACCGCGACATCCACTGGGAGGTACCATA
CGATGGCCTGGCGGATCCTACAGATCACATCCACGCATTCGAGAATCGACTTATGCTATA
CTCCGACAATGACGGTTTCAAATGCAAGGTATTTCCACAAACTCTATCTCCTAACGCTAT
TAAGGTCTGGTGGAACACTCTTGCCCCAGGTTCGATACAAAGTTGGGCACAACTCACTTC
AGAATTCCAAAAAAGATATGTTACAGCCCGCCAAGTTCCCGTCACCATGGTCGATCTCGC
CCAATGCAAGCAGTCTGATGACCAGACTCTCAAACAGTACTCCGACACCTTTTGGATACT
ATACGGAAAGATAAGAGACCCCATCCCCACTGAAGCTATCAGGGCATTCCAAAACGGACT
CCAGGCTTCACGAAACACTGCTTTACTCCACACTCTAGTACATGACCGCCCCGTCGATAT
AAACACTCTAATGCACATAGTTCACGACTTCCAAGTGGTTGATTCCATGTTAGAATCAGA
GCAAAGACACAGGCTCCAGTCGGTTGTGGTAAAGAAGGATGAGGTTAGGCGACCGATGCA
GTCAAACAGGCCACGAGATCCCTACCCCAGAGGCAACGCCCAAGGCGAAGACTTGCACAC
CGTTATGAACATTGACAGGGTACAACTTAGCGAGATATTGCCACTCATCAAGAATAAGCC
ATTCTACCAATCTCCAAAACCAGTAAGCTCTCAGAACGCACACTTGAGGGACCAATCGAA
GTGGTGCAACTACCACAACGCTCCCGGTCACGTTACAGATCGATGCTTCGCCTTACGACA
GTATGTCGATCACCTACGAAAGGAAGGTTACTTGAACAACATCCTTAGCCGGGCTACAGA
CAGGAAGGAACGAGATAGCAAACCAGAAAGAAGAAGAGAGCATGCCCCAATCGAAAGGCA
AAGGAACCAACGACGAGAGGTCGTGCCTGATACAGCACCGGCAGTCGCCACAATCGATGC
CATCCATGCCTGCCATGAAGCTGAAGGTAGCGAGACCCATGCCTTAAGACGAGAATACAC
AAGGGCCAAGAGCGACCCTCATGTGTTCAACGTCTCTTCAGAACCTCGCCTTATCTCCCG
AAGAGGAGAACGTGATTGGAAGTTAGCTCTTTGCTTCGGCGATCACTACCCTGTCAGAGG
AGTCCAACACCCTCATAACGACGCTCTGGTCATCCGTTGTCATATTGCAAATTTTAACGT
CGGGCGCCTCTTGGTGGATACTGGATCGAGCGTTAATGTCGTCTTCAAGAATATTTGGGA
TAAGCTTCAGATCCCCGAACACAATGTTTCGCCTCGCAAGTTTAGTGTACGTGGATTTGA
CGGGGTTCGCACTTTCCCAAAGGGGTCTGCTCTTTTAAAGGTGCAGGTAGGACCTATCGC
GATGCATCAAGAATTTGTCATTATGAATGAGAGATCAGCCTATAATGCCATATTGGGGAG
ACCGTGGATACATGAACTGAAGGCGCTGCCTTCCACATACGACCAAGCCATTCGTTTCCC
AGTACCCGAAGGAATCATGGAAATCAGAGGAAACCAAGCCACCGCCCGAGAGTGTTTTAT
GATACAGCTTACCGGTCACTCCCCAGTACCTGAAGATCAACAAGCAATCAGAAATCGCGA
TGTCTCCTACAACACTTCCAACAGAAAGAGGAGCTATGATGACATGAGACGCCCCCCCAA
GAACCAATCACCTCATCATGAGCATGGCAACCAAGCGTCAACAAAGGTAACAACTAATGA
AGTTCATAACACATGCATATGTTGTGTTCATGCCATCAGGAACAAAACAGAAGAAAATAG
CACTCGACAAAAGCAACATAACGATGAGAAGGGTGTTGACACCAAATAGCAATTACAGCA
CGGCCGGCCCAGCGTGGAGGAAACAGTAGTAGAACCTGAAGATAGAGTTGGGGAGGCCTT
GCACAAAATCGCCATCGATGATTCAAATCCTGAGAAGTTCTTCCTAGTCGGCACATCACT
CACACCTGATGAAAAGGAGCAGCTAGTATCTTTCCTACAACAGAATCTAGACGTGTTCGC
TTGGTCTCCACATGAGATGCCCGGTGTCGACACCTCCTTAACATGTCATGAGCTACATGT
CAATCCTAACGTTCGCCCTGTCGCCCAGAAACAAAGACGTCTGTCAGAAGAGCGATCTCA
AGCTGTAAAGGAGGAAGTGGAAAAGTTACTCAAAGCAGGCTTCATAAGAGAGCTCCCACA
TTCACAATGGCTCGCCAACCCCGTTTGTGTTATGAAGAAGACCGGAGGATGGAGAGTCGC
CATCGACTACACTAACCTAAACAAGCACTGCCCCAAAGATAGCTTCCCTCTCCCAAAGAT
TGATCAGGTGATTGACTCTATCGCTGGGTACGCCAGACTTAGCATCTTAGACGCATATTC
AGGTTACCACCAAGTGCGCTTAAGCAAGAGCGATCAGGAGAAAACGGCCTTCATTACGCC
TGTTGGAGTCTTTTGCTATAACGTTATGCCCTTCGGACTGAAGAATGCTGGGGCTACATA
TCAACGTTTGGTATCGAGAATGTTCGATGGATTGAGTGGAAAAATATTAGAGGCATACGT
TGACGACACCATTGTAAAGAGTCGACATGCCGAAGACCACCTTCAGCACTTGGCCCAGGT
ATTTGCGCGATTGCGACAGTATGGGATGAGACTCAACGCCAAGAAGTGCTCCTTTGGTGT
CACCTCCAGAAAGTTCTTGGACCACTTAGTCACTGTCAGAGGGATCGAAGCAAATCCAAC
CAAAATAGAGGCATTGCGTAACCTGTCGCCACCAACGACCAAACACCACGTTCAACAGCT
TAACGGTATGATAAACGCACTGAGCAGGTTCATATCCAAAGGATCAGATAGGACTCGCCC
GTTCTTCCAAATCTTGAAGAAAGGGGTCAAGGAAGCATGGAACTCACACTGCAGCGACGC
CTTCGCCTCCATAATCACCCATCTCGAAGGATTGCCAGTACTCTCCAAACCTGAATACGG
AGAACCTATATACATATACCTCTCCGTCTCAGCTCATACCATTAGTGTCGTTGCCTTGAC
AGAAACCAAAGGAACTCAGAAGCCCATCTACTTCGTCAGCAACACGCTAAAGGATGCCGA
GACGCGATACCTACCATTGGAGAAGCTGCTGCTGGCCCTCGTAATGACATCCCGAAAGCT
TGCCCATTACTTCCAGGCACATCCTATAGTAGTTTACACCAACTCCCCACTACGCGAAGT
GCTATGCAAAGCAGACCTTAGTGGTCGAGTGTCCCAGTGGGGGATCGAGCTCAGCGCCTA
CGACATCCAATTCGCCCCTCGTTCCTCAATAAAGGGTCAAGTGCTTGCGGATTTCATTGC
CGAATTCACCAACATCACTCCAGCTAAAGATACAGAACCTACCCTCTCGCCCCAACCTCC
ACAATCACCCACGATTCAAGAACTCGAGAGCTTAAAGGAGGAACCAAAAGATACATGGAT
CGTTTGGGCCGATGGCGCATCTAATAATCAAGGTGTCGGTTATGGAATTGTGTTGCAGTC
ACCTGATGGCGATACCTTCGAACACTCTGTCAGCCTGAAGTTCAACGCCACAAATAACGA
ATCAGAATACGAAGCCGCGATTGTCGGGTTATCTCTCGCAGAGCAAATGGGAGCCAAAAG
AGTCATGTTAAGAAGCGACTCTCAAATTGTGGTAAGACAATGGTCTGGAGAATATGTCGC
AAGAGGAGAATCTATGGCACTATACCACCAAGCACTTCAGAATGTCGCCAGTCACTTCGA
CCAAGTGAAACTCCTCCACACGTCCAGACTTGAAAATAACCATGCTGACGCTCTCGCCAC
ACTCGCCACTGAACTTCCATCTAAGCGAGAACGCACAATTCAAGTGAAGATTCAAGACCG
CCCAATCATTGAACAACAAGAGGAATGTCTGTCTCTTACCTCTTCTCTTCCGACATGGAT
CGATGAAATCAAAACCTACCTCACAGAGGGAAGCATAAGTGGAGATCGTTACAAACAACG
TCGAATTCGAATCCGGGCAGCTCGCTTCTGGCTGTCGCCATCCGGAGCCCTATACAAGCG
ACAGTTCATGGGGCCTTTCAGAAGGGTTGTTGAACCTTCTCAGATACCGACACTACTAGC
AGACCTTCACGAAGGTAGCTGTGGAGCACATGCTGGTGGTCGCTCCATAGCACATCGCGC
TCTCTCTCAGGGGTATTGGTGGCCAGGAATGGAAAAAGATGCTAAGGAGTTTGTTAAGAC
ATGCATCAAGTGCCAACAGTTCGCCTCCCAAACTCATCAACCCGCAAAACCTCTCAACCC
ACACGACATCTCCTGGCCTTTCGCTATCTGGGGGCTAGACATTGTTGGACCTCTCCCAAA
GGCACCAGGTAACGTACGCTTCTTGCTTGTGGCGACAGATTACTTCACTAAGTGGATCGA
AGCAATACCACTCACCAAAATCAGGGATCAGGACGTCATCAAATTCCTATGGCAAAACAT
CTATACCATGTATGGCGTTCCAATGGCTTTCGTATCTGACAATGGTTCACAGTTCATCAG
TAAGAGAACAAAAGACTTCTGTGAAAAGCTCGGTACCTGTAACTTCTAAGTTCTACTCCA
CAGCAGGATACCCCGAAAGCAATGGCCTAGCCGAAATCTCCAACAAGATCCTGTTAGATG
GCATAAAGAAACGCTTAGAAGACGCCAAAGGAAAATGGCCCGAGGTCCTTCCAACAGTGT
TGTGGGCATATCGAACAACTCCAAGAAGGTCAACAGGCGAAACACCTTTCTCACTATCAC
ATGGAATGGAAGCACTCATTCCCACTGAGATAGGACTCCCGACGTACAAAGTTGAGCACT
TCGACGCCAATGACAATGAGGACTCCATCAAAACTGACTTGGAATTGCTAGAAGAAAGGA
GGGAGCGAACACTGATACGACTGGCACAATATCAACAGGAGCTTCGGAAGTACTACGATC
GAAGAGTAAAGAGCAGAGAGTGTCGTTTGGGAGATTTAGTGCTTCGCGAAGTGAATCAGA
ACACAAGAGAGCCTAGACATGGAAAGTTGGGACCAACCTGGGAGGGACCATATGAGATCA
TCTATGTAGGACGTAATGGGTCTTATAGGCTTAGGCATCTGGAAACGAAGGTTGAGCCCT
TACGGCCTGTCAACGTCTCCCATTTACGTAGTTTTTTCATATAGTGAGCATTTGGGGTAC
CACATATGCTCCTTAGGTCTTTAAACATTTGTTTACCTTGAGTTTTTAAGAGTTCAATAA
AATCGTGTCGCCTTTCTTTCAGAAATTGTTTACATGCATCACACTTTACTTTTTTACATT
GCTTGCTCTCATATGTCAACTCCCCCTTGGTATCCCACACATCGCCAACATAGTTTGCTG
GGGCCCAGTACTATGCTCGCCATCGCCACACCATCGCCACGCCACTCTACATGAGTTTTA
AACCGCCGTCGCCACACCATCGCCACGCCACTCTATA
>Unigene0000158
GACACGCACGCTCGGCTCCCTACCTCAAATCTCTCACGCAAACCCAATTTTCCCGCTCAC
TCCCTTACATCTTTGTCTCTCCTAATATATGTATCTCTCGCTTTCACTCGTATACAGCTG
CGGACAAGGCACCACAAGTAAACCAGTCGTGAAGCTTTTGATCGATGACTAGGCCAGACA
AGAATTTGGATAAATTTATTGAGAATCAGACTTAGGAGAACGATCAAGTTAGTCTACAAA
GGGAAATGATCCATAGTGACGAACCCATAGGGTTCCAACCAACAGTCACCGATAAACCAA
CGTGACTCCAGCCAGCTGTCACTAGCGAATCAGCGTGGTTCTAACTAGTAGCCATTGATT
GGCACCCCACGAACCTGCAGCGAAACCATCACGAAACCCCCTGGCTCCTTTACCATTTTC
CTTCCTCTGATAGTGAATATGCCCGCCATAAGTTCAAGGGACTTCGACTGAAAGAGAGAT
CCTCAGGGTAGCAAGAAGAAAAGTCTGAATGGTTATGGGAGATCATAGCCAAACCATATC
AGGTAAATGGTGCACCATGATAGCCCCTATTTACTTCAATGTCTGTCACCAACCCTCGTT
ATGGTTCGGCATCCTAATATTCTCCATATTCATTGGTATCCACGGGATCAAGAAGTAATG
GATGAATCAAAGTGTGGCAAGTTGGTTAGTGCCCAAAAGGTGTTTTATGATATGCCTGTG
AGTAAAGTTTCGGTCATAAATCTAGTTAGGCTTTTGATCAATATATTTGGTGGATGAATA
GCGATGCGTTGTTTACTGATATGGTTTTTGATATTTCTCTCTCAAAGTATAAAGATCATA
ATTTGGTGATTCATGGATACCCGGATTTGTTGTTCAACCAGAACGTTAAAAACTGGAAGC
TTTTATTTCACAATTACCAATGGTCTTTGGATTTGCTCGATGACTGGGTTCCTATGCTGT
TGAAGAGTCCTGTTTGGTAGGAGGTTAGGGAGGACACAGACAATCAACACTGATTTGTCT
ACTAATTACAAGGAAGAATATTTGGATGAACAAAGTTTATGTTAAAAAATAATACTATTT
ACGTGGGTTTTGAGAAGGTTTGGTGGATCGGTATGAATAGATGCTTGAGAAGTATCATCC
TGGATTGGGTGATGAGAGGTAGCCGTTTGTGACCCATTCTGTGGCCCTGTGGTAGCCATG
GTGATTATCCTGCTCATAGATGCTTGAATAGTATGGAGAGGACATTCAATTTTGCAAATA
ACTAGGTCTGTTTACTCTTGGGATATTGTGATTCAAAGGGTTAGACGGTGGTTAGTTTTT
CTAGCAGTCTTAAGTGTATTATGGTAGTTGTTTCTTGTACTAATGTTGTATAAGTATTTT
TCTTCAACTGTAGCAATAGTCAACTTTATGTTGGTACTTGAAATCTTTCAACAGATGGAG
AAATGGTTCCTTGTGTACCAAATGTGCTAATAAGTTCGGTCCATAATTGCAATGGTGTTG
AGTAATAAGAGGGCATGTTGTTATAGTTAGAATTATATCACCGGGGTAGCAAACTGGTCT
CATATAATTA
>Unigene0000159
CGGTGACAAAACTGAATACATCCTCATCAAAACACAGGCAATCCAACTACGACTAGACCA
GAATTTTCTGGCCCCAACCAGGTCGCTATTGTCTCTCTGTATTGTCAAATCCGCTACATG
ATGGAACATTTTGGGGAACTCCAACCCTCTCTGTACAAGTTTCATGTTCTGGAACTCGTG
AAATCCAGTCCGTAAGACTCCCAGAGCAGCTATGCACAGTAGAAACAATCTGTGCTTGTA
ATTCCTTTTTTCCAAAGTCCCCTGCAGGCTCAAAATAAACATCTGAGCCCCCCGTCCTAG
AATTTGAAACTTCCGAATTGTGAGAAGGGAAATATGTAAGAGATCCTCGTAACTCGGCCC
CTAATGAAGGTGCCCCTTCAAACACATGAGTTCCTTTTTTATGTAGAAAGCTGTCGTAGT
TGCCAACATTAGACGTTGACTCACACTGACGCATTTTTAAAAGAATTATCCTCTGGGCTA
CTCTGGGTTTCTCTGCAAGAATGGATAAGAAGGATTCCATATCCATGGACAAATCGATGT
CATCATCATCGACCGGAAAATCTTCCCAGCGGGCAAAATCGGCACTAGACCAAAAATTCG
AACTATTGTCCACCATCAACATCGTCAAACCATCAAAAAATCCTAATTACACCATTCGAA
ACTGCAAATTTGAGAGAAGCCCTTTGATCCAAGCAAATGAAATCACATTATCAATCACAG
GGAAAGGAGAAAGCGAGGGAGAGAAATAATGTTTCATCTTGGTGGCGAGTGATAGGTCCG
AGAAGGTTCATTTTGATTTCGGTGATGCGACTTTTGATGCAATGTATGTCACAAAGGATG
AAAAAACTCGAGAAACGCATACCAAAAAAATTAGTGGATAACAGAGATAAAAATAAAGAT
TAGAAACATAGGAGGTCTGCCAGATGGCAAGAGCCACGGGCGGCTGAAGGGAAACCAAGA
TCGGGTATGTAAGGACTTCAAATTTTCTTGTTGATTTTTTATGATTTTGAATAACATTAT
CTTATTCTTGAGTAATTAACCTGATTTCTAGGGGTGAATTTGAAATTTTCTTGGTCATTG
AGTAACTTGGTGTTTCCTGAATTTTTAATGGGCAATTGTGTGATTTCTTCTTCTATTTTA
ATTGCAATTGAGGGCTTAGAGTTGTAACCCTTGGGTAAAGAATCGAAGGGCTCAGCTTAT
GCCTCACATCCAACCAATGGTTATCAAGGCTGGTGGTTATACATGTGAGAAACTGATTCA
TTTTTTGTTCTCATTGTTTGTACTCTTACTCCTTGTTTCTGCCCGAGAAAGAGAGGTTTC
TGGTCTTTGTTTTCTTCAGCTGAACTCCATTAAACTCTGAAACTCATCTCATCCTAACAA
GTGATTTCCTTTCCCCTTGTGGCTTAATTCCACATACATTTAAACCCTCTCTTTCCTACC
TCTTTTCTTGCCCAAATTCAACAGAAACAGTCCCTTATAAGACTGAAAATCCTGCTGCAG
TTCTGTCACCATTTGACAGATTCAATTGGCTGTTGTTGCTGCCTTTTTGTTGATCATCTG
GGGTCTTACATGCATGCCAATAGGTGCTGTATTGCTGCTGTGAACAGCCCCTGTTGTGAT
GTTAAATTGATGTCATTATCTTCAATCATATGCTGTTTTGACAGCATTTAGGAAGCTGTC
AAGCTTCTTACTTCTGGCTGGGAGGAATTCCATCGCCTGCAGGCTTGGGAACATCTCCAA
ATTGCTAATTAAATGCACCAAAATGAGGGAGTAAATCTGGGAAGCTTCAATAAAAGAAAC
TGGTATTTGTGTGTGAGAGAGACATGGAAGAGTTGGGAGAGAAAGAAAGAGTGTGTGTGA
CAGGTGCAGGAGGGTTTGTGGCATCATGGCTAATCAAGCTTCTCCTTTCAAAGGGTTATA
TGGTCCGTGGAACTGTTAGAAACCCATGTGATGATAAAAATGCGCATTTGAAGAAACTGG
AAAATGCGTTAGAGAATCTGCAACTTTTCACGGCAGACTTGCTGGACTATGAAGGTCTTT
GTGCCGCGTTTTCTGGATGCACCGGAGTTCTCCATGTTGCCTGCCCAGTTCCTTCTGGCA
GTGTGCCTAATCCCGAGGTAGAGCTGATAGAACCATCTGTAACTGGTACGCGGAATGTAC
TAAACGCGTGCATAAAGGCGAAAGTGAAGAAAATTGTGGTTGTGTCATCTGTTGGGGCTG
TAATGGTCACTCCAAACTGGCCAAAGGATCAGGTCATGGATGAGGAATGTTGGTCTGACA
CGGACTTCTGCAAGGCAATTGAGGAATGGTACTGCCTTGGAAAAACAATAGCAGAGCATG
AAGCTTTGGAGTATGCAAAAAAAAGTGAACTCAACATGGTGACTGTTTGTCCTTCTATTG
TTATTGGGCCAATGTTGCAATCAACAATGAATGCTAGTAGCTTATTTCTCCTGAGGTGTC
TAAAAGTTGTAGATGTGCAGGATGTGGCTGAAGCACCCATGCTCGCATATGAAAAGCGAG
AAGCAGAGGGCAGATACATATGTTCATCGTATGTGATTAGAACACGTGCTTTAGTGGGCA
AGTTGAAGAGCATGTATCCAAACTACGACTATCCAAAGGAATTCACTGAGATAGAGGAAG
ATTTGAAGTTAAGTTCAGAGAAACTAAAGAATTTGGGTTAGAAATATAGGCCATTGGAAG
ATAGTATTGTTGATGCTGTTAATAACTACAGAGAGAGGGGCATCTTAAGTTAATACAAGC
CAAATGAATATTCTAAGAAGAAAATGCTCTGCCTCCTAGGCTTTCTGGAGAGGGGCATCT
TGGGTTAATACAAGCCAAATGTCATACTACAAGTTCTCTAATTTTATTTCCTTTTGTCTG
TGTGGAAGTGCAAAGATGCAATAAGTTTCAAGTTCTCTTATTTTATTATCACTTGTACCA
TGTATTTTAAATAGAAGAGATGCCACCTCGCTAGCAAACAAGGTCAAAAGAAACAGCCAG
CATAAAAACACACGGGTTTCTTTTGTAAAGGCATGGCCAAATTGCTTATTTTATGCATAT
CATCTTTGGTGTTTTATAGACACCAAAAGGAGAGAGTATATCTGGGAAGCCTTAACAAAA
GAAATTGGTATTTGTGTGTGAGAGAGACATGGAAGAGTTGGGAGAGAAAGAAAGAGTGTG
TGTGACAGGTGCAGGAGGGTTTGTGGCATCATGGCTAATCAAGCTTCTCCTTTCAAAGGG
TTATATGGTCCATGGAACTGTTAGAGACCCATGTGATGAAAAGAATGCACATTTAAGGAA
ATTGGAATATGCGTGGGAGAATCTGCAACTCTTTACGGCAGATTTGCTGGACTATGAAAG
TCTTTGTGCCGCATTTGCTGGATGCACAGGAGTTCTCCATGTTGCCTGCCCAGTTCCTTT
TGGCAGTGTACCTAATCCCGAGGTAGAACTGATTGAACCATCTGTAACTGGTACGCGGAA
TGTACTCAAGGCATGTATAACGGCCAAAGTGAAGAAAATTGTGGTTGTATCATCTCTTGG
GGCTGTAATGGCCAACCCAAATTGGCCAAAGGATCAGGTCATGAATGAGGAATGTTGGTC
CGATACGGACTTCTGCAAGGCAATTGAGAAATGGTACTTCCTTGGGAAAACAATAGCAGA
GAGTGAAGCTTTGGAGTATGCAAAAAGAAGTGAACTCAACTTGGTCACTGTTTGTCCTTC
TTTAATTATTGGGCCAATGCTGCAACCAACCATGAACGCTACCAGCTTATTTCTCCTGAC
GTGTCTGAAAGGACGCGAATCAATTGAAGATAAAACTCATCCAGTTGTAGATGTGCGGGA
TGTGGCTGAAGCACTCTTGCTCGTATATGAAAAGCCCGAAGTGGAGGGGAGATACATATG
CTCATCGCACATGATTGGAACGCGTGCTTTGGTGGACAAGTTAAAGAGCATGTATCCAAC
CTACAACTATCCTAAAGAATTCACTGAGATGAAGGATGATTTAAAGTTTAGTGCAGAGAA
ACTGAAGAATTTGGGTTGGAAATATAGGCCATTAGAAGATACTATTGTTGATGCTATCAA
CAACTTCAAAGAGAGGGGCTTCTTAGGTTAATACAAGCCAAATGAATTTTCCGAGGAGAA
AATGCTCTGCCTCCTCGGCCTCACG
>Unigene0000160
CTGTTAAGTACCCCTGTGTTTTTTCTTCATTTTAAACATGCATCTGGAAATCATTTGTTA
TCAACCTTTGTTGGTTCTTAGATCAGCAACAAGTTGTGAGTAGTTTTTGATTAATTGTGT
AGAAAGGGATAATAAGGAGAAAACCAATTAAGTAAAAAGTAGTTGAAAGAAAATAAAAAT
TAGGGTTTCTAAAGCAGAAGAAGCAAGGTTTAATGTACCCGCTCTGATACCATGTAGAAA
GAAATAATGAGAAAATAGAAATAGAAAATCAACTAAGTATATAGCACGAGAATATTGCAT
ATTTTAATGTCTACATTGTATTGGCTTAAATGATTGTGTAAACTTCTTTTGGGTTAATAA
GCAGAAACAATTTCTTAAAAAGGGTGGGCCAGTGATCCACTAATATTCAGAAGTTACAAT
TTGCAAAAGGATACAAACATAGTACAAAACCCCGAAGCTACAATCAGAAAGGAAGAAAGA
AAATCAGCAGTATAAGTCTCAACTTCTACAAAGATCAGAAACTGAAATGTTCATGAAACC
AACATCTTTCATAGCCCACCAAGAAGTGCAAAACACAGATAAGTTGCAAACTTCGGTCCA
CGAAGCTTGTTTGTTAGAAAAAGTACACCCTTTTCTCTCCATCCAAATTGCCACATTACA
GAAATCGAAGTTAGGATCCACAAGCTTTTTCTTTTGCTGCACAATCTTTTGTCGTCCCAT
GTTCTAGGATTAACATATAGCCACTCCATGATGTTATCAGGAGAAGGAAGCTTGAGTTTG
AAAGTGTGCTACAATTTCGTTCTAAGAGCACTTGTAAACGGGGAGGAGAAGAGGAGATGA
TATTGAGATTCATCACTCGCTTTACACAAGCAACACCCCTGAGCTAATCAACTTCTGAGG
CTTTCTTCTTTGCAAAATATCACTTGTGCTAATTTTCTTATGTAACAAGTCCGCAAAAAG
AAATTAATTTTTTAAAGCACTTTAAATATTCCAAATATTTCTGAAAGGTAATGGAGATTG
ATCACCATTAGTCAAGAATTCAAAAAATATTTTGCATGTGAAAATATCTCCCGTGGGTAA
CCATATTTCTCGGGTCTTCTGAAATTCTGAAGTGTGTGCAAAAAACTGCCTCAATCTCAA
AAACTCTGGTGCACCCTTGACATGGTGTGCCACGGTCTGAATTTGATGCACCCTTATATG
GTGTGCGACGATTTGTGCCCTAAGAAGGGAAAAAGTCATGTGTAACCCGATTAATGGTGA
TACTCCATGGGAAAAGAGAAAGAGAACACTTATACACACCATAAATCCTATTAGTGTTTT
GAAGGTTCCATTCATATAGGTTCTCAATTGGATACATTTAGTGGGCTCACATTAATATCC
GTAATTACAAAAAAGATTAAAATAAACCTGAATAAACCCAAAGACAAATAAATATTTAAA
CCCACATATGCCATCCAAAAAGTCAGTTCATTGCCAGACTATTCTCCTTTTCTCATACTC
CATAAATATCTTATCACAAATATAATCATCTTCACAAAAACATATTACAAATATAATCAT
TCTTCACAAAAACACATTGATAACGGCTTAGATGTTGGTAAAAAAGGGAATCATCAGTTG
GCCACTCCAAGAGAGGAGTGACTTGGTCAAACGCAGTGAAGGACGGCATTGCCGGAGCAG
AAGGACAGCTTCGCCGAAGGTGCGCAGGTGCTGTTTATTTTTGCGGCCCCATTTTTCGCG
GTCTCTCCATTCTGGATCGAGAAGAATAATAAAAGACTCAGACAAAAATCTGAGTAACAT
CGAAACGCACCCAACCTTCATGAAGAAGAATGGGTCAGCACCAGAATCGCACCACAAGAT
CAAGCAAACGAGATTGCTGCCGCAAGGAACCTTGAAAACTGTCAAAAGAATGGAAGACCT
ACCAGCCGATTGACGCCAAAAATACTAAATCCCGGAGAAAACCCTGATATGGAGAGGTTG
CCGAGATCATAGATTTCTACCAACTGGATTCATAATGCATGAACCATAAACATCAAAAGG
ACCATGCCATAAGTTCCAAGCACCGAGAACACCAAACTCGAAAGCAAGGACTTTATTGAA
CGCGAAATACGAACCGATCGAACCAAAAAACAATATAGAAGAAAACTTCCCGAGAGCAAG
AAGTATGAAAAATGAACCCTAGATTAAGAAGATGGACTCGAGCTACTGATGGCAGGTACT
AGAGTATAAGACCAAACATCTCAGAAGAGGCGATCAAGGATTAGGATGAAGAAGAACTCC
CAGAGAGAGTCGGGAGAGAATGATGCCATCAAGAGGGAAGACGAAAAACAGGGATAAACA
AGAAGTAAAAGAAATTGATCAGTGAACAAAATAAAGAAAGGTCGGCGGGACAGCAAGAGC
TGCTGGCGGCGGAAGCAGAAACCTTGGAATGGTGGCTATGATACCAAGTTGAAAATAAGA
ATGAGATATTTTCTATTAATTTGACGTTTATTACAAGACCCCAAAAGTGGGTCTAAATTG
GACAATTACAAAAACCCTAATTAACTAAATGACTAAAATACCTCATC
>Unigene0000161
GTAGCATTGCAGGACGAGCTTCCAGTCGTCGACCCGTAGGAGGTCCTTGCTGTTGTTAGG
ATTTTGCGTTGTGTGCTTTTTGTCAGTCATTTTGAACTGAGTTATATTCCCGAGCTGCGA
CTCGTGGTATTTATTTACTTTTTATGCATCTTTACTTTTTGTGGTTTGTAATTAACTATG
TATATTTGCCATCTGGAAATGAAAATATATTCACAACCTCGAATTCCTTAATAATCAGGG
GACTCTGATTACTTCGGAATTTTGGGGGCGTGACATGTCACACAGGTGACCCGGGTTCAA
TCCAGGCAACAGCAAACTTGAAAAAAGAAAATCACAAAAACAAGGGAATCCAAACTCTTA
TCCTCTTTCTCAATATCAATCCAAAAAACAAGGGAATTCAAACACTCAACCACTTTCTCT
CTATCTCATTTGACTAACTCAGGCCTTCTAAGCTTTCTTTTGAATTAGTTCCTCTATCAA
ATCAGCGGCTTCTTGAACGGTGGTAATGTTTTGAGAACCATCCTCTTCCACACTAATATC
AAATTCTTCTTCCAATCCCATGACAATTTCTACCTGCCCACATCAATAACCAACCATATA
CAAGGTTAATTACCAACCAATGCTTGTTTGGTCAAGGTTGGGCATATAAACTAAGTAACC
AAATTGGGCTTACTGTGTCAAGGGAATCAGCCCCGAGTGCTGAGAATTTCGATTCAGGAG
TGAGTTCAGATTCAGGTGACAAAGCCAGCTGTTTCCTCACAATCTCACAAACTTTTTGCA
CCGTCTCGGGCCTTGCCGAGCAAGATATGCGGAACCGGGAGGCCCTCAAAGAAGGGAAGC
CAAACTTTGGGCAACCCACAGAAACAAGCTTCAAACTTGAACTTCTCCCAGTTAACTGGT
TAGTCTTCAGGGACTGTTTTACTGAAGCTCCAAACCCAACACAAGCAGCAGAAACGGCAG
CCATTGAAGCTCTGAACAAATTATACTAAAAGTGGTGACAGGGGTGGAATTTCACACTAT
TTAAGGCGTGAACGTCCGCAAAGCAACAAATACGGAAGAGGAGGAATATTTTCGTTTTAT
ATATGCGATGTGCCTTGGAATATATATCCACGCAGCCAATGGTGAAGTCCGAAACTGAGG
GAATACGAAGGATGAACGCCAACCTTTCATTTACT
>Unigene0000162
ATTTGGATGTGTTTACTATGTGCATAATAAGAGCCTCGCTGGACGAATGTTAGACGATAG
ATCCATAAGACGTGTCTTTTTGGGCTATTCTACTGCTTCTAAGGGTTACTAATGCCATGA
TCATATTACTCATCATTTATATTATACTTTGGATGTTACTTTTGCTGAGCATATTCCATT
CTTCGGTCCACCCTAACCTTGCAAGATCATACTATGGAGCAGACTTCTTCATTTGTTTAT
TCCTTACCTGTTTTTGATACCCCAGTGAAGGAACCTTCCTTTTCAGATCATTCTACACCA
TCCCCAACATCAGCTGGCCCCCTTGATAACTCTAGATGGAAATGACAAGTGTATAGTCTC
CGTGCTCATACTTCTCTGCCATATGCCTCAGGTACTATGATTGTCCCTTTTTTAGCTCCT
TTTGTCCCTCACAGGGAACAGGGAACGGCGTCCTGTCAATCGCTATGGTTATTTCTGTTC
CACTAACCATCCATTGAACAAGTATGTTTCTTATCAGAGATTATCTGCTCCTTATCATGC
ATATATGTCCGCTGTTGCCAGTGTTCAAATTCCTAAATCGGTTTTTGAGGCTTTGGCTGA
TCCTAACTAGATTCAGGCAATGAGGGTTGAGATGCATGCTTTAGAAAAGAATAAGACATG
GGAGCTGGTTCTTTTACCTTCTCAGGCTCGACCAGTTGGTTGTCGGTGAGTGTTTTCAGT
TAAGTGTTTGGTTGTAGTACAGGTATAAAGCTCGCCTTGTTGCTAAAGGGTTTACACGAA
AAGACTTTAGTGCCACCTTTGCTCCTGTTGCTAAGCTTACCTCTGTTCGACTGCTTATTT
CCTTAGCTGCTTCTCGCAGTTGGCCTGTACACCAGTTGGATGTTAAGGATGCCTTTCTTA
ATAGTGATCTTCAAGAGACTTTCTATATGACCCCTCCACCAGACTTTTGTGGTGAAGGGG
AGTATGCTGGCAA
>Unigene0000163
TCAAAAGGTGCAACCGCCTTCTGTCACTAGCTCCCTCGTCATTTCACACTGCACAGGTTT
CTATCTCCTCTCTCACCTACATTTCTGCATTTATATGTGATTTTCAACCCGGCGCATCTC
ATTTCATTTCAGTTTGACAAATTTGACAAAGACCAATTGAGTGCTTTTTCTTGCAAATTT
CAACAGGTAATTCTGTCGAACCTTTCAACTCTATTTGACTAAAATGAACATTGTTTCAAA
CTGTTTCTTCTTGCTTTGGTTCTGCTTTTGTGTTTCAATCTATAATGTATCTGCTTTGAA
CTCTCAAGGGTTGGCTCTATTATCCCTTGCAAGTAAATGGACGCTACCTTCATCTATTAA
ATCAAGCTGGAATGCTTTTAATTCTACTCCATGTTCATGGGTAGGAGTAGAATGTGGCAA
TACCCACAAGCTGGTTTCTCTAAACCTCTCTAGTTATGGAATTTTTGGTCGGTTAGGGCC
GGAGATTGCTCATTTGAGGCACATGCAGACTCTTGATTTTAGTCAAAATAGTTTCTCTGG
CCCAGTTCCTCCAGAGTTGGGCAATTGTAGTCTTCTTGAAACTTTGGATCTGTCTTCCAA
CAACTTTACTGGAGAAATACCTCAAACCCTAAACAACTTGCAAAATTTAGAATACTTAAG
CCTTTATGATAATTCACTAACCGGTGAAGTACCTGAATCCTTGTTTCAGATCCCGCATTT
AAAGTATGTTTACCTACACTCCAACAAATTCAGTGGTTCAATACCCTCCAATGTAGGAAA
CATGGCCGAGCTTTTGAGTCTATGGTTATATGATAATCAATTATCAGGTACCATTCCATC
ATCCATTGGAAATTGTAATAAATTACAAGAGCTTTATTTGAATCAGAACAAATTGGTTGG
TGTTTTGCCCAAAAGTCTGAATAATCTTGAAAACTTGGTTTATTTATATGTCAATGACAA
TAGGCTTGAGGGTAACATTCCTTTGGGTTTGGGTTTGGGCAGTTGCAAGAATTTGGACAC
ATTGGTTTTGTCTTTCAACGGTTTTACTGGAGGTCTCCCGCCAGGCTTAGGCAATTGCAG
CAGCTTAACTCAATTTGCTGCTGTGAATAATAACTTAACGGGTCATATCCCGTCTTCCTT
CGGCCTACTGAATAAGCTTTCACTACTATTTCTATCCCAAAACCATTTGTCAGGGAAAAT
ACCATCTGAGCTTGGGAACTGCAAGTCATTGAAAACCCTGCAATTATATGATAATCAACT
AGAGGGGGAAGTTCCTAGAGAGTTAGGGATGTTAAGTGAATTGCAGGATCTCCAATTGTT
TACTAACCGTTTGACGGGTGAGATTCCAGTTGACATTTGGAGGGTACCAAGCCTTGAGAC
TCTTCATGTGTATAATAACAACCTTTCTGGGGAACTACCTTCGGAGATGACTGAGCTTAA
GCATCTGAGAAACATTTCTCTGTTCAACAACCGGTTTTCTGGAGTCATACCTCAAAATCT
GGGAATTAATAGTAGCTTAGTTCAGCTAGATTTTATTAATAATAAGTTCACTGGTGAAAT
TCCGCCGAATCTTTGCTTTGGAAAACGGTTGAGTGTACTGAATCTTGGTCTCAACTTACT
TCGAGGCAGGGTGCCTTCTGATGTAGGAACATGCTCAACATTGAGAAGGATAATTCTTGG
AAAGAATAATCTCACCGGGGTTCTTCCAGAGTTTGTGAAAAATCCAAATCTTCTGTATGT
CGACATCAGTGAAACTCGCATCAATGGAACAATTCCTTCAAGCTTCAAGAATTGTACTAA
CCTCACCTTGATTAACTTGTCAATGAATCAGCTTACAGGACCAATACCCCATGAGATAGG
AAGCCTTGTCAATCTGCAGTCTTTGAACCTTTCTAGCAACAAGTTGGAAGGTCCTTTGCC
ACCCCAGCTATCAAATTGCGACAAATTATTTCTGTTTGATGTGGGGTTCAATTTACTAAA
TGGTTCAGTTCCGTTGAGCTTAAGGCGTTGGACAGGTTTATCTACTTTGATTTTAAGCGA
GAATCGATTTAGTGGGGGTATTCCAACTTTCTTATTTGAATTTGAACAGCTTTCAGAGTT
ACAACTTGGTGGAAATTTGTTTAGGGGTGATATCCCCTCTTCCATTGGATCGCTACATGA
TCTAACGTATGCGTTGAACCTCAGTGGTAATGAATTGACAGGTCAAGTTCCCTTAGAGCT
TGGGAAGTTGGCCAGACTACTACGGTTAGATATATCTCGGAATAAACTGACAGGAACTCT
AGCGGCTTTTGATGATTTACATTCCTTACTTGAGGTGAACATTTCACACAATCTCTTCAC
TGGTCCAGTACCCGAAACAGTGATGAAATTTCTGAACTCATCTCCCTCTTCATTCTCTGA
AAATCCCAGCCTTTGTGTTGATTGCCCCCTAACCGACAGCATAACTTGCACTGGGAACAG
CAGTCTCAGACCTTGCAACCTTCGATCTAGTGATCAGAACGAAAAAGGCCTCAGTAATCT
GGAAATTGCAATGATTGCTCTTGGATCGTCACTATTTGTTGTTATTGTTCTTCTCATACT
GAGTTATATATTTCTTCGGCACAGAAGACCAACCCGGCAAGTTGAGATCTCTTCTGCTCA
AGAGGGTTGTTCTTCCCTACTCAAACAAATACTGGATGCTACTGAGAATTTCAATGATAA
GTTTGTTATTGGGAGAGGAGCTCATGGAACTGTTTACAAGGCTTCTTTGGCTCCAGACGA
ATTATATGCTGTAAAGAAGCTTGCATTTGCGGGGCAGGAAAGAGGAAACACAAGTATGGT
CAGCGAAATTCAAACGATAGGGAAGATCAGGCACCGGAATCTGGTCAAATTGGAAGACTT
CTGGTTAAGAAAGAACTATGGTTTGATCTTGTACAGATACATGCCAAATGGAAGCCTTCA
TGATGTTTTACATGAGATGAATCCATTGCCAGCACTAGAGTGGAACGCCCGCTATAAGAT
AGCGGTTGGAACTGCTCAAGGTTTGGCATATCTCCATTACGACTGTGATCCTCCTATTGT
ACACAGGGACATCAAACCAAAGAACATACTTCTAGACTCTGATATGGAGCCTCATATATC
TGATTTTGGTATCGCCAAGCTTCTAGATCAGTCTTCAGCTTCATCGGAGTCAATCTCAGT
TGCGGGTACAATTGGATACATTGCACCAGAAAATGCTTTTACGACACTGAAGAGCAAGGA
GTTTGACGTGTACAGTTACAGGATTGTCTTGCTCGAGCTGTTAACAAGAAAGCAGACATT
GGATCCTTTCTTTATGGAAGACAACAACATTGTGGAGTGGGTTAGGTTTACTGGAATGAA
ACAGAAGACGTCAGTAGGATTGTCTATCTGAGCCTTTTGGAAGAATTTATTAAGACAAGT
ATATTATAAGAGGTGATTAATGTCCTTTGGATGGCCTTGGAATGTACGGATAAGAAGCCA
AGCAAGAGACCAACCATGAGAGATGTTGGAGATCATACTTATAAGTTATGATCTTAAAGG
ATAAAGTAGCATTTGTTGGTAAACCTATACCCAGGCCAGCGCTGAGACCACTTACTGAAG
CACATGGCAGGCAAGTTAGCACCAGATGGGAATGAGAAGTTCCAATGGTGAGAGAATGCA
GAAGGGGCGATGGAGTATTGGTTGGAGACTGCCAATTTGGATAATATTAGGAAAGAGGCT
GGGGTTCAAGATCCTTATTGGGTGCCATCAGCTAGGTGGAGGCCTGGTGAAAACCCAAAA
TCAGCATCTCATATGTTCCTCGAAGATAAAACCGCTTAAGGAATAGATGACCAAAATGAA
>Unigene0000164
CAAATACAACCAGTGCAACCAACCCAAACTTGCATTAAAACTAACCCCATATGATATCCT
CTATAACCCAACACGATAACCCAAATCACTACAAATTGAACAACCTAAAATAATGACTTA
TAACCAAACTGATCTCCAACACAAACAAAAATAACTGTGATTCAACCCTACAATTAAACC
CAAACACCTGTAAAAAACTCAAATTCGAAAACCACCAATTCTTCCATGATTCAATCAAAA
TTTAACCAACTCTAAACATCCACCCAAAAATCTAACCTGATTTGTTTTCAATTCGTAGTA
ATTGAAATCCAAATTCTTAAAAAGCATCCCAATTAATCACTTCAAACCCTAGCCAATTCT
GAGAAATTGGGTAGAAGAAGATGCCTTGGAAGAAGGTGGTACCTGAGTTGATGAAGCCCC
GCCATTGGTTTTGCTCACCGAACCACCGCCGAGCTCCCTGGACTCCATTCGGGTCGAGCT
CCGGTGGATTTGGCCTCTGCCTTCTCCCCCTTGCGTTCGCTGCTGCCTCATATTTGTCAT
TTTTATTTCCATCGGGTGACATTGCCGTTGGGGCTGGGAAGCTGTCGCAAGCCATCGCCG
ATGCCGAGGAGCTCCGTTGTCCGGCTATGGGAGTCGTCCTTTCTTTTCCTCTGCGTGCGG
ATCACCCCAGAAGATCAGAAGACTAGAGATGATCAGATGAAGAGAATGAAGCGCCAAATC
CATTGGAGAGTAGAGACGGACGGAGGAGACGAGGAGAAGTGTAGAAGACGGCCACTCGGC
CAGACAAAGAGAAGTAGAGAACGTTCGGGATATTATAATAGGGCTCACAGATATTATAAT
AGGGCTCACGGACCGGGCTCAGGGATTGGACTAACGGATCGGGCTAGCGGATCGGACCGA
ATTTTAAAATGTGGCCCTTAGTCCAGTCCATCTGGATTTGGATCACAAAGGGCCAGGCTT
TGACCGAATTTTGACTAGGGCCAAAATCCATCAGGCCGGGTCGGGCTGAGTTGATCCATT
GGACTATCTGACCCTTTGTGCATCCCTATCGCCAGATCAAGTTGATATCATCAGTCTGTG
GAAGAGGCAGATGAACGTCACACTAATGTTGAAGGTTTCACATCATAATCTTTTTATTTT
GAGATCATCAGAGATCATCGGTCTCTCATTTTGAGATTATCAGAGATCACTGGTTGATGA
ACTTCACACTAAACGGTCCACCTTGAGATCAATTAGATGCGGGAGAGGAAGAGGTGGACG
GACTTCACACCAGACATGGAGCCTCTCTATTCCTCTATTTCCAGATCAAAATCGGTTTAT
GGAAGAGGTGTAGACGAACTACACACCAAACTTGAGGATTCATGATTTTCAGAGGGAGTC
TTCTATTTTTT
>Unigene0000165
ATTAGACTGATTCCCCTTCAGCCATCGAGAACCTTCAGTTACCTCTTTCTTTGCGCAGGT
TTTCATCTTATTCGTTCGACGCTCCAAACCTTCCTCTTTCCTTCCCTTTTCATTTTTCTG
CAGAATCTGAGATGGCTCGTACAAAGCAAACTGCTCGCAAGTCCACTGGAGGCAAGGCCC
CAAGGAAGCAACTCGCTACCAAGGTTTTTTTTTAGTTAGTTGTGGTTTCGATGGATAATG
AGCAAATTTATTCATATATTTGCTCCTGGGTTGTAAACAAAAAGTTTTTGGGAGAATTAC
CGGTTGGAGTAACCCCAAAAATATAACTCTAAAACGGAGACAATTTGAAAGATAATTATA
GGAGACACATGAGATTTATATTTTAATTACTAGTTAGAGAATTTTTTTGTTGAAATCCAA
AAATATCCTTATTAGTCTTGTTTTAGTAAATAATTAAAAAATAGACTAATACCAAATTAC
CCCTACCTTTACACACGTCTTTTGGTAGACATTCAAAGGATTGTTCAGCTAGTCGGTTTT
CCAGGATATTTGGCCGGCCATCTTCACTGGACAGAAAGGTTTTAGGGCTCTTTATAGAGT
AATACGTACGGTTGCTGCTACTGTAAAACTTGTTTTAAAAAAGCCATGCCCAATGCCCCA
ACCTCTATGCCTGATTCACGAACATCTTCAGAAGAAGACAAACAAAGCCTTACAGTTTCA
CAAATCCAAACGAAGCGTTGGCCAAAAACCTATCTCTACGGCTCATCAAACGAATCATCT
AGGTCCACATAATTAGGGTTCTGGTCGCTCGGCTAAGGGCTATCTCCACCAATACCATTC
CTGTTGCTAGGTTGTTCGCTAGTAGCCTGAGCATGCTTCCTGGCCTTTTTCTATTTCACT
CTAACAGAAGATAATATCAGACTTAGAGATCTTACCTGTATGGAACCTGTAATGTAGTGC
AGTATTTGGATTTCTCATATGAAGTTGCATAGGCTGCGAGATCTTCCTCGGTGAAGAATG
GTGGCAGAGGAGTAGATGGGTCAACCAAGTCCATGATCTCCTCATCATCTGCAGCCACTT
GGAGCTCACTTCGACAGAAGAGAATGTAGATTAAATTCATTTTACATAGATTAAATCTAG
ATTTTATCTGGGTTTACTCAGTGAGTAAAGGGACAGCTGCAGATCGTGCTGGACTTGGGT
AACTACGGGAAGAAGCAAACGCGAGTGGGCACCGTGTGTTGGTGTCTCGAAAATGTATAC
ACGACACATATGTGTATGTAATTCATATGGGAAGGGAGGGAAGAGAGATTCTGAACTAAC
TGACCAACGAATGAATGCCTTTTCTCGTTCACAGGCACATACGTGTATGTAAATCATTTT
CTCCAACACCTTATTCCTCTTCTCCAGGCAAGTATTGGGATGCCAACTTCTAATCAGAAC
AAAGAACTGCGAGCATTTAGAACATTTGATAATATAAATAAAATTTTGACTTCAGTGGCC
AAGTTTGAATCTCAATTTATTGTTTAATAACTTTTTTTTGTCTTTTTTTTCATAAGGTTA
GTGAGGTAATTATAAAGTTGGTAGAATTTTAATTACAAAAAAGAGAAAAATAATAGAGGG
TATACTTGTCTCTTCAAAAAAATTTAACATCTCTGGTAATTATTTTTAAATTGTCTCCAT
TTTAAAATTAAGATTTTGAGATTCCCCTAACCAGTTATTCTCCCAAAGTTTTTTGTGTTA
ATTCTAGGCTGCTCGCAAGTCCGCTCCTACTACAGGAGGCGTGAAGAAGCCCCATAGATA
TCGCCCTGGAACTGTGGCTCTTCGTGAGATCCGCAAGTACCAAAAGAGTACTGAACTCCT
CATCAGAAAATTGCCATTCCAGAGACTTGTTCGTGAAATTGCTCAAGACTTCAAGACTGA
TTTGCGTTTCCAGAGCCACGCAGTTTTGGCTTTGCAGGAGGCAGCTGAGGCCTACCTTGT
TGGGTTGTTTGAAGACACCAATTTGTGTGCCATTCATGCCAAGCGTGTTACCATCATGCC
CAAGGATATCCAACTTGCTAGGAGAATCCGGGGTGAAAGGGCTTAGATTGGAGCAAATTT
GGATCGTAGGGCTTCCTAGGGATTTAGAGGAACTTGTGCTTGATATGCAAAAGCACTCTG
CGC
>Unigene0000166
TATGATTATATTATCGATACGGCTTGGATGAGCCTATCCTTATGACTAAGAGTCATTATT
ATTTCCTGATCTGGAGATCATAGTTATGAATTTCACTCTTTTGGATATATGGATTTAGTT
GTGATTGATGATGAAATACCAGAGTCTGACCTTGAGAGAGGGATTGGTATGAGTTCTTAT
AGTATGAGACTTGTCATGTTTAGTCTCTCTGGGTAGTTCTTACTAGTGATTACTTCTGAT
TCCCTTGGATTACCAATGGTGGGTAAAGTCATTCGAACTCACCCAAATAATGAAAGTCAT
GTTCCCTTATGAAATATGATAAACTTTCTGAGTGTTCTTCACGGATAATGCCAATAAGTC
GAATAACGACTAGAGACTCTCGTGGTAGTTATCAATGGAGACCCTTCCAAGTGTTCTCCA
CTAATAATCTACCTCAATCTGAAAAGGTTCAATAGAGATGTCAGCGAAGGTAATACTCAA
TAACCATTGGTACATTCTGATGTAATTGTCAAGACGGACACACAGTCCCTTCTCCGATCG
TCTACTGTGTTTTGTGATCTTGATCTTTGAGATAGACACATAGTCCCTTATTCGATTGTT
TATCGTGTTTTGTGATCTAGATCGTGAAAATAGATGCATGGTCTCTTGTTCGATCATCTA
TTATTATTAGTGATCTTGATCGTCGAGACAGACACATAGTCCCTTCTCCGATCCTCAGTT
ATGGTTGATGATCTTGATCATCGATACGGATGCATTTTCTACTCTCCGATCACCTGTTGC
ATATTTGGGATCTCGATCGTAGAGATTGATATATCATCCCTTCTCTGATCTTCTATTGTA
TTTTATGATTGAGACATCGATCGTCGAGGCAGACTGGTATTACTTCCTGTGATCCTCTGT
GTGCACATTAAGATGATGATTCTTAATTGTTGAGATAGAATGGCAGTCCCTTCTCCGATC
CTCTAGAAATGTGTTATGATTTTGAGATGAGACTTGATATAAACATTGAGATGAGTACTA
TTATGATGACTATTTGGTATGAAGTTCGCGTTTAGGAATCATTTGATCAGTGTGTCACCG
ATAGCATTTTCTGTCAGATTCTCACCCAGTCTGACAGTGTAGATAGATATTTTACCCGGT
GATTCATGACAATTGATTCCAATAAAATATCATGCAGGATCCTTAGAGCTTTATGCTCTA
CATCGATTTAACCTTAAGCTTGGAACCCCGATCTTTTCTAAGGGAAATTGTCGGGTATTC
CCTTCACGCCCAGTTGGGATTAAGTTAACTCACGAGGGTTAAACAATCCTTTCCTACAAT
TATTGAGGACTCCGTACTGAGATGTTGTTGTGTTGTGAGTCGGATGACTCGGTTTAGTCA
TCTATGACTCTATTTTTTGATCGTCGAGACATCCATGTGGGATCTCTCCGATCGACCTTA
GTCCACTCTTGATTTGGCGATTCAAGAATGAGAGAACATGATTGGTAGAGTTATTTGAGA
CAGAGACATAGTCTCTCCCTCAACGTCAACAGTCCGACAATGTAGATTGATATTTTACTC
GGTGATTCATGATGATGGATTCTGCTAAAATATCACGCATGATTCTTAGAGGTTTATGCT
CTACGTTGATTCAACTTTACGCTTGGAACCTTGATCTTTCCCAAGGGAAATTATCAGGTA
TTTCCTTCATGCCCATTTGGGATTAAGTTAACCCATGAGGGTTAAATAATCCTTTTCTGC
AATTATTGAGGACTCCATACTGAGATGTTGTGTCGTGAGTCAGATTACCCGGTTTAGTCA
TCTATGACGACATCCACATGGAATCTCTCCGATCGACCTTAGTCCACTCTTGATTTGGCA
ATTCAAGAATGAGGAAACGTGATTGGTAGAGTTGTTTGAGATAAAGACATTGTCTCTCCC
TTAGTGTGCACCAACGGTCGAGGTCGTAGGTTAGGATTCCTCCCTCCCGCATATTAGCTG
TCATGGTCGAGATTGTGGTTTAGGTTCAGCCCTTCTGTGCATATGTTACCTTTCATGGTT
GAGGTTGTGGTTAGGGTTCCACCCTTCTGTGTATATGTTTATCCTTCTTGATCGAGGTTG
TGGTTAGGATTCTACCCTCCCGTGCATATGTTATCCCTTACGGTCGATGTTGTGGTTATG
ATTCTTCCCTCCCGTACATATAGTCCGATGTGCGATTAAATTTGGGGGAATAGTCGCCAG
AGTTGGGGTACCGTCCATTTATGGACCTATGTACCCTTCTTGATTGGGGACGGGTACAAT
ATTATATTTACATACATTTTATATATTTATTCTCCCCGATCACTCTAATGCCGAGATTGC
TAGACGTACGTATCTAGCTTACTTATGATGATATGTGTTATATGTTGTGCTATGTGTATG
ATGCCCATATTTAATATTCTCTAGACACAAGTGTCTATCGAGATTATATGATGGTGTTAG
AGAGTCTCCTGCATTTGACCGTGTTTCACCTTGAGATTATTGATCTTGGTGATTGAACCA
TATGTTAATTTACTTTGAGTTATGCATCGGGGTTATGCATACTAGTTATGTTTTGTAGGT
CTCTCCCTATAGTACACCTTATGACCATAGGTGGACCGAGTGAGCTGTATGACGCTCACC
ATTATGACCTTGCATTAGTATTACCTTATGGACATGAGGACTTTAGGTGGGTAGTTGGAC
ACTCACACTAGCATATATAATGTCGACCCGTGTTATCCTCCATGCAACTCGGGTACGTAA
CATTGAGTTTACGTAGTCCGAGCGTTGGAGATTTTCCTCCTCAGGTAGCTGGAGATGCGG
AGCAGTTGGACTGGACTTTTGGATATCAGTTATGCTCGAATTGCGGATATGGAGTACCAC
TAGACGGAGCAGCTCATGGAGATGCGTGAACAAGTGTTGTACTTTGGTTAATTGATTTAT
GTCATATCCGTTGTACTAAAAAAT
>Unigene0000167
ACTTGAGAATGCACAGTTATTTGAAACATGCGTGCCACGTCTGTGATGTCCAAGGCAGTT
GTTGCAATCTTCACTATGTCAGCTCCACTGGCTTGTATTTTTGCAACAAGGTTACCAAGT
TGCTCAACAGATGGAGTGTTTTGATAATTGTGAGAGGAAACAATAAATTTGAACTTTTCA
GGCTTTTTTCCATATATTGAATAGCTGAATTCATGAGCAACCTACACAAATAAAGAAAGA
TTGGTAGAGAAAGAAATTCAAGTTCAGGATAACCTGTGGCAAGTTGATGTGCATGTTCAT
GTACATATGTTTACAATAAACCTAAACTTCATTGTCAACTTTCTCATAAACTTATGTTCC
AAAGGTCTTACATCAAGGGTAAAGTATGAAATCCTATAGTTCAGCAATGGAAGTGTTATA
TCCAAGAAGGGAATCCACAGTTATGTTATTTGCAGAGCTAGTATTAGTTTACAATAAGAT
AAAATAGGAAAGTAACTAAAACTTGTATGGATGACGAACTGATATTTAAGTGGCCTGAAT
ATAGATATGCTGATATTTTTTTTAAATCAAAATCAAGTTTAAACTTGTTCTGGTTTTTTG
TTTTGATGTATAATAAGGTTTTGTAACTCGTGGCACTAGTTGTTTCAATGTATATTAGAA
TGAGCCCTCCTAGCATCACAACCCATCCACAACCACACAAGTTGTTAGAGAATTATATCA
TTTGAGAGATAATACATATGACATCTTTCCATGCAAACAATTCATGGTAAGGACTGGGTT
ATGATGCCCGTGATGATGTAATGTCAGAGAAACTAAGAAGTTGGGATCATTGTTGAAACA
TGTATGATGTCTGTGATGCAATCCATTTGATAAAATAATATTTACATCATAGAAACAATT
ATTATTGCTATAAATTATCATTATCAATTCAACTCAGATATATGTATATTTACCAGAACC
ATACCATTATATCTTTCATTATTCAGATATTCTCCTCCGTTGCTCATGCTGATATATAAT
TAACTTTTATCTGATAAGATGTCAATTATAAATCTAAGCTTTCCATTTGTTAAGGGACTA
TTCATATCCCAAAAGGCTATAGCTAATATTCGTATAAATTCCAATGCTGCCTGCTCTCAC
TTAACATACAATGGCAGGGAAAAAAAAATAAAATGATAATAACCATTTAAATTAGGGGTG
GCAGTTTTGAAAACGACACGAGAGAAATGACACTAATTGAAATCAATTTAACACAAAATT
GATACGACACGAATTTTTTGGGTAGGTTAGGGTTGTATCTTCTCAAATCGAGCTCGGGTT
GGGTTGGTTTCGGGGTAAATATTAACCCAAAATTAACATGATTTAACTTTTGAGCCTAGA
GATATTTGATTTACAACATTGCTAGTTGGTTGTAATATTTAATATTTTAGTAAATTGGGT
ATTAAGTATAAATAATTGTTGGAATTATCTTTTTAAAAATATGGTTACATGTCAAGTTTG
CATTAAGTGGGTTAATTGAATTGAGTTGGGTCAATTGGGTTTTCCTTGGGGCGGGATTGG
GTTACAAAAATATGACACAACATTGGGTTGGGCTGGGCTAGGGTCTTTGCCCTCAAAATT
TTGGGTTGGGTGCAACCCGACCCCAATAACCTGATTTGCCACCCCTATTAAATTTTAAAG
TGAAACCACTTAAAATTTATCATAAAAGCAAAAAATATCACTGGTTTCAAGAACTAAATA
AATGACCAATACAAAAGTCAATATATAAAAAGATCATGATACAAATAAATGCTCTCAAAT
TATCATATTTACAAATTTAGAGGAAGAGGAAAAAAAGGGGGGGTTTACACGCTAAGTCCC
CAAAATAAATTTTAATTACGATTGAGTATAATTTTTTTAAACTTTCAATTAAGTCCCCAA
TTTTATACTATTACTTTCAATTGAGTTCCCCTATCATCCTTCGGTTAGTTATTAGTTTGG
GGATGGAAAATGCTTCTTTTTTTTTTTTGATAGTAAACTGGAAATTTTATTAGAAAGTGG
ACAAGTAGTCCACAAATAAAATTACAAAAAGTTACAGCAAGGAAAATTAAAACTTGCATA
CAACAAAAGAAACTAGTTACAAAAAGTTACAAATGCTTTCCCAATTTCTGCATCTCTCTG
AAATTGTATAACTCTTGGTGTTTTGCCTAAAGTGTTGCTCTAAATATAGCCAGTTCACAC
ATTTCAGCAGTCAAAATTGTCCACAGTATAACTGAGAAAATAGTTGCTTCCTTTGAAACA
AAACTGGGATGTCCGTTTGCCGAATGGAAAATGCTAATGTCATTCACTCAAGGACATGAA
AATCCAAAAATACCCTCACTTAAGCTCGCTAGTTGCACTTATTCTTAAGGGAATAAAAAC
CTAGAAATACCCTCACATATTTGTGGTTTATGATATCCATATTCCAGTTTGGAATAAGTA
CTACCATGTTTGGGAGCTTAAGTAAGGGAGGGTATTTTGGGGTTTTTATGTCCTTAAGTG
AATGACATTAACATTTTCCATCCCCAAACTAACCGAAGGATGATTGAGGGACCCAACTGA
AAACTGGAGACTTAGTTGAATTTTTTTTTAAAAGTGATAATCATAATTAAAATTTATTTC
GGGGACCAGCATGTAAGATACCCTATAAAATAACATTTAATCATGCACCTTTTTTACATG
ATAATGTT
>Unigene0000168
AAATAAGTAAACAAGTCATATATAAATCCAAAATGAAGAGTTTACACAAAAGGAAGCGGT
ACTCTCGAAAGAGTAATCCTTCAACTAAAATATACAACAATAACTAAAGAACAGAATGTA
TAACAAATAACAACACACGTTAGTACGGACAGGATATGCAAAAACGCGAAAGACATTATA
CTCACTTTTGGGGATCACCTTAGAAAGGGTCTAAGGTTAATCCTATTCTCTGATACTAAC
CACTCACAGCTTGGAATCTTCATTCTCTATGGTGTCATGAATCGTAGCCCTAGCCCCTCT
TTTGGCCTCAATTTGTAGTAAATCAAAATTCCCCTTTCGCCTTTCACGATCTTCGTATCC
CTTAGTAGCTTTGTTGGTTCCTTCTTCAAAAGGTTTTAAATGAACACCTTCAGGAGATGT
TGATGGTTCCGCCAGATTTGGTTTAGCTATAGGTACGCATTCATATTCAACTCCAACCGG
GTCTGTGTTAAACTCTGTCTCCCCCTTCGGTAACATATGATCAACCAGATTTTGCGCTAT
CTTTTCTTCGTCTAGTGTCATCCTTGTAAGTAGCTTGTCTGGAACTTTATGGGAGAA
>Unigene0000169
CCTATGGGACCCGAATCCATAACCTCGCATTCAGGACTCCTGAATCTTACTGAGCGTAAC
TCCTTGGTGTCTAATGTTTTTGGGACTCCCCGTTAGCAAGTCCTTACTGGCCGGTAAGGT
ATATTGGTCATGATTAGTCCACGCCTACCCCATCAGATAGACCAGAAGAGGTAGCAATGC
TTTCAGCGTACTCACTTCTTAGTCGGCATCGATCACTAGTGCACTAAGTCGAAGGGTCTT
TTCCCTTTCTTGGTTCGCCTTACTTTGGGACTCCCACAATGAGGATCACGTCTTACTCAA
ATCCTAGCCCGTAATTACATACTTAATTTGCGGTGTAAAATAAATCAATTTTCCATTTTA
AACTTTCTAAAATTTCTCATAATATTTATTTTAAACACATAAAGGGTAGAACGTGGTCTT
TTGATGGGATTTTATTTACCCCACCAAGAGTCGGGGTAAATAATATAATAATCTAAAAAC
CATATGAATATGCTGATGGAAATGGAATGATATGCACATACTAACTCCCAAAACTTGAAT
CAAATATCGAAACCTAAATCAAAATTGAGATCAGACAAACATAATGAGTATGGTGTTGAT
TTAATTGACTTAGAATTTAGATTGAGTTGAATGGATTGGATTGGTTTACGTTTGGGTCGG
ATTTGACTATTGGATTGAATCGATCTAATAGTAATTAAGATTGGAGTTTTAA
>Unigene0000170
TAGAAGAGGAGAACGAAAGGCTCAAGAAACAGAAGGTTACAGTCTCGTCCACTCTTCAAA
TGAGCAATCCCATCTCAATGCAAACAGAGGAGACAACTTCCTGATGTTGTTCCAATGATC
ATTGGTTCTATTTAAATAATGCCAGTGGGGAGATTCATTTAATTCCTATTCTTGTCCAAA
ATACCGGCTTAGAATTCATATGGTCCATCTACTGTTTCACATGTGATTCAAGGTTCTACT
TCTATTCAAAGTGTAATGGAAAATGCAGCATCTCATGATATTCCTGCTTAGGAAGAAGAA
ACTAGAAAGAGGCATTGTAGAGGCAGCCTATACCCACCAGCCAACCATCTGTATCCCTCT
AACTTCAGCCAATGCAATTCCTAGCAATGAAGTGCTTGGTTCAGTTCCTTCCATATCGGA
TACGGCAGAGAGAAATATATTAGGAGCTGCTGAGGAACTCGGTAGTAGTAGTAATAGTAG
TGTTGTGCAGCCTCTTGTGTCGTAAGAGAATGATCTTGCCACAAGCAGATAAGTCAAGTG
GAACATACACTTGGGTTTTATGCTTCCCTTTATCACTCAAATTCAAGTAATTGAACTGCA
TACATATGTATCCTTGACCATATTTTTTATGCTTTCTTTTAAGCATTCAAGGTTCTATCA
CATGGCCGGGGAACTGGTGGGAGTAAAACTGAGTGATGAAGCCATGAAATTTGCATCACT
AAAGGTGATGATTTC
>Unigene0000171
TCTGGATATGTTATTAATGGGCATCGTTTTCACATAAGACTGTTAAGAGGTGTACACAGA
ATAGCGGTGTTTCCATTGAAGCAGAAACAATATGGGGTCCCTCACAAACAGTTAAAAAAT
CTCATAATATGGGATCATAACAGACATCATATTGTTGGACTTCTTCACTTTTCAAGTCCC
TATCTTCAAGTGTGAGTGGGCAAACATCAATAATGGTGTTAAAGTTGACGATGGATTTAT
GTTAGTTAACTTTCATAAAGGAAAAAATCAATTTTAAAGAGACCCATTCATTCTAGCATC
ACAAGCAAAACAAGTGTTTTATTCCCGAGAAAGTGATTCATCAAATTGGTATGTTGTACT
AAAAGCACCTCCCAAGGGCTTCCAAGATTCCGAGACTTGTGATGAGGGTGCTTACATTCC
TATGCAAGTAGACATATCCCCACTA
>Unigene0000172
TACCTGCAATCACCATACCAAAATCAAGAACCCATAAATTCCCACCTGTAATCACCATAC
CAAAATCCCACCTGTAAGAACACGAAAAACACTCTGCAACCCTACCTGCAATCACCATAC
CAAAATCAAGAACCCATAAATTCCCACCTGTAATCACCATACCAAAATCCCACCTGTAAG
AACACGAAAAACACTCTGCAACCCTACCTGCAATCACCATACCAAAATCAAGAACCCATA
AATTCCCACCTGTAATCACCATACCAAAATCCCACCTGTAAGAACACGAAAAACACTCTG
CAACCCTACCATAGGCTTCGATGCAACTGACGTCCGTGGACCATTCTGAGGTACATTCCT
CTGGTTCCAAATGGGAATGATAGCCGGTCGTTTGTTCGCCATTTGGGGCTTCCTTCTCCT
ACTTTCAGGAACTCTTACCTCTTCAGCAAATTCCCATCGATTTTATCTCGACCTCAATCT
TCTGTGTCTTCCAATTTTTTACTATTTTTTAGATACGTTGCCGAATTCTCCACCAAGAAC
TTACCACGAACTCCAGCCATGAAATAAATCTACAACACCCTGAAGAATTAAAAAGGTATT
GACACCTAAGAACACAATCGACGGAACAGCCGACGGAACCTTCT
>Unigene0000173
TGGAAACGCATTTGAACAAATATCCCCTGCAAGGGTATGCTTGGGATGTGGGAGTACAGC
AGGGAGTGGCCAAGGATTTTGAGGGGTTTTTTTAGAGCACCCTCTAGTGCTTCCTGTATA
TTAGAGATCCTTCATGTATATTCAAGAGCACAGCAGGGAGTGTCATGTCTAAGGATCTTT
GTCTTGAATTTTCCCTGGATAGCAAGAATATAAGTGGATCCCTCCTGTATGTTCACTAAC
CTCAAACCGCAGAGAATCTAATTGGCTGGTGGGTGTTTCCTTGTCCATCCATTTATTCAT
AGTACTTTGTTTTACTAGGGACGACATAAAATGTCATGGAGAGCCACTTTGGGACTGAGT
TGCACTGGAACTAGAGCAACAGTTGCAACAAGAGCCTGGTGGTGCAGGTTCGCAACACAT
ACAATTAGGGCAATATATGATTACTTCTTTCATCTGTCCAATACTAACTGCAAATCAAAA
ACAGAATCAAAACTAAATTTCTCATGGTTTGAGATTTTTTTAGATTCCTAAAATTGGCGA
GGTACATATCTCGATGAGAAACTCGAACGACTTCACATGGTATCATTAGAGGTAATGACA
TGGAAAAAACCAGGACGATCACCAGAATGGACACTCGAGTTTTACCTGTTGTCATTGCCG
TGGAAGATGGATTATTCCATTATTGTCTTCCTTCTGTTTGGGTCGTGTTCTGGAACTGTT
GTAACTCAGGTGTTTGCGCCACAAAGGCATGTTTATAACACAAAGGCACCAACAATCTAT
GAAGTTCCCTTGGAAGGCTGACCCCCATACCGCTTTTTGGTCTTTATGAAAGGAGAGGAA
CAATTGCAATGTGGAAACCATTACAACAACGTTAAAAATAAGAGATCTTAAATAATTGTC
ACAAGCAAATAAAATAATATTGTAGACGCAGTTATGGTCATAAATAGAGTTCACACCAAC
TTCCATGAAGTCCCAGTGTCAAGATTAACTAATTTGCAGAAAATCTACTATGGTTGTAGA
AGACTAACAAGTATTTGAGAAACCGTAAGTGTGGGATCGTAGAAAGTGCTAAAGACAATA
TTTGTGCAACTGGCAAGAATTAGAAAAATCTACTACTCTAATTAGTAGTTTTATTTTTTA
TCTACCATCTTCAAACTAATATGTGTTTAAAGTAATGTTTGAGTAGTTACGGTGCTCACT
TTGCCTGGATAGTTGGATACCGATGGGAGTGTGGTTCCATTTAAAGAAAAACACCTAGAG
TTCTAGCTAAATTTGACGCAGACAAATTTAGAGGCAGAACCAATCCTTTTTGCTTTGATT
TTAAAAAATGATTTGTTGTGGTCCTGATCGACTAGTCAGAGTCTCTAGTAAACCACACAT
CCTACAAACTGATTTTCACTTTACTCATCCAAATGCTTCAACAGTTCAACTTAAGAAAAG
CACACACTTTGAGCTAAAGATTCCTCTAAGCTTTAACCATATGCAAATTTACACGAATAC
GAAGAAAGAAAAAAGCAGGCCATTCTTATCTTGAAGTACCCAATTAATTCATTCTATCTC
AAGATATAGAGAAGCTAGGGTGGGGGTGGGCACAGTCCAGTTTGGACCTAAAAAACAAAC
AAAAACTGTCCTATTAGAACAGTTAGGTTCAGTTCGGGTGGGAAAGAAAATAAAATATAA
ACCAAACCAAACTAAATCGATTGAAAATGGTTAGGTTCGGTTCAGTTTTACAGCTTGAGC
CTCTGGAAGAAGATTTAAAAGACGGAGGTCCCATGTTCAACTGTGATCTTTTTGATACAG
AAATAGTACACAAAATAGCACAAATATTCCTCCCAGGATTAGCAACAGCTTGTGTTGACA
ATACTACAAGTGGTCTCTGGAACCATGCTTCAGTGGTTGTTGATAGAAGAAAGGAAATGG
TGGATTATCTTACCCAGAGAAGACTTGGGTTGTAGAGTCTGTCCTTTTAGAAGCGGAAGT
ATCTGACCATCCTTATGATCTCATTTCATATTTTATTGATGATTTTGTAAGTTCGAAGAG
GAATTTTTTTAGTCAGGTTTCAAGTTGGCTATTGAGTGAAAGGAGAGAAGACAAGATAGA
TGATTTTGTTCAAGAGATGGAACTTACTGGGTTTTGGTTGCTATATAGGAGGGAAGCCAT
TGCACAAACTCTACTTAAGAATGTTGACATCAAGAACACATTTCACTACAAAATGAAATT
CAATACTACAGAAGATCTTACTGAGCATGTGCTCCAGTGTGATTTTAGAATCATGAACTG
CCCCAATGAGGGTTGTAAATTAATTCCACATGTGTAACATGTTCCACCCGCATGGAGGCA
ATGTGCTTGAGGTAAGAAAGTGCTAGAATAGTCTTGTATGCAAAATGTTTTAGATTACTT
GGATTATCAATAGAATTTAATTTGCCTAGTAGCGTTGGGGTCACATGAGTTATCCTAGCA
AGAAAATTAGGCTAAAAGTTTCCCTTTCTTTGAATGAATAACTTCCCTGGCTAATTCCAG
AGAAAACGAATAGTTTTTTTAGGTGACATTCTATGTGCAATAACAAGTTAGGTAGCATAC
CATCCGTGGTTGAGTTAGTTTACTTTGTAATACTTCTTTTAGGTTAAATCCTCTGTTTCA
ATACATAATTTTGTGGTTCAGTTAGCTATTTGTAATCTGGTTGAATACAGAATTTTGTGG
TTCCATTAGCTATTTGTAATCTGGTTGAATACAGAATATGATAGTTCCGTTAGCTATCCA
TACCCCATTTTGTATAGTTCAGATTTTCTTAAGCACGGGTACTCCTTTCAGGAGTGGTTC
AGATCTCGTCCAACATCATTTTTGACTCTCTAATAAATGAACAAAGATTTTATATAATCC
TATTTCTACAAAGCTGCATAGGCTATGCAACAGTTCCAATGGTGTCTTTGTTACTATTGT
AATTCTTACCAAGTGAATTGTGGAACTGAATTCCCCCTTCTCTTCTTTTGAAATAAGATG
GGCAAAAGAATTTGACAGACCAAATCGCTTGCCTGAGTGGCCAGCACTCTTTGGAGCATT
GGTTCATGAGTATAGCAACCCATGTCCTGGAATTTTATCTATTTTGAGTTCTTTGCCGGG
TAGTTTGGACTTTTTTGTTCTTGCAAACATTGGTTTGACCACCAGAATATTTTCACTAAT
TCAGTTGGGTATTTTTTCCTCTTGAAGAAAATTATAATGTTTTTTGTTTGGGTACTGTTT
TGATGATTGGCTTGGTTTCCAGTTATGAATGATCCCATTGAGTTTCCAAACGGGACCAAA
AACGATGTTGGAGGTGGTATATCTCAGACTATCCATCTACAGGGGGCGTTCTATTCTAGG
TACGGATCCTCTTTCTTGCTTAAAGATGAATATATCTAGCTATAGCTTAAAGCAAAATGT
AACACAAATTCCTGCATTAGTTCAGTGTCATATGTCCAAATGCTCATGCCACCAACATTT
TGCATCAACCACTGATGCTATCTGCAACGAAGCTGCTGCCAAGCATGATTATCACTACGG
GTGCAACACCATGGTTGTATACAGGTGAGTCATTCACCATGGGTCTTGATGTTACATTTT
TAGCGTCATATTATCCATACATGATTTCAGTCCATGAAACAAGTGTGAACTGAACAAATG
CACATTTGAAATTTGATACTTTGAAAACTTTAGAACCTGAAATTTTGAAAATGTTGGGAC
TGTTTTGGCCATATATAACTGCAATTAAGGACATCCCAAACTATCCAATACAAATTTAGT
TTAGTTGTAGTATTTATCTTTCACGAAATCTTACTTTGTCGGGGATGTTTTGAGATATTG
AGCCTATCTCCACCATTAGAGGAGGTGGTATGTTAATCAATAACATATTCAAGGATTCCA
CCCAATCATGTTTAAATTTCTTTTAATTTGGTGACTTTTATGAAAATTTAGTGCAAAATA
GTGATCCCATGCTGTTTCTGGGTTGCATTTGTTTCCGACTGAGTTGTAGTCAGGGATGGA
AATTATTCGTCAAGGAGGCTGCTATTGTATGAGTCCATTGCTGGGGAAGTTGAGATAGAG
AGTAAGTTGGAGAGATGGCTTTCTATGCAGGCCACATGGAGAAGCATGATTCAG
>Unigene0000174
GAAGACAACGATGGTGTTGCACCCGTCACGCTTGGCAGCAGCTTCGTTGCAGGTAGCATC
AGTGATTGATGCAAAATGTTGATGGCATGAGCCTTTGGACATATGACACTAAACTAATGC
ACGGAATTTTTGAGTTGACTTTTTGCTTTAAGATGTAGGCTGGATATAAGATGCAGAACT
TGACTATATTGAAAAATTTTGAGACACATATATTCATCTTTTAAGTAAGGAAAACGATCT
GTACCTAGCATAGAGCAGCCCCTACAGATGGATAGTCTGAAATATACCACCTCCAACAAT
GTCTATGGGCCCGTTTGGCAACTAATTGGAATGGAGACCTGGCCAATCATCAAAACAGTA
CCCAAACAAAACAAAAAAATAATTTTCTTGAAGAGGCACAAATACCCAACTGAGTTAGCA
AAAACATTCTGGTGGTGAAACCACTTGAGAACAGACCGCGATGAACAGAAAAGAATCCAA
ATTACCCGGCAAAGAACTCAAAATAAATAAATTTCCATAGAGTGGTTCCCAAACTGGTGA
ACCAATGCTCCAAAGGGTGATGGGCACTCAAGCAAGCGATTTGGTCTGTCAAATTCGTTT
GCCCATCTTGTTTCAAAGGCAGATAAAAGGGACATTTAACAATAGTAACAAAAGACGCCC
TTGGAAGTGTTGCATAGCCTATGCAGCTGGTAGAAATAGGAAGATATATTTGTTTATTAG
AGTCAAAAATGATGTTGGACGAGATCTGGACCACTTGGGAGACGAATACCAGTAATTAGA
AAATCTGAACCAGACATTGATTGGAAACTATGAAATGATGTATTCAACAAATTGCTAATG
GAACCACCTAAAAAGAATCCACAAAAAGTTAAGAAAGCGAGTCTTGGGAAACATAGTGTC
TTATACACCACCCGCACTATCTGAGGGAGCAAGCCTTCCTCAGATAGGTTGCCATGCTTG
TTTGAAAGGTTCAATGGATAAATGTTGGACTCGGGGCATGTATCAGACACTTAGTAAGAG
TGCGGGTGGTGTACAAGGCTGTAACCAGGAAGACTTATTGTAGGCTTTTAATATAATGAT
CGGCCGGCAAACATAGTGTCTTATACACCACCTGCACTCTCACTTAGTGTCTGATCATAC
ATGTCCTCTGAATTAAAGGAGATAGGCACAAATACGGAATTGAATTAAAGGTAAACCATT
AAGAACAAAGTGGCTCTGATATCAAACAACGTTTGCAGTGGACAAAAATTTTCTAAACTA
CCCAGCAAAGAACTCAAAATATATAAATATCCAGAAGAGCAGTTGCCATATTTCTAAACT
CGAGCATGCGGTCTGTTCTGTCAAATTCATTTGCCCATC
>Unigene0000175
CGGTGGATACTATCCACTAACGAGGTTTTAGACCTGTAGTAATAGCCCGAGGCTCACCAC
GTCATGCGTATGAAATCTAATCAATATGCAAGAGGATAGAACCCAATCGGTCGCTCGACT
ACTACTCGTATCTAAGGGAGATACCTAACTCTACCTTGATTAATAACAGATGTGGGGGAG
GTTCAACCTGAACACCTAATCTCAAGGTACCAGGGTGTCTAGACTATGCAATCAGACTGG
CAATCCCACTCGCAGAGTCCATAATACACAGAGTCGCAAACCCAAACAACTCGATCGAAC
ACGGTCCCTCATCCTTGAATTGCCAATCAAGGATAGAATAAGGTCGATCAGAGAGATCTA
AACTATATGTCTCGACGATCAGAAAGAAAAAGTTGTAGTTAACCAGTTCCAAAGTCATTA
GACTCATCACACATAATCTCGGTACGGAGTCCAAACAGTTATCAAATCGCATTTCGAATC
CACAACAATCGCGGGGAATGAGTATATAACCCTCGTGGGTTAACTCAACTCCCAATCGAG
CGTAAGTGGAAACACCCAAAATTTTCCCCTGGGAAATGTCAAGGCTCCCAGTGTAAGGTC
GGATATGCATTAGAGAATAGAGATCTAAGGATATCGCATGATATTTTATAGAAATTCATC
GTCAATAATTATCGAGTAAAATATCTATCAATACTATCAGACTATGTGAGATTCCGACAT
GAAATGCTATCAGTGAAACACCAATCGCATAGCTCCTAAACACGTAACATCCTAGCGAAA
GAGATCGTAAGTTTATAACACATCTCAAATATCATTTTAAGTCTCACCAAAATCTTATAT
CATCATCATCAACATCTGTCCAGAGGATCGAAGAAAGGACAGCCAGTCTGTCTCAACGAT
AAAAATCATCATCACCATGTA
>Unigene0000176
ATGAGCCCTCCTTTCTCCCAGAGCCCTCTCCCAGGCCAGAGGACGACCCTAATAGAGCAA
CTTGCTGTATTTGTCCTAGGACAATTACCCCAAGGAGGAAAATTCAAAAAGACAGTGATG
CCAAGCCCACTCAAATTGAGGAGACAGCTGCACGGACTTTATTTGAGTTTGAGAATACCA
GCCAAGAACTGAAAAGTGACTTGAAAGATCTTTTCATTAATGCAGCTGTCGAGATTGATA
TCTCTGGAAACCGCAAGGCTGTTGTGATCCATGTTCCTCGGATATTAAGGATGGCTTTCC
GCAAGATTCATTCTCATCTTGTGAGGGAACTTGAGAAAAAATTTGGTGGCAAGGATGTTG
TGATGATTGCAGCTCGAGCGTCAAATAGAGGCTCAGATGTTCAGCGACCAGGCAGCAGGA
CTCGCGCCGCTCTGTACAAGGCTATGCTTGAGGATATTG
>Unigene0000177
GTTTTGTTTTCCTCCCATATATTAAGTTACCTCCTCTTTTTTATTATATTTCAATGAGAG
GGAAACAGAGGAAAAAATATATTACACATCATTTGCTTATGTATTGAGCGTCGGTTCATC
TGATTGATTTGTTGGTAATTTGCAACAGGACCTATTTGCTGCGGGGACTGACACAACTTC
AAGTACACTAGAATGGGCAATGGCAGAGCTGCTACACAACCCTGAAACTTTAACCAAGGT
CAAACTTGAGCTTGAGCAAACAATCGGGAAAGGAAACCCTTTTGTAGAATCTGACATCTC
TCGTCTCCCATACTTACGAGCAGTAGTCAAAGAAACTCTCCGCTTACACCCAGCAGGACC
ACTCCTCATCCCACGCAAAGTGAAAGCAGACACAGACCTTTGCGGCTTTATAATCCCAAA
AGGATCACAAGTTTTAGTCAATGCATGGGCTATCGGCCGAGACCCGATCACATGGGTGAA
CCCCG
>Unigene0000178
GGGAGAAATCATTGTAATTAGCTGAGAGAGTTTAATATTCTGTGAGAGAGTTTCTTAGGA
GACACATACTCAACCAAATTATTATTGTTTTCTACATTGTTTTTACTATTTATTTGATGG
TTCTTTCTTCTACAACACCTCCACACGGATCAGTCTTTGTTATCTGTCGCTATACCTAAG
TCATAAAGGGAAACCCTTTCTCATCCTGGTTGGAGGAGACCTATGGAAGTGGAAATGCAA
GCTTTGGACCGGGGGAGTTTACTAAAAGGCAGAATCGATGTGATCACTACGGAGAAGTGC
TGGGTTCTTTACCTCGAACTCCAATCGAAAGATAAGAGGCAAAGGAATACAGGAAGGGCA
AGAAGGCAACTCTAGTGGTTCAGGAAGAAGTAGTGAAACTAACCCAGATGACCGAAGCCA
ATGAGAGACTTATCCTAATGGCTGGGAGGAGTTATGCCATCTCAAAGAGCAAGTGAAGGG
CAACTTAACTGAGGCAATTATAGATCTCGAGAGCCAAAATAATATTATTTCAGAGGCACT
TATTGGGGAGTTGGGTCTACAAACCTCACCACACCCGAAACCATATGCTTTGGGATGGAT
ACAGAAAGGTAGAGGCATGAAGGTAACTATGCAGTGCACTTTCAAGTTTTCTATCTCCAA
ACGGTTTGTTGATGAAGTAACTTGTGAGGTGGTACGGTTAGATGTTTGTCAAATCATTTT
GGGAAGTCCTTATCTATATGATCTATACGGTCACTTTGACAAAAGGGAACAAAAGTATAC
GCTCA
>Unigene0000179
GAAAAAAATATTTTTTCGTGGAGCTTGATGAGACGGTGTGTGGTACTTTTACTTTTGAAC
ACGACTTGAATGTCTTCGTCAACGGTAAAGGTGAAATTCCAATTCTCTTGAAGAATAGAG
ATCATAATTTATTTCTAATGCCTATTATTTGGCTGACATGAGAAATGATATATTTGGGGC
AACTCTTAGAGAAGGGTTATGACTTTCACATGAAAGATGGCAATTCTCTGTGAGAGATCA
AAGAAGTAGGTTAATCTGTAAAGTTCCAATGTAAAAGGGAGAACATTTTCAAATAAAAAT
TTAGATGGGTGTTGTGAGATGCTCAAAGGCATGTCAAATGAGGATGTTGTAAGATGCTCG
AAGGCATGTCATATAATGTGAAGGATATATCCTGACTATGTCATATGAGGTATGAGCATT
TAAACTCTGAGGCTTGAAGTTGTTGTCCAGCAAAGGAATGGTAAAGAAGTTTCCTTTCAT
TGATCATTGGGGGCAACCATTTTAAAGGATGTTTGCTTGGTAAACAACCAAGAAAGAGCT
TCCCACAAGAATCCACATAGAGAAAAGATGCCACTAGAGTTGATGCATATGAACTTCTGT
GGTCCGATCAAATCTATTTCACTTGGTAAGAACAAGTATTTTCTTTTATTTGTTAATGAT
TTTTGAAAGAAAAATCAGAAGGTTTCAAATGTTTAAAAGGTTCAAGTTGTTGGCTGAAAA
AGAAAGTGGTACCTCTACAGAATTTGAAGTTTTTTGTAAAGAGAATGGTGTTCGAGACCA
TTGATAGTCTCATACACACCGCAAAAGAATGGTGTCATTGAAAGAAGAAACTTCAAATTT
GACCTGAAAGACGAAAAAAGGGCATCACTTGTAAACCTGTT
>Unigene0000180
TTTTAACATTTTTGAAATATAAATTCTTTTCCCCGCATGTTATCCTCTTCCCCTCTTTAA
ATTAAGAGAAAGCTAAGCTAATAGTGATGCCTGAATCTGAACCATTTCTTCTCTTTCCCC
ATTGATAAATTTTGCCAAACACTATTTCAATCACGAAAGAAGATTGCTATACCCTTCCCT
GGATTCTATGAACAATACCAAACGTAGCCTTATAGTCTCTATTAGTAGTTAGGACTGTTA
CAGAGCTTAATCGACTTTACTCAGCAGTTGCAAAGTCTAAAAATAAAGATTGGAGCCTAA
AGGGGATGTACAGTCTTTATATAGGCATACAGCGTTTCTTATTGGGACAACAAAGAGATT
TTTATTTGAACCACTATAGCTATTACAGTTCATTTGAATTGTGAGGTGCAATACCAACAT
TTCATGTGATGCCAAGTTTCTAACTGAATCAGTTCTTTAGTGTAGTGCTAGCAGTTCTTA
TTTGTTATTCTTTGTTCTTTCTCTGTTGTTTACCTAAATCCTACATCCAGCTATTCGACA
CTGTTCCCTCAGGTATGTAGTACAGATACGCTGCGCACTACTCTGCATGGTATACACCAT
ATTAGAGTAGGCTTATTTTGTATGTTATTTCGGTGTGTCGGTGTGTGTGTGTGTGTGTAT
ATATATATATGTGTGTGTGTGTGTGTGTGCGCGCGTGCGCGCGTGCCCCAAAACGTGTAT
TTTTCTCCAAAGAAAAAAACACAAAATTAGTGTCCTACTCATGTTCACCCTATAATATTG
AAACGCAACAATCAATTAAAAGGGGAAAATTTGGTATGCTCATAACAGGTTATTGATACG
CAAACCAATGTTTTAAAAAGCCACGCTTAGGCGCGCTTAAACCCGCTTAAGTCTTTAGCA
ACATAATTGGGTTTCAAAATCCCCTGAGAGAAGCCACGTACCCTAAGCGATGCTTAAGCA
GCCGCTCGGGAGGGACTGCGCTTTTTTGCATCTCGGCGCTTAAGCAGATGGACTCTCTGT
ATGCTTTTTTTTTAATTCTAAATAAGATCTTGCCTTTAGATGGTTATTTTTGGATAATTT
AAGACACATCAAGTATCTCAAAATTATTATACACGAAACACTCCTTCTCACATCAAGATT
TATAGAAAAACCAGTGACGCTCCTTCTCTTCTCAAACTTCGAC
>Unigene0000181
TACATAAACTATTAAACCAAACCAAATGACCACAATTTATTCACCAAATTGCAAAGACAC
AAATTTAAAAGGCCTCATAAGGGCCAATCACAAAAGTGGTCTTAATTTGAAACTTAACCA
AACCACATTACTCAGAAACCACCACCCACGCATCAAATTCTTCAGAAACCACCACGCAGA
CGCAACACGAGATGAAGGGTAGACTCCTTCTGGATGTTGTAATCAGCAAGAGTCCTTCCA
TCCTCCAACTGCTTCCCTGCAAAGATCAACCTCTGCTGGTCTGGTGGAATACCCTCCTTA
TCTTGAATCTTAGCCTTCACATTATCAATTGTATCGGAGCTCTCCACTTCCAGGGTTATT
GTCTTCCCGGTGAGGGTCTTGACAAAGATCTGCATGCCACCACGGAGCCTGAGAACCAGA
TGGAGAGTTGACTCCTTCTGAATATTATAATCAGCCAGGGTACGCCCATCCTCCAACTGT
TTCCCTGCAAAGATCAATCTTTGCTGGTCGGGTGGGATGCCTTCCTTATCCTGAATCTTT
GCCTTTACGTTGTCAATGGTGTCGGAGCTCTCCACTTCAAGGG
>Unigene0000182
CCATCCTAACAGCCGGCTCTATAATATCCCGGACCGGGTCAAATCTGGAACCGGATATGA
ACTATATCCGGTTCAATTAGACCCTTACCACGGGTCATCTCTGTTTGCCCCTGTTTCAGC
CCACTGTCCTGTATCATGTTTCTTCACAAAATTCTGAGGCATCCAAGGCATATGTCAACA
CAAAATAATCTATTAAACTGTAGCTCCTCAAAGATAATATATTGAAAGTAACTTAAACCT
GAGAAGCGTCAAAAGTACTCCCATCATCGACCCCAGCCACTATGTCAATAGATTGTAAAC
TTCCTTCCTGGGAATATCAAGGTGCCACATAATAAGTGCCAATAAGAGAACAAAAGTAAA
CCAACCGAATATAATATACCATAAGGCAGATGTCTTCACGTGAAGTAATCCTAATCCAGT
CTACATCCACAACTCGGACCACAGAAGAAGCTGCAGCAGGAGGAGCAAGCCCGACATCAT
TAACTGTTAC
>Unigene0000183
CTAAATTTGAGCTTTGCAGGGCCTATTTAAAAACCAGGCCACAGGCCAGTATATTCATCA
ATTATTCAAGTATGTTCAGAATTATTGTCTGCAAATATTATCTCTTTATTTTCCTTTTGC
TTCCCTAAGTTCTTCAAGAGAGAATTTATTTACGTTTTTGTTATCATTCAGCTGTGCTAC
ATTAGAAGCAGTGAGGGCTTTAAGTTCTTCTTTAACAAAACGGGATTTTTCTACGTGCAT
TTGAAAGCGTAGACATGGCTGTATTTCTCCTTCTTTGACTTGTCTTTTCTCCCATTTTCA
ATTCCTGGATGCAAGTTGAGACCATAAACCACCTTAAATCACACCGGTCTAGGTGCTCTC
ATACCAATGATCCATGTGGTTTCAGCAGCCACAAAAGTGTGGCTGTTTGTAGTAGGGTTT
TTTTGTATAAATAAAAGCAGAGATTACTTAATATAGTTTGAGAGAGAAACAGAGAAAGAG
AAAGAACAATAATGTGGGTGTAGGGTTATTTGGTTTCCTGCTGTCAAAATAAGCAGCAGG
ATATTTTTAGTTTTCCTGTGTAGGTTGTTTTTTTATTGTCCGCCCAACAAACTGAGCAGT
ACAGATAAAAATATAAAAGTAGCCGCCCCCTTTATGACGCAGGACAGAAATAAGGGAAAC
TGGATGTTTAAAAAATAAGTACGTGGCTAGGATAAAATCTGTTCCGGTTCTGTGATTTTT
GTAGAAATAATGAAAAAAATAAGTACACAATAGTAGAATAGAAAGGAGGATAGTAACTAC
TAGCATCACAAATAGAATAGAAAGGAGGATAGTAACTACTAGCATCACACCAGTAGGCTT
CTAGGCATCACACCTAGAATGGAAGGAAGGCATCACACCCTCTCAGTTTGTGAATCACTC
ACAACATAAACATTTTATTTCATTCAGTCATTCATATCTGGAACAAGAAGACTCCATACC
TATATAAAGGCTACATTGTGGTACTTCAATGACAAAATCAAGTCCCACTAACCATACCTA
AACTCCATTATTATGGTCTGTTAAAGACCAATAAATCATTGTAACAGCCATGGCCACTAA
GCACACCTAAAGACCTTAAGACTGATCACTAAAGACACGTTTAAGCTTGACCATTAAATG
CCAAACCACTAACATGATAAAATTTCTTAACAGAAAAACCATAAAGGCAGACAAAATAAA
CCTAGGCTGGCTTCTTTATGTCATTGGTCCAATTACATAGGTCCACGGAAACCACGTTTG
GCTCCCGCATCAATAGTAACGGCCCTTGCCACTAAGCACACTTAAAGACCTTAAAACTGA
CCACTAAAGACACTTTTAAGCTTGGCCATTAAATGCCAAACCACTAACTCACATAATAAA
ATTTCTTAACAGAAAAACCATAAAGACAGACACAAAATAAACCAAGGCTAGCTTCTGTAT
GTCATTGGTCCAACTCCATAGGTCCATGGAAACCATGTTTTGCTCCTGCATTACTTTACT
TGTGGAAAAGGTAGCTGGCTCTTTTTACAAATAATAAAAGAGCTTCCTTTTGTTTATATT
TTCCTAATCTAACAAGGAAACAGATCAGGAAAATTTTAATAAAAGAACACAAAAAAAAAT
ATGATAAGAGCTTCCCTAAATTTCTAATTTTTGAAGTAAAGTAGCCACAACCTTTATTCC
ACTAGAATTACACAAGCTTTATTTTTATTTTTGGAAGGTTGATTTCCCTTCCTTTTGGTG
CAGCTTTAATTTTTTTTATTTTTTTCTCTTTCTCGGATCCACCTGGATCATGGGTCCCCT
ATTGAGGAAATGCTTGAGCTCCTGTTCAAGCCTCTGTGTAATCTGGATTCGCTGCATCTT
TTGGCACCACTTGGACTTTGTTGGTATTTTGGTTTTGGTACTTGGTTTTGGCTCTTCTTG
TTTTTAACCTTCTTAAGTAGCACTTGCATGCAGATTGTTGTCAAAGCAAACTTCGTAGAA
GCATTCACCAATCTCTTGGCTTGAGTGGTTGCCTCAACTTGCTTGGAGTTGATTGTCAAC
CTTAAGTAGAACTCATCTCCATCTTTCATGAGCCATACTTTTGCTCACTGAATATGTGTT
CTACATAAGGCTGTATACTTCATATAGACTTGGACAGATTTCTCAGTGAGTCTATATGAA
GTGAAGTCTTTATGAAGTATATATGAAGTGTCAGCCTTATGTAGAACTCATTTCCATCAC
TGAATATGAAGTCTATATGAAGTGTGCAGGGGGGACATCATTGGTGCTTTTATGAAGTCC
CCCAGTATACTTCATATAGACTTCATATTCAATGACATCCACATCCAAAACAAGTGTCAG
ATTGTAGAATTATGTAGTATAGTCTTGGATGGGTTGCTCACGCCTCGTGCTTCTAGCTGA
GATGTTGCCACTTGTACCATCGGGATAGGATTGCTTGCGAAGATGGCATTTAAACTCCTT
CCAAGTTAGACTCTCTACACGATGGTGTTTTCTATGTGATTTCCACCATGTGAGAACATG
ATCTGAAAGTTTCAGGCTAGCAAATTTAAATTTCTAAGTTTTAGAGAACCTCTATATAGA
AAAATAAGACTCTAACCTATCCAGCCAGCCATCTAGTTGTGTGCATCTCAGGCTCCATTA
TAGATAGATATATCTATTATAAAATCCACTTTACGAGGTTTTATGGAGGATTTGATCTTA
CCAGAATTTTCTTCTACTTCCTTTTCTTCAGGCTCCTGATTCCTCCTTTGAATTGAAGAA
CTCCTTTTCTTCCTCATTTAACTCCTCTCTGTCTCTCTTCTTTTTGTTCTCAGAATTTCC
TCTTGAACCAAAAGAGTTTTGTTGAAAAGCTTGGAGCTTTAAGAAGCCATCCGTCAGCAT
ATTGACTGAAGCTGATGCAGGACAAAATTAGAAAGTTTCTAATTTTGTGTCCTTTAAATT
ACCTTAGTTTCTATTTTCT
>Unigene0000184
GACAGAAAGGTTTCAGGACATGGCACCGGGTCGAGGCCGTACAAGATCTATGATTAGAGG
TGGTTCGTTGAGTCGAGGTCTGAGTACCAGAGCACACCCTAGTTTGGACCATATTGATGA
GGAGGAGCCAGTTACAGTAACACTTGTTTCTCAGACCACTGAGTCACCATCCCCAGCGGC
TAGCTTTGATTACTCGGCTATGACATCAGCTTATAGAGCCTGCCGACAGATGGACGAGAT
GGGGGTATGTCCAGAGCCTTCTGCGACGGAGAGGGCTGAGAGAGATGCTGAGCGATGGCT
CAAGTTGAGCACTAGGATTGTGGCTTTGTGTCCACAACCATTCCTAGGTACCAAGGGAGC
TGTTGCTGCACAGCGGTGGATTCAGGAGATTGATCGGATTCTGGAGGTCTTGGTCTGCAC
AGCTACCGAGCGACTCCGACTGGCAGTGTTTCGTATGTCTGGAGATGCTCGATCGTGGTG
GGATTCTTGTATCAGATATTATAGGCGAGAGGTACTGTATGCATCCACCTGGGATGAGTT
CCGTCCGCTCTTTGAGCAGAAGTTTGTCCCCACCTATGAGAAGGTGAAGCTGCGAGAGCA
GTATGAGTCACTGGTTCAGGGACAGCGGACCGTGGAGCAGTACTATAGAGAGTTCGATCA
TCTGTCGTATTATGCTTCTACTGAGACCGAGGAGGATAGAGTGCATCGATTCCTGAAGGG
TTTCAGCTCTGTTTTGAGGGAGAGGATCGGACACATGCCTTTTGATTTAGTTCTGAAGGT
GGTTACATGCGCCTCTGCAGTTGAGGCAGTGACTGTTAGTATCCGTTCCTCCGGTGAGGG
GAAGCGGAAGTTCGACGCTTTCAGTAGATCAGCTACTCCTACTGGTTCAGTAGACCGTCC
CAGTTTTCACCACGACCCGCAACTGGCGGATTCACTGGTCCCAGACCACTTACATCAGTA
CCAGCAGGACATTGTCGCAGCTGCGGTACTTTCAGCCATTACTGGAGAGATTGCAGGAGG
ACAGGAGGAGGTGCTCCTTCTCGAGGAGCTCAGAGTGCACAGGGTAGAGGTGCTCAGGGA
CGGGGATTTCCATTTCCCCGAGGGCAGCAGCAGCCGCATCGTCCAGTTTTCAGGCCACCA
GGACAGCAACAGACGATTACGCAGCAGCAGCCTAGATTTGCGCAGCCGAGAGCTCAGGGA
GCTAACCCACCAGTGTTTGCACTTCAGGGAGAGCAAACTGAGCAGATTTTGGGAGATGAT
CCGGATCAGACCGAGGGACAGTTCACCCAGTTCCAGCAGTTTCTGGTATATCAGGCCGAT
CAACAGGATCAGTAGGGTCCAAGATTACCAGGACCAGCAGTTCCCGGCAGATCAGCACGA
TGAGGCTGAAGGTACACTATGCATATCTTCTATTTCTGCTATTTCCCGGCAGATCTTTT
>Unigene0000185
TTTTGTTCTGTTAGCGCCTAGTGCTTGGTATATGTCGATTTATTATCTCTGGAGATGGGG
CTGATTCCATTTCGCTTATTTTCTTAAGGATCAACTGGCCTTTAAGATATGAAGGATCTT
GGACCTCTTAAGTCTTTTCTTGGAATAGAGGTTGCACCTCGCGGTTGTGTTCTATAACTG
TGCTAGTATGCTCTCGATCTCATATCTCGCACTGGTCTTAAGCAAGCTACCTTGCAATTG
ATTTGTGCGATATCGAGTATGCTAACGCGAATCTCTAACGGTCGTATACCAGTCTCTTAA
TCGCTCTCTTCTGTCGTTAACTCTCGAAACTCTTGCAAGGCTCTCAAACGGTCTAACTGT
CGCAACGGTCCATCTGTTTAGCCCACCCAAGCCCTTAGTGCCAAAGTTTCATCGCCCCAC
GCAGATCGAACAACAGATCTTTCCACTAATGGTTTCATTCTTCCGACTATGATATTGGGA
AAGAGTCCTTCCTCTGATAAATCACCCTTGGGTTATAATATACAGGGATGGTCAGTGAAC
TTCTATTGGTTTCAATGGAGGGTGGTGGGACGAGAAAAGAGAAGGTGGACGAGGACGAAT
GAGTTCTCTTGAGTTGACCCTGACTAAAGTTCTGAACCTTGCTTCATTGTGGAAGGGGTG
GGAAGGTTAAATGTTGTATATAACGAATAATTAAACAATTCATATATTGTCATTTTGTGC
TCATTTCAAAATTTCTGCTTTGTTATTCCCATCATCCGATAACCACATGATGATCCACAA
GAAAGGTGGCAGGATTCGAACCTATGGCCTTAACAGGGCCTGCTGGGTTGGGTGGCCGGG
TTAGCACCCCTCGTCGCCTCTGTACCCAAAACAGATGCGCTGCGCTACCAAGCACGTAAC
CTTGTCTCCTCTACCTCTCTTCTGGTTGTGCCAAACAGTTTACTCGATTTGGTTCCTTTG
CCAAAAACACCAGGAAATAGTAAGGCGGGTGAGAATCTTGCTAAGAGAATTCAAACGACT
ATTTTAGATGTAAGGAAGCACATTGGGGAGGCTAATGCTAAAACCAAGGCTCGAGTTGTG
CCAAACCTTTTTCTCTCCACCCCCGCCGTCCTGCGAGAACTTTAGTCTGCAACCACTACC
ATCAGGTGTGCCTCTTCATTGCGTGTCCATCCCCACCAATCTCATCTAATTTCAACCTCA
TACGGATCAGATTTGATCCCTTTTATCTCTTTTTCTCTCTCCTCCAAAACAAAAAACCAC
TCATGAAGACCACCTCCAATCACATCCTCCACTATGCACCACCACCGCTGGACCCACCTC
TCTCCAGTGAATCAATCCGACCACTGACGACTGATTCTGACAAACTTTTTCTTCAATTTT
TTGTTCTGAAACCTTAGTCCCTAAAATCGTTATTATGATCTAAACAAACCCTTTATCCTT
TTACCGTTTTTTTAACAACGGAACATTGATTGTTTCTCGAGTTGTGAGGTGTGATTTTTC
CCTCCTTAAGACTTTGTCTCACTGTTCCGTTCTTGTCACCAAGCAGGTTGTTTTTCGGGT
TTCTCTTATTCAAGACGTGTTGTTCCCTTGCTT
>Unigene0000186
ATTGAAAATAGTATTGTAAGGCCCTTACTAGATGAAGGGGCTCTTTGAGAATTAGGGTGT
GTGTATAAGTCTGCTTGTGTGCATATATCGTGCATATATCGCTTCCCATTTGCATTCCTT
CTCTTATAGAGCCTCTTATCGTCCATCCTCCCACGTTGCACCAACTCCCCTTGCTTGGAG
GAGAGTGGTCTTGTATCGTGGAATAGCCACTAACCCCTATTCTCCACTCTTTTACTTCTT
TAAGGAGTGGGATCTTGGTTATTGTTCTGCCTGAACTGGATGATGAGGCCGTTATAACTC
GGTACGGGCGCTGGGCCCAATCCAAGTTCAAATGCGTGGACCCTTATTTGATTATGGGTG
GCTTGAGTTTGGTTTATAGACAAAACTCGCACGATGCCCCCCAAGTATGATGCAAATAGT
AGTACCTTTCAAAGGTATATTTGGATCATACTTATCTTGCAGTCAAGTAGTTGCAAAAGT
CAACTAAGTAAGGTGGTCGAACAAATGTAAAATAGGAGCTCGACCATGAGGTTGCCCACA
AACCAATCGACCTTTTACCCAAGATATGGAATTGACCAAACAAGCGAGGTCACCAAGATA
ACTCACACGTGGAATCTTGTGACATGTGGAAGTTACCCATTGAGCTGGCGCTTAATCTTC
CGCAATCTTTCGAGACGTTTTCGCGCAATTTCCTAGGGCCTTTATTGGCCTTGGGGATTC
GTACCGCCACGTTCAGGATACATGAATTGAATTCCCACTTTCAAGGAACCGATAAGCATG
TGCGAAATTGGAAGGGGCATAAGACTCTTCGTTAAGACCACTTGTATAGGCCTATAAATT
GGAAGAGTTTCCCTCTTCACTTTGTGCAGCACCCATGGACTTGATTGTCCCTCACAACCA
AATGTGCAATGTGCTTACTAAGGTCAAAGACTTAGAATCCTGCAAACCTCTCTACCTTCT
TTCAGTGGCAGAAGTAGGAGATGAAGAGCATTGGGAGAAACTCCTTTGGCTTTTAGAACC
AGACATCCCTTTAGCAATATCACCACCTTTCCCATCGTTGTATTCTGACAAGAAGCCCTG
TCATGCCGGAGGTGGAGGCGGCGGATCGTCGTATTCTGACAAGACGTTCGACAAGGCTTC
CGGCACGGCCGAAGGTGACGAAGTAGGAGGGTCACCACAAGTGTTGCTGTTGTATTCTTC
TAATACTTCAGTGTATTATGTAATGCATCGTTGTATTGTGGTAATACTTTGCCGGATGAC
GTGTTGATTATACCTCTGATCCCCCGATCCCCTCTCTCAACAAGCTGCAGCATGAGGTGG
GGGTTTGAAAAGGGTCGTTTCAAGGCTCGAGCCAAGCTCCAGGCGCTTTTTCTATCTCAC
CTTTTTCTCAGATGGGCCACGGAGCGTTGCTCGAACGAAGATCACCG
>Unigene0000187
AGATTGTTACTAGATTGTACTTGATTGATGACGAATTCATTCTTCTCTTGTAGTTCGTGG
GTGAAGAAAAACTTCGGGAAAATGGTGCTTGGTCCTGTCTCCCTTGATATATCCATTGTT
GATTTGGGCTATACACGCAGTATTGTCTTCAAATATGGTAGTTGGAATGCTGGAGACATC
ACTCAAATGACAATGGCTTCTAATATGTTTGACTAATGATCTTAGCCAGACACACTCACG
ACTTGCTTCATGGAGTGCTATGATCTCAGAATGATTAGAAGAAGTGGCTACTAAGGTTTG
CTTAGTCGATCGCCATGCAATGACAACATTGCTATTAATGAACACGTATCCTGTTTGAGA
TCGACCTTTACGTGGATCAGACAAGTTACCTGAATCAGCATAGCCAACTAATTTGGAATC
ATTAGGTGAATCACAAGAGTAAAATAAACCCAAATTAGTGGTTCCACGAAGATATCTCAA
GATATGCTTAATTCCGACCCAATTCCTCTGAGTTAGTGCAGAACGATATCTTGCCAATAG
ATTTACCGAGAAGGCAATATCAGGTCGTGTACATTGTGCTAAGTATAACAAAGCACCAAT
AGCACTTAAATATGGTCATTCAGGGCCAAGGACCTTTTCATCATCTTCTTTAGGTCGATA
TGGATCCCTTTTAACATCTAAGGATTGGG
>Unigene0000188
ATGAGAACTAGATTCGGATCCGGTTCAAAGATGGATTTGATTTCCACCACTTGCTCCTGT
GCTGTCAAAGCGTGCTTGTTCTTATCGTCTCCTTTCACACCCTTAGGTCGAAGTTCGGGG
TGTAGAATCCAACACTTATCCTTGTTATGCAGCTGTTTGGCAGTGGACACAGTAGTTTCT
TCCTGTGGATGTACCTTCCCTGTCTTGCTTCTAACGCTTCTCAGTTTTCCCTTTTGTTAG
ACTTGGAGGATTCCTATTTCTTATCAAGCTTCTGATTTTTAGCCTTTATGGCTATTGCCT
TCACCGTAGCACGCGCTATGGTATCTATTTGAAATAGTCCATATTTCTTCCAGAAGTTAT
CTATTAGGCTTGCCACATACTTTGTATGTCATAATCTGACGCATCCAGCTTCAACACTTG
CATGCTTGGTTGTAGAATTCTGTACAGACTGCCCATGTGTTGACGAAGATGATGCCATTT
GAACCACCTTTCCTCCACATAGCCTACTTAACGCTTGTCTTATGAGTTTCTTAAATGCCT
TCCAGGTTAGCCCCTTGGTCTTGTTGTGCTTCATGTAGGAATTCCACCAAGTGAGAGCAT
GGTCATCTTACACTCGCAAAGTTGATTTTCCGTGGATTTGTACACCACACCTATAAATTA
TATAATAGGTCTCCAATCTGTCAATCCACACATCTAACTTATCCGCATCCACAACTCCAC
TATATAGATACAAATGTCTATTTTAAATCCCACCTTCATAGGGTTTGAGGATTCTGGAAG
TTTCACTGCTTTCTTTCCTCTATCTTCTCTTCTTCAGCACAGCTAGAATCCTCTTCCT
>Unigene0000189
AAAGATTTTTTTTGTTTTTTTTTTAAAAAAAAACACTAGAAGGGTATCAATACTCCAACT
GTCATCTCAAATAACACACACACAGAGATGTATTGTAGGGTATCAGATGTTTACCTTCAT
AAAAAAATTTGAGACCTCATTTTTACGGTAAGATCTGTGTCAATTTACAACACGTGGCTA
AATAATTACCAAGTCAATGAAAAGGTATAACAAGTTTTTTGAGGCGGAATCCAGTAATCC
AGCAAGGACCAGAGCTCGTAGAGATAATAATCACCACTGATGGTATCTGATAATCAATCC
AACAATAATTTGAAGACTTGGTTTGGATGAACTCGAAGAATCTAAACTACTCAAAAGAGT
AGTCACTTGAAAATATATAATGATTTGGTAAAGACCATAAAAAGCAGAAGAGGGTAACCT
AATGACATCTGGTAAAGACCGTTACAAATAACCAAATCCTGAAACAAATCTAGCAGATGC
ACCAATCATTCTCTATAAATAGTAGCGAGATCAGCTCAAAAGGTACGAAAATAACTCTCA
TACGAAAACTACTCTTGGAAATGGATAATTTGTAACTAGAAGCGGAGCACACAATGCATG
TGCAACGCAATCCACTAAAAATATTTTGTGAGGACATGGGAAAGCATTTGTTAAGGGTAG
AAAAAGAAAAAAATAAAGGAAAAGACGGGGCAAAATAGGTTAGAGAGAGAACACTAAGAA
CTGAAACATCTTACTTGTGTTGAGCTTTTGTTTAAAAGGCTTGCCCCTTATAAAATTTAA
TATTTAATAACGAAACGTTGTAATGGCAATTTTCTCATGCAGGAGAGTTGTAGCCAGCTC
TTCATGTAGAACACAAGGAGAATGGAAGGGGGTGGTGAGATCAAGTATGCAAGGGTGATC
CTGTCACATGCTGCATGCATGGAAGTCAAGATATAACAATGATGAAAATCATTCACCACA
AACAACAATATTTAGAACATTTTACTGAAAACTGAGATGCTCACAAACCTAATAAGTAAT
TCCAAGATCTAATTCTATTGGAATGATGTTCCTTACCGGGAAGAGGCCCTCTATGCAGAA
CACACTTTTTGGTAATGTTAAATTTGATAGGAAGAGAGGAAAAAGGAACAAAGCTCATGT
TTTACAACATCAACTACCAATTCCGAATATACAGTACAAAAAGGACTGAAACATCTTACT
TGTGTTGAGTTTTTGTTTAAAAGTCTTGCCCCTTGTAAAATTTTATATTTAATAATGAAA
TGTTGTAATGGCAATTTTCTCATGTAGGAGAGTTGTAGCCAGCTCTTCATGTAGAACACA
AGGAGAGTGGAAGGGGGTGAGATCAAGTATGCAAGGGTGATCCAGTCACATGCTGCATAC
ATGGAAGTCAAGATATAACAATGATGAAAATCATTCACCACAAACAACAATATTTAGAAC
ATTATACTGAAAAATGAGATGCTCACAAACCTAATCAGTAATTCCAAGATCTAATTTTAT
TGGAATGATGTTCCTTACCGAGAGAGGCCCTCTATGCAGAACACACTTTTTTGGTAATGT
TAAATTCGATAGGAAGAGAGGAAAAAGGAACAAAGCTCATATTTTACAACATCAACTACC
AATTCCGAATATACAGTACAAAAAGGACCCCTCCCTGTTGGGAACATTTTAACATCTTTT
ACTTAAAATTATGCATTTTGTAATCACTGGTCAGCTGTATTTTGTAATTTTTGAAATTTC
TGTACCAGTTTTGTAATGATTTGTATTTGTAATTTTGTGCTCATTTTGTGGACTCCTGAT
CCACTACTGTGTAATAAAATTTCAGTTTTTTATCAAAAAAAAAATGTCTTAAATTGTCAA
CACAAAAATCAACCGGAGTACATTCTTATAAGGTCTTCTCCCACCCTCACCAACGAAGAT
AGGCAAAGGACATCAACTTAAAATGAGCAAGAAATCACAACTTGCCCTAACAGGAGCTTA
GAAATGTGTGCAAGCCATGCTTAACATCCAATCGTTGGCTAAACTTTTGCTAAATCCTAA
AAAAGAAGCTTGTACAACTCCCAGAATAAATTGATTCCCTCGCTGCCTTGGCGGAGGATT
GAGAAATATATCTTAGTTGATGCGGAGATGTTCAAATGAAGGAACGTTGAGTGGAATTTG
GATTAGCCACCCTACTAGAAGAGACCTTCATCAACCACAACAAGCAACCATGACTAAAAC
GCATCCTACAACCCATTAGCATAGAAAATGGAGGGATTCTTTGGAGTGGGAACACCGTTT
GAAGTTATCCGACCTGATGCCAAGTTGTTCAAACCAATGTCTCTTGTAGCGGCATTGGAG
CTGGGCTGCCCACATGAAGTCCCCAAAAATGATTACAAAATAAACCAACCATAGCAGAAG
CTAGTCAAAAAACACCTATTCAATGCAAGTGTGGATAAACAATACTAAGGTAAAATCTCC
AATGAGCTCCATGGACCATCTCTAGAGCATGAGTACCAATCCTCATTACTATCAGTGACA
AGGTAATGATTTTCCAGGACCGAAGCCCAAAGAAGAACCACATTGAGGAGAAGGAAATTA
AAAATCTTTTAGAATCTTTTATTAGAAACTTGGTTAAATGCCTTAATTACTTTTCTGGAC
AGCAAATGTAATGGAGTAATTCTCTACTTTGAACCCACACACCTTAAAGAAGTCGACTAC
AATCCTCTGTATGAGCCATATAACCCAACTAAGGGAAAGAAAAGGGGGTGGCAGTTTTGA
AATCAGCATGACTGAAATGACACAAACCGAAACGAGAATAACACGAAATTGACACGATGC
ATCATGTTAGGGCTGTGTTTTTTTAAACCGAACTCGAATTGAGTTGGTTTCAGGGTAAAA
TATTAACCCAATTAAACTTTGGTCTCGGTGATATTTGATTTACAACATTGTCCTATATTT
TTAGTGCTTGTGTAAGCAACTTGTCTATTTGTCGGAATGCTAGTTCAAGTGATAATAACT
AGGAAGCATAAATTCTCCTAACCCCCTCTCGCACCCGCACCGGATACTCAAAATTGTGCC
TTATTTTGCCGAATTACCGCACCTTCACACGCATCCTGCTGCACCCGTGCTTCATAGATA
CTAAATGTTTTACTTAATTAATTACCAAGTATAAATAATTGTTAGAATTCTTTTAGTTGG
AAAAGAACAGGTTGCAATGTCGGGTTAGCACTAAATGGGTCAATTGGGGTTTTCATAGGT
TGGGTTACACGCAAAAATGACATGACAGTGGGTTCAGTCTGTAGCAGCCCGCCCCAATAT
CCCAATCAACCACCCCTAGAAAGAATAAGAAGTAGCTCTCTAAGAACCAGACAATTAAGC
AAACATGGCCCGTGAAACCCGCACTACAGTTGCACAAACAATTGGGTAATAATCAACCCC
TACTAATAAGAGTACTTTTTTGTACGTTAAATGGAGAAACATTAAATGAAACCTAATAAA
TAAAAACTTTGCATGAACATTCCTAAATTATCACGGAACTACTACATAATATCCTCTTTC
TTTCTTTGCTCATTATTAAAGATCAGTTATTAAATTAAAATGCCGATACAAATGCTGAAT
CAAATAAAACCTAATAAAATAAGAACTTTGCATGAACATTCCTAAATTATCACCAAATTA
CTACCAACTATCAAAGAGACTATATCCAAA
>Unigene0000190
CAATTAAGAACTTAATTATGGAACTCCATTGAGTACTCTTGTACCGATTGACCGAACAAT
TGGCGAAGGTGGTGTCATGCATGCCATCTCTCCTCCAAGTACCCCATCGGATAGAATTGT
TTTTGCATGAGCCTCTTGAATTTCTTCCCTCTTGAATTTCTTCCATGTAAGCTCTCTCCA
TGGATTGCTTTTGCTATACGACTTCCACCACGTCATAGTATAATCATCAAATTTGAGACA
TGCAAACCTGATTTTCTTCTTGTAAGTATATCTACCAACCGAAAAATAACTTTCCAATCG
ATCCACGCACAAATCTAACTTCTCAGCATCTAAAGCTCCATTATACATTGTAATTTCAAT
TCTAAAATCCACTCTTACCAAGGAACTCTTAGACTTACTGATTTTCGATTTTCTTTTGGT
TAGTAATCTCTTGCTCTTGCTCCTCGTCTTCTTCTTCTTCACTCGTACTTGTGCCTTTTC
CTTTGAGTCGTTTTCCGGTTGATTCCTCCTAGAACTCATGGATTTCGCCAGGGCTTGGTT
CAGCTTTTGTATAAGAAGTCGAATGGATTGAGACATAGAATCCATCTGCTCTACTAACTT
GTCTACCGTAGCTTTGGTAGCTTGTAAATTGTGGTTGGTGGTTGTAGATTCATCCTCCGT
GGCCGTATCTTCCCTAAGCCTCGCTCATGATTTCCTTCTACAAATTTCGGGATTTCCTTT
TACAAGCAATTCTCCACAACGGTGTTGCTGGTCGCGTGTCAAGACCATAAACCACCTTAT
TCCCACAAGGAACTAGTGCCCCGATCTTTGATCCGTGTGGCTTAGTGTTTTCAAAAGCGG
CTCCTAGGTTCTGAACGGCAGGTCAGGCGCCTAGGACCCCCTCTGAGCGGTGCGGTCTCC
GCCTAGGCAATGCCTAGACCGCTTAAGCGCCCTGAGC
>Unigene0000191
TTTCCAAACTGTCCAACAACAACGGATAACACAAAACAAGTAATACATCTATAAGTATTG
TCATCTCTCATGCGCCCTCACACGTACATGACATGTAACATAAAAACTCGATAAGCAAAA
TACATAGTGTAAACTCTAGGAACTCCTACATCTAAAAATACAGATTTAACATACACGCTC
CCTCATTACGTCACTCTCTTCCTCACATCTCTCATGCACCCTCACGTATACATGTAACAT
ACACACTTGCTCTCTCGTTACGTCACTCTCTTTCTCACATCTCTCATGCGCTCTCACGCA
TAAATGTAACGTACAACTCGCTCTATAGTTACGTCACTCTCATTCTCACATCTCTCATGC
GCTCTTTCTCACACGCGCATGTAACATACAGCTCTCACGCATAAATGTAACGTACACACT
CGCTGTATCGTTACGTCACTCTCTTTCTCACATCTCCATGTGCCCTCAGATGTAACATGC
ACATTCGCTCTCTCGTTGCGTCGCTCACTTTCTCACATCTCACATGCGCGCCCTCACACG
TACTTTCGCACTCGCTCTCACTTACGTCTTTATCTTTCTCGCATCTCTCATGCGCCCTCA
CACATACATGTAACATAAAAACTCACTCTCTCGGTACGTCACTCTATTTCTCACATCTCT
CATGTGCTCTCACACATACTTTCGCACTCGCTCTCTTGTTACGTCATTCTCTTTCTCACA
TCTCTCATGCGCCCTCACACGTACATGACATGTAACATAAAAACTCGCTCTCTCGGTACG
TCACTCTATTTCTCACATCTCTCATGCGCCCTCACACGTACATGTAACATAAAAACTCGC
TCTCTCGGTACATCACTAAATTTCGCACATCTCTCGTACGCCCTCACATGTACATGTTAA
CATAAAAACTCGCTCTCTCGGTACGTCACTAAATTTCGCACATCTCTCGTACGCTATCAC
ATGTACATGTAGCACACACACACTTGATCTCTCGCTACGTCACCCTCTTTCTCAAGTCTC
TCATCCGCCCTCACACGTACATGTAACATAAAAACATGCTCTCTTGGTACGTCACTCTAT
TTCTCACATCTCTCATGCGCCCTCACACATATATGTAACATACAAACTCG
>Unigene0000192
TCTTAGTCTAATAAGGTGATAACTAGGCTCTTTGGGGAAGGTTGACTTAAGCAACTTTGG
GTGAATTGTCTAAGTGCCGGCACGGTCGCTAGCAAGGGAAGTCTAGGCCCGTGACAACGT
GGTATCAGAGCAAGGTTGAGAACAAGAGCAAAGATGTCGGGAACCACTGACGAGGTCATG
GTTACTAGCACCAAGGATGGTGGCAAGGGTAAGAGGGATAAGTCTCGTGATGTGGTGACT
TCCATGGAGACGAGACTAACTAAGGTGGAGGTGAAAGTCGCCGATCTAAAGGACGTGATC
GAAGACAACACCACCCGTATGGAGGAAGGATTCTCCAACTTGAGGGATGATATGCAGATT
TCCGTTAACAAGTGGGTTGACGAGCAAGTTCAGGTACATGATGCATTCCAAGCTAAGATT
AACAATGTTGTGGAGCATCTTAAGGCGCAGGTGCAAGAGTTGCAAAACAAGAGGATTGCT
GATAACATGATGGAAGAACTCCAAGCCCAGGTACAAGAATTACGTAATGAAGTAGTTGTC
TTATAAGGGCTTTGGCCAATGAGGGAGGCAGGGGAGCTGCCCCAAATGTAAGGTCGAAAG
TCAAGACACCGGAGCCAAAGACCTATGCAGGGGCAAGGGATGCAAGGGAGATTGACAACT
TCCTATGGCAATTGGAGCAATATTTTGAGGCTACCTCTGTCGACGACGAAAGATCCAAGG
TACGAGTTGCTACTATGTACTTAACTGACACTGCAGCTTTGTGGTGGCGAAGGAAACATG
CAGATATAGAACGGGGCATTATCCAAGTGAATACCTGGGAGGCATTCAAAACTGAGATCA
AAAGGCAATTTTTCCCCGAGAATGCTGACCACATGGCTAGAAAGAAACTCAAATGGTTA
>Unigene0000193
GCCTAAGGTTGGAGCTCATCCATGAAGTTGAATAACAATTCCTTCTCCAGCATATCTGAT
ACGTCGAGAGAGAGGGACATGAACTCTTTTACATATTCACGGATAGAGCTAGTGTGCTTC
AACAACTTGAGTTTCTTCCTAGCCATGCGATTGGCGTTCTCGGGGAAAAATTGTCTTTTG
ATCTCTGTTTTGAAGGCCTCTCATGTATTCACCTTAATAATACCCCGTTCTATGTCTGCA
TGTTTCCTACGCCACCACAAAACTGCAGTGTCAAGTACATAGTAGCAACCCGTACCTTGG
ATTTTTCATTATCGACGAAGGTAGCCTCGAAGTATTGCTCTAATTTCCATAGGAAGTTGT
TGATCTCTCTTACATCCCCGGCTCCTGCATAGGTCTTCGGTTCTACTGCCTTGACCTTTG
ATCTCACATTTGGGGCTGCTCCCATGCCTCCCTCGTTAGCCAAAGCCCTTCGCAAGACGA
CTACTTCATTACGTAATTCTTGTACCTGGGTGTGGAGTTCTTCCATAGTTTCGTCATTAG
CCCTTTTGTTCCGCAACTCCTGCACTTTGGCTTTAAGATTCTCCCCGACATCATTAATCC
TGGCTTGGAAGGAAACCTGCGCCTGACCTTATTCATCTACCCACTTGTTGACAGAAGTTT
GCATATCATCCCTTAAGTTGGAGAACCCTTCCTTCATACGGGTGGTGTTATCCTTGATCA
CATCCTTTAGATCGGTGACTTTCACCTCCACCTTGGTTAGTCTCATTTCTATGGAAGTCA
CCACATCGCGAGACTTATCCCACTTGCCTTTTTCACCATACTTGGTGCTTGCAACCACGA
CCTCTTCAGTTGTTTCTTGACATCTCTGCCCTCGTTCTCGAACCTTGC
>Unigene0000194
GTTGGGTTTGGGGGCAGGCCATGCCTCATCCTGTTTGGGTTAAACCAAATGAAAAGCAAT
GGCATTAACAATTGTTTTGCAGCATACTTCACAATCCAGACAATAACAAAAGTGGTAGTT
CATATTCTAATACAATATTTTCATCCCTCCCACGCTGGCTTGAAGTGGGTAGTAGCGTAT
TGTCCTATGTTATTGGCCACTCTTCCGTATTTGAGCCAGTGATGCATAGTCTCTTTTAAA
TTCTCTTGCAAATGTCCATCCTCGGATATCTACTCTTAGAAAGATTGGAAGCTTTGATTA
CAGAGGGTGATGGTAATTGAAAGCTTTGTAGTCGAAGAATCCAAATATCTGCTAAGGGTT
ATTCCAATGTGGATGTGTAGCATGATATGTTTCATTTCCCTTTCTCAACCCAACACATTC
TCTTTGAACAAACTCGTAGAATGGAGGGTCATCCACTATTTCAGATCCAAGCACATTCAG
TCTTAAACACAGCCGCTTTGATCACCGGTGGTCCTTCTCGTAATAAATGGAAGTTTTGCA
ATATTCATCAAGTCGAAGAATCCAAATATCTTCTAAGGGTTATCCCAATGTAGATGTCAA
GCATGATATGCTTTATTTCCCTTTCTCAAAACAACACATTTCGTTCTAACACGCTCATAG
AATGGAGGGTCATCTAATATTTCAGATCCACGCATACTCAGGGGCAGATTGGTAGACAAG
TAAGTTATGGTTAGGCCGATCCATGATTTTAGCCATGGCTTAACCCATATTAATAAACGT
TTGGTATGTGGGTAGAAGTAGGATTTCTTTATTCCTATACCTGATATCAGTTTACACCTC
ACCCCACCGAAACAGGTGGGATAGAGATAACCTCCATCCTACTCTTGTATATTGGTGGGA
AAGGGAAATTTCTTGGACTGTTGTACCCTTCAATCTATTGATTAACGAGCTAGTTCTCCC
TCTCTTTCGATAGCAAAAAGTCTCCACCTAGTTCTTGCAAAACAGAAGAAGAAGTGTTTA
AGGGAAATCACATATTTCGGCTCAGGAAATTATGGACAGTGATAAGCTGCTTCCCATTAA
CACTCCTTCATCTATTAGGCAGCCACAGGCTTCGAGACCAACTGCAGCTAAAGTAAGGTG
TCATTGGACAGCCGAAATGGACAAGCATCTTGTGGATGGTCTGTATGAGGTATGGCTAGA
TAATTATTGGAGAGTTGACAATGGGTTTAGGTTTGGTTACCTAAACTTGGTTGAAAAGTA
TATGAAGGAGAGAATTCCTAACTTGGATATCAGTGCTAAACCTCAAATTAAGTCACGTGT
GAAGAACTTAAAGAGACAAACAGTTGCAATGCATGATATATTGATTGGTGGTAGTGGGTT
TACTTGGGATGAAGCCAACCACATTGTTAACATTGATGACCAACAGTGGCATGAGTGAGC
TACGTCACATAGTTCAGCCTGGGGAATTACCAACAAACTGTTTCTGCATTTTGAAGTATT
AGCTGAGGTGTTTGGTAAAGATAGGGCAACTGGAGTGCATGAAACTACTAGAGGTGATGA
ATATGATGAAACTCAATATGAGGGTGAAGGGGATATTGGAATGGATGACAACTTTGATGA
ATCATTAGAAAATATGACATTTACACATGATATTCCCTTCGCACATGATCAACCATCTAA
TGAGAGAATTGAAACACCAACTCCAACTTCTACTCAAGCTCCTAGCACAAGTGAGTAGGA
ACTACTGGTATAGGTGGTGGAGTTAAGCGTAAGCATAGTCAAAATAATAATGATAAACAA
AAGAGGGTTAAAACCAATATCTATGCAGCCGGTTTAGGAGAATTGGCATCTACCATCAAG
GAATTTGTTTCATCGTCTGAGAGGCAAGCCGAGAAGTTAGCCACTGCAATGATGGCTGGT
GCCAACACGACAAATGCTGCTTGTCACGGGCCTAGACTTCCCTTGCTAGAAACCGTGCCG
ACACTTAGACAATTCACCCAAAGTTGCCTAAGTCAGCCTTCCCCAAAGAGTCTAGCTTCC
ACACTACTAGACTTACGAGAATCAAAGAGAACTTAGAGAGCACAAAAGAGAGAGAGTTTG
CAAGAATGTTTTGTATTGCTTATTACTTGCTTTCCTTGGATTTGGACCTCCCTTTTTGGA
TCACCTCCATGCTGGCCCATTGGGTCTTTTTATCCAATGGGCTTGGCCCATATTTTCTTG
GCCCATTTAGACCCACTTGAACACTTAACCACGTTTTGGGTCTTGGCCCATCATTTTCTC
TTACTAAGTGCGACCCAATCTTACCCTTGTAACCTCTTGGGTCTTCCTTGTGTGTGTAAT
TATTCCATCCCGG
>Unigene0000195
GAGCAGATACAGAGGTTCCGAGAAGAAGCAGCGACGAGGACGTCGCCAGCATAGGTGGGG
GAGAATGTCACGGACCGCACTACTTGGCCTAAATATGTGGCTACATCTTCACATTCAGGC
CAAGTCCAATCCAAGAAGGCAAGCCCACTTCAAGGAGAATTCTAGACTTGTAGAGAATTC
TAGATCCTTAGAGAAAGTCTATGTAAATATCTTAGAAGTGTAAGGAATTCTAAAGAGAAT
TCTAGAGGGCAAATCCTAGCCCTTCATCTCATGTATCTAGAGAATTCTTTGGACTCCCCT
TCACCTATAAAAGGAGGAGTCTCATTCATTTGTAAGCATCGAAGAATCAAGTGAGCAAGT
AATACAAAGCTTTCTTATATACTCTCTTGTGCTCTCTAAGTTCTCTTTGGCTCTCTTAGT
CTAGTAAGGTGATAACTAGGCTCTTGGGGAAGGCTGACTTAGGCAACTTTGGGTGAATCG
TCTAAGTGCCGGCACGGTCGCTAGCAAGGGAAGTCTAGGCCCGTGACAATTTGGTATCAG
AGCGGTTCGAGAACGAGGGCAAAGATGTCGAGAGTGACTGAGGATGTCGTGGTTACATAT
ACCAAGGATGGTAGCAAGCAACAAAAGAGGGATATGTCTCGTGATATGGTGTCTTCCATG
GAGGCACGATTAGTCAAGGTGGAGGTGAAAGTTGCCGATCTAAAGGATGTGATCGATGAT
AACACCCCCCGTATAGAGAAAGGGTTCTCCAACTTGAGGGATGATATGCAAACTTCCCTT
AACAAGTGGGTAGATGAACAAGGTCATGCACGGGATGCCTTCCAAGTCAGGATTAATAAC
CTCGTGGAGGATCTTAAGGCGCAAGTGCAAGAGTTGCGCAACAAAAGGGTCGATGACGAC
ATTGTGGAAGAACTCAAGGCCCAAGTGCAAGAATTACGTAATGAAGTAATCATCTTACAA
AGGGCTTTGGCCAATGAGGGGGGCATGGGAGCAGCCCTAAATGTGAGATCAAAGATCAAG
GCACCAGAGCCGAAGACCTATTCAGGAGCCAGGGATGCGAGGGAGCTTGACAACTTCTTA
TGGCAAATGGAGCAATACTTCAAGGCGACCTCCATCGAGGATGAGCAAACCAAGATACGA
ACTGTTTGTATGTACTTAACGGATATTGCAGCTTTGTGGTGGCGTAGGAAGCATGTCGAT
ATAGAATGAGGAATTGTTGTGGTGAACACATGGGATGCCTTCAAGAGGGAAATTAAGAGG
CAATTCTACCCCGAAAACGCCGACCACTTGGCAAGAAAGAAACTCAAATGGTTGAAGCAC
TCAGGATGCATTCGTGATTATGTAAAGGAATTCATGTCTCTCTCTCTTGACATGTCGGAT
ATGCAGGAGATGGAGTTACTCTTTAACTTCATGGATGCCTTTAAACATGGGCGAAATAAG
AGTTACGGCAACGCGGGGTGCAA
>Unigene0000196
ATTATTTTTCACCCATGCCCCTACTCAACGGATTACAACCACTCTCCTCATGGTCTCATC
TGTCAAACTTTTTTTTGGGAACCCGTGGTCTGACAGGATGGCGTTCTGGTTGGTTCTCTG
ACAGGATGGCGTTCTGGTTCTAAGAACCAACCTCCGACGACTGATATTGCAGCACTTATG
GAATCAGGAAAACTGTGTGATATTGGAGGGACTCCTGAATTCAATGGAACCTCAGTTATA
CACTGTTCATGTACCACAAAGATGTTGTTGGCCTTTGGACCCGTTTGACTCAAATGTATG
CTCATTCTAGGAATGATGCTCGTATTTATGAGTTGCACAGGAAGTCTTTCATGCTACTCA
GGCTTCACTGGGATTGTTAGTGCCGGACTATTTTGCATACCTTCAGTGTCGTTGGGGGGA
ACTAACTGATTATGAGAATCTGGATGATTTTGATGAGAAACATGCAAAGTTGGCCATGGA
TCGTTTGGAGAAAAACCATACTTATCAATTCCTAATGGGATTGA
>Unigene0000197
TTAGAGTACGGACTACACCACCATGAGTCAAAAAACCCATGTGACTTATTCTGGTCAAAC
CCAGATAGACCCAATTGCGACTTAGTGGAGAGAGAGTTTGACGGTTGGCAATCGTTGCAC
TTGATGTGGTAACTTGGTGGTGTCAAACCCAATCTTTTTTTTTTTTCCCTTAAAAAATAA
ACCCCGCTGGGAAGAAGATACGGTGGAGAAAGGGAGGTGCCGGTGACGGGATGGAAAGCA
AGAGCTGGCCGGAGACGGGGACGATGCAGGCAAAGATGAGGAGTTACAGGGGGTGCTGGA
CGGCGGCAGGGAGTGGCTGGCTGGACAGTGCGGCAGAGGAGAAACAGAGGGCGGAGCTGC
TGATGCGTGGGATGATGGTTGCATGCGGCAGTGTGGTGAAAGAGAGGAGGGAAGATGGAG
AACGTTGCCGCTTTCATCGCCGTTAAAAATGGAGAACGTCTCCGTTGCCGTAACTGTTGG
CTCGTTCCTCTTCACTCAGTCGGCAACCAAAAACCAAAACCGAGAAAACGGAAAGGGTGA
AGGTGACACGTGTCAAAAATATAAGCTGTATGTAAAACCACGAATTAGATCTGACGTGGT
TTTACCGGTATACAGAATAATTTCCCGTTCACAAGCGGTACAGTACAAATATCGTTCTCT
TTGGTTGTGTTGTTCTTCAACTCGTGAAACAGTACAGGAATTATCGAGGCCGGGATTGAG
GGATGATCGCAAATTGCCGAAGAGGATTGAGGGAAAATCATAAAGGATCGGAGCTCGATG
CTAAAGTTCATCAAGACATTCGGGCAGAACAAAATATTAAGCATTCATCAGGGAGAACAA
GTTTTGGTCGAAGCAAAAGCGAATTTGCTAAGGAAAACAATGGTCAACAACCCTTTGGAG
GAGAGTTCTTTGTCATTAAGCACACTAATAAAAGAACAAATGCACCATTGGATGAGGAAT
CAAGAAGAA
>Unigene0000198
CTCCCCCACTTTGCAATCTCGATTTTTGATAATAGATCATTCTCGATGCTTACATCACTA
AACGGCATGATGAACATTGTCTTCTTTTCCCTTCTCCACTCGCAACCAGAATCAGATCAG
CCGCCATTATCCTTCGATTGCCTCCAACGTAAATAATCAAAACTGACCCTCCGTGATCCA
TGAATGATTTTGGTATGAATTCAATCAAAAAGGTCGTTAAGATCGTGTTCGTCATAAATC
AAAAGCGTTCGAGTAAAAATCCTACCTCTTAAAGAATTAACCAGGGACCCCAAGTTGGTC
GATGCCATACCCACTATCATCATCACAGATTGGAGCAACGCATACGAACCGCAAGGGGAG
GAACGGAGGACTAGGGTTACTTTCTGGTCCAAATCGTGAAGGGGAGAGAAGAGGAATCTC
ATAGAGGATGACATATGGAACATCCACAAACGGCGAGATCGGAATAACATATGGAACATC
GAGATCGGAATAACATATGGAACATCCAACTGTGGTGCGAATCTTAACACTTGATTCCTT
GTCTATTAAGGAGTCGGGACTTATATAATGACCATGCTTTCGTTCGGCGTCGATAATCGC
AACTTGCATCGATCCCGGAGGTGTGTGAGGATTTTCCTCAATGGAGGTCGTCTTTGGTGT
TCGACTTTTGTCAGTTCAAGACCCTCTTGCCCTCTTCTCGCTCGTACTTTTTGCTCGGCT
TATAGAGATTTGAGTCCGACTATGATACTATATTACATGGTTTTGGAGTTAAGTTGGACC
TATTTGTTTAATGGCTTACAAATTCAGGTTAAATTCAGTTCAACTTTATTTTGGGCTTGC
AGTTATCTTTGGGCTGCTTTGTTATTCGGGCTGTTGTGTTCTTTGGTTTGGGGCATATTT
GTTTGTTTGGCTGGATTCTAACTTGGAGTTGGGCCATCTCTTTGGGCTGACCATGTAGAG
AATTT
>Unigene0000199
TATCTATTTCTATCTTCAACACTTTTGATACAATGTCATAATTATCTATTTCTATCTTCA
ACACTTTTGATACAATGTCATAATTATCTATTTCTATCTTCAACACTTTTGATGGTAATT
GTAGTATCAAAAGTTTTATCCGTTGGGTCGCCGAGGTTGATAGGTTTTGTTATTATATAA
CATTCCAGAAGAAAGAGAGGTGACAATTATTTCAAGTAGAAGAATATTGGGATCAAGTAC
AATAATCCAGGATTCAACGAGGTAGATTGCCCTATCGTACTTGGCCAACAATGAAAAGGT
GTTTAATGAAGACATTCTTCCCCAATAATATTGATGAAATTTTTTATTGCTTGGGTAAGA
AATTCCGTCTCATGATGGAGCAACATCAACGTGAAGCAACTAGGGAGTCGTTTAGGAAAA
TCAAGCCACAAGCTGTTGAAGTTGTCCAAGGGCAAGCAATTACGATGAAGGAAATTTCAA
AGAATTCTAAGTTCAAAGACTTACAAGAGCAATTGCCATGGGAGAATCATGAACAAATAT
TCCTAGAGTAGTGTTTGTCTATCCAAAAGAGCCTATCAAGTTTACAAGTGTGGAGGGTAT
TCTAGTTATGATAGTCACTTTAATAACAATTTTG
>Unigene0000200
GTGTTTCTAAGGAAGAGGCGAGCCGTGCCTCTCCTTTTCACTTCGACACATCCAGCTCTT
CTCCACACTGCAAGCGTCGGCAAGAACCAGCTGCGGCGACATCCAGCATGGGCAACACAT
AGCCTCATGGAGATTTTGGTTTCAAGCTTATTGGATATATATCATGATTCATATTGGCAC
ATGAAAAAGGGCTTTAAAAATAGGTACTACAGTGAGCTAGCAAAGCAGGTTAGGATTGTG
GCACCTAATTCTGGTGTTCTTGGGAAACCTCATGTCGAGTCTGCTTTGAAGATGTTGAGG
ACTTACACTCTTTCATACCACGAGCTATTGACCAAGGGTAATGGCTTCTCCTTTGATTAC
AGTACCCACACGATAGAGATTGATGAGATTTCTTGAAAGGAGTGGAAGAAGGTATTGAAC
ACTATTTATTTTTAATTTTATGATTCATTCATCACTTTAAATTTAAATGCTAATATGCAA
GTGTATTATTGCTATAGACACACACGCTTGCAAGAAATGTGATGATCAAGCCATTTCCTC
ACTATGACGACCTATGTTAGGTGTATTGTGGAAGTGGAGTTAGAGGGGTGGAAGAAACAA
CAGGATACAATGAGAGAAAAGCCATTTTTGGTGAGGGAATAGAAGGAGCCTCGTTCCCAC
AAGAGACGCATGTGCCAGACGACACACAATAGGTATCAGGCTACGTGGAACCAACTCCCC
CAAGCCCCCATGTATGCCCATCTTCTTCCACGCCTTAGGATCCAGCTAGCAAGGGGGGGA
GGGAGAGAGAGAGAGAGAGAGAGGGGAAAAAAAGGGACCAACTTTCATACTTATATGGAT
GGAGTAGCAGAAAACATTCATGAAATGGTGGAGGCATCCCAGAATCAGACTGATCAACTT
CTGAATGCTATACTATAGGCGAGTTCTTCCCATACAAGGACTCGTGAAGTACAGAAGGTT
ATGGAGTGCTTGGGACTCATCACAAATCTTTCCATGGATGAGATGTTGGTAGCTGCGGAC
ATGGTAATACCGGATGATGCTAAAAGGACCACATTTCTTGCACTACCAGAGGGAAGAGAG
CTCATTGACTTTATAAGCATTTAAATAACTAAGCACTCTAGACATGCTTTTTTTTTTAAA
AACTTACAGCATCTATGTTATGTATTACGAACTTATATGTTCGATTTATGTGGTCATGTA
TAAATTAACCATTTAATCATCATGTTAAGTTGTTATACTTTATGTAATCCCTTTTTATTA
ACTTTTTGTAGTAAAGTTATGTGTAATATATTGTCTTTATATGGCCACGGATTAATTTTG
CCTAGTTTATACTGTTTGATCTTGTACTATTTATGTTTTATTTTTAATGATTTCTGATTT
ATATTTTTTTTTCTTCGAGTTGTGTTGCAAATAGTGCAGTGTGTGGTCTGACCATGAGCC
GTTTTGAGTTGTTTATGGATGAGGATGCGTCAATGATGGATGAGCTCTTGGAGACCATGA
AAAAGTGGGGCGTTTCCAACTTGAGGGAAGAGAGCAGAGGACTAATGAATAGGATGAGAT
AATAAGATTGTAGGCTGATAGATGCGATACTTATAAACTTTGTGGTTCTAACCCAGATTG
CCATAGGACTGGAAGAGGTTAAATTGGTCTGGTGGGTGTGTTGAGCGGAGGCCGGTGGGT
TTTGGTGATAATACAGGGTTTAGGGTCTTTTCTAGGTTGAAATTGCGGGAAAGTTCCTAT
CTTTTGCCGAATAGGACCAACTTGCTTGTGGGCTTGGTTGGGAGGTATGCAAT
>Unigene0000201
AAAAACTCTTCTAGTTCGAGGAAGGAATCCGAGGGGAAGGGAAAGGAGAAAACAAAAGAG
CTTGATGGTAAAACCATAAGCTTGGTTGAGGAATCAGCTGAGAAAGAACATAACTCGGAT
GAGGAAGATTCAGCCGAGGAAGAACATAACTCGAATAAGGAAGATTCGGCCGAGGAAGAA
ACAGAACATAACTTGAAGGAGGAATCCACCAAGGAAGAAGATAAACAAGCATACCCGGAG
GAGCAATCCACCGAGGGAGATCATGAAGAAGATTCGGATGAAGAATCAGCCGAAGAAAAT
GATGCTGCCAGATTTCCATGAAGGAAATTTAGGAGCTAAAGACACCATGCCATACTCTTC
AAAAGCTTAAACAGGAGATCAAGCCACAAGAAGAGGGGGGACGTATGATCCAGGTAGATC
TCTATGTTCCTTTACTTTTCTAAAAGAAAGGGAATGCTCAAGGATCCAACCTAGTAGCTG
GAGAGAAGAGAAGAAGAACCAGAAGGAAGTGCAAGACGACTCTGATATACCTTACTCTTT
TGAAGCTTAAAGGAAAACTCAAGCATCAAGGAAAAAGGAAGACTCGTCATCCGGGAGGAT
CTATACCTTTCAAGAGAAGGGGAAACACATCAAGAGAGAAGATCAAGCACCAAGAGGATT
GCAAGATCTATGACCCAGGAGGACATATACCTCTCCAAGAGAGAGGGACAACAATAGATA
GACCATAAAACACCTAAAGATAAGGAGAAGAATCATAGGAACATAACCCATCAAGTAGGT
CTTGAGAAAGATCGAATCAAAGAGTGAGAATTCCTTGTTTGAGAGTTTTCCTCTTCAAAA
CCCATACTTGCTACCAGGTTGTTTTGGAGCAAGGTTTCATACTTCTTTTAAAGGTTTATA
ATAAAGCATATTCATCATATAATTGTTCTCTTTGTTTTCTACATAATCTATATTGTTAGT
GAATAGTTTTCGCACTAATCAACAAGATAACATCCCTTATGGCTGCTGGATATTCCGCAC
CATACAACCTTACTCTGAGGTTGTCGTTGGCTACACGGATTAAATATACATTCAATTAAT
AGAAAATATCTCATTTGCTATTTTCAACTTGGTATCAGAGCTACCAATCTAGGGTTTTAC
TTCCGTCGGTGGCCTTTGCCGTCCGGCAGACAACTGGTCCCTTGAACCGTCTCTTTTATT
TTGTTTCAGTTTGAGTTCCGAATTATTGCATATTTTTTTCTCTTTTTATTTTTCTCTCTT
CTGCTACAAAAAGTGCAGTCCAATCCTCACATTAAACTTCCATTGAGCGAGTCTAGGTCT
GATGGTTCACGATTAGAGTCGGCCATCAAAGGATCAGTACAGACCTAAAACCCCATCGAC
ACCCAAGGACCTAATACCAGACTCATGTTTCGTGATCTGAACTCCTATATGACGAATTAA
ATGGTTTGGCAGAAACCTTCATCTCCCATCATCTGCCATGAAAAGGTCGAAGCCTACCAC
ATGCTGATCCACACTCGTCGCACTATTGAAGAGAAATCCAGAATCAATTTTGCGATCCAG
ATGAAAAGAAAAGATCTCAGATTGAATCTCGACACTCCCCATAGGGCAACTCCACGATGG
GGAACGAATCCACAACACTCGGCGTTTTTTATGTTTGTTGTAATTTTTTTGTTGGTCTGG
TGCATCTGTTGAATTTAAGACCTAACTTTTCCAAATGAGAGAATCTCCTCCCAGTTTTAA
>Unigene0000202
AGAAACCATAGACTAGGTTGTTGGTCCGCCCTTTAGAAACCATTAGTTAGATGTTTAGCT
TTAAAACCCACCGGTTGTTGGTGAACCCATGATAAACCATCTTAAAGAGTCTGTAATGGT
TTGTTGGTGATTCCACATAAACCAACAGTTATTGCTTAACCAAAAAGCATACCACGTGTG
CGGGACTTTTCGGTTTCCCTTTTAAACCGAATGCATGTAGTGTGAGTTAATCTGAGCCCA
GTAAGGCTTGGGAGTGGACGTAGGCAAATTGCCAAACCACTATAAATCTTTTGTGTTCTT
TACTGCTTTACTTTTATGTGCTTGCCTAATTCTTATCACTCACATCCAATCAAACTCAAA
CTTGATTTTTCAAGATACAATCAAACTCACTATTCACACTGTCATTATCTAAAGTTAAAA
TTAGCAAATAATTTCACAAAAAAGTTCAAAAGATCATATTCACCCCTCTCT
>Unigene0000203
TCTGTCTTTATTTGTGTTTATGCATGTGTTTAGGTTAGAGTTTATTTTTGAAGTTTTATG
ATTAAATCTCGCTGATTGATGTTGGATGGGTGTATGCACCTGCGAGTGGTTATGTTTAGG
AATGTTTGGTCTAGAGTTTTATGTAATTCGTGTGTCTTGATTGAGGATCACTTGGGTTAC
ATATATGTATGTCCATACATGTGTATGGATATGTATGTATTCATACCAAACAGAACTTGT
TTTGTTATGAACCCTACATTATGCATGTTTTGACATGCTTATGAGATTGTTTATGCCACG
TATGATTGTGTATTGTGTTAGGTGTGCATACGTGTACATATATGCTACTTTGTGCATGTT
TTTATACATAGTAGCATAGGTATCATGAATCATGCCTCCAGTGTATTCTCACATGTATAT
TAGATGCATAGAATATGTTCTTTGTGTATATATAACTATACATGTATACATAAGGTATAT
ACTGAGCTCATATGGACTGTTGCAAAGCTTTCCCATATGTATCACTTATGTACTCTTATA
ATCATATACATGTGTGGGTATATATATATAGTATGTGCTTATGTGTATA
>Unigene0000204
CAAGAAGGCAAATGACTTACGCAGGGATTTTATAACTTGGAATACGAATAATTCTTAAGA
TTATTATTTGGATTTTATAATTCTATTTATCACCTTTCCATTTTTATATTTTCAGAATGT
ATTGTGGACACCATCCTAGTTAATTTCTCGCTTGGGGAACTGCTTAAATTACGAGAGTTG
ATAGCTGGGTTTAGAAGAACAATATTCCAGTCTTCTGGCGAGGTTTAACAAACTGTTCCT
TGGGGACATGCTGTGTTGACATTGTACAAGGTTTTGGACTCCGATTAGCATTCCGGAGAT
TGTGAAGTTCGTCTTATCAGTATGTCTCGAGTTTTCCAGGTGGGGGATTTATTATGTATT
TTAAATTTCAGTTTTTATCATTATGATATACTTCTACCTCATTTCAATTCTACAAATTTA
GATATATAAAATGCGGGCATAACAAGAAATTAAAATCAATCATGTATCACGGTTACAAGG
TGAACCCCAAAATGTAAACAGCGTAACCTGTTAGAACATATCGTTTTAGTGCACTAGATT
CGACGCCGGTAAATTGTAGGGAATTAAAGAGGGGGAAGGAGCACCCCGGCCCCACTAGCG
AGGAAATTAATTGACATGGTCTACCTACAGGGGAAGGATTTGGCACAGGCCAGCTTCCCG
AGGAAGGATTTGGCACATGGCCAGCTTCCTGATATCGTTGATCTAAACTATTGTGCC
>Unigene0000205
ATTTGTTTTCCTCTCTCAACCTCACTCCATTCATTTTTTTGTAAGAGATAAAGATATGCA
TGAGAGAAGAGTGGTTATACCAAATAATGGATCAGATTGGAAGTTTGATTCGAAAATTAT
TTCGCAGTTGAAGACTTGCCTTCTTCTATTTCATGGATCAGATTTTTTCTCATAAAAAAC
GTGGGGTGTGCAAGTTTGGGTGGTGATGCTGATTGGCTTGTCTATTTTTTGGTGCCATCA
AAAAGTAGCAACAAGATTACTTTGGTTGATATATTTGTTTGTAATTTTCATCGAGGAGCA
ACTAAGTATTCTCAGCAAGGCGGGAGATGAAAAATCAAATAATTATTATCAAGCTCGTCT
CAGTGTTGTACAGATAGCTTATACAAATGGGGCATCGACAGACTACCTCAAACAGTTAGG
CCTTAAAGTTGTGCTTACTCCAACAGGAGTGAAAT
>Unigene0000206
TTAAACACTGACATACACACAGTCACACACAATTCAAAGTTCAAACCCAAAAAAATTATA
GAGAAAAAAATTTGCAAAGATAAAAATTGGTTCGCAGCCCAGAAAATTCATAGGAAAAGA
AAAACATGGTGTTCTACTTCTACTGCTGACTGCTCAAGTACGGGGGGGAAAAAAAAGTGT
AAGGAAGAAGAACATGGCTGTCGCGAATCAAAAGAATTGGGAAGAAAAAAAAAACAAAGA
AGAAAAAGTAGAAGAAGAAAGAGTAGAAGAAGATTACCTGGATGTGGCCGGATGCAACGG
CTGGTTCTTGCCGGCGCTTGAACTGGGGAGAAAAGCTGGGGAGAACCGGATGCGGTCGAA
GAGAAAAAAATCCTTTCCTCTCAGCCCTAAAACAGTTTGCTGTTTTGGCTGTTCTGCGTC
ATTTGCCCGTGTTTTGTATTCTGCTGTTTCTTTTTTTTTTCTTTTTTTTTTGTCTCCCCC
AAAACGACGTCGTTTTGGGGTTTTCAGGGATTTTTTTAAAAAACGCAGCGTATCGACCGA
TACAGTGTGTATCGTACGATACGGGATGTATCGCCCGATACGGCACCGTATCGTACGATA
CACTTACAAATACGATACACTTCTGCGATACATATCGTTTTCCTAACGATACGATACGTA
TCGTACGATACGTATCGCGTATCGTACGATACTAACAACCCTGAATATAATAGTGTTAGA
AATCCGATGTCCGACAGTGTCTGTTGTGGTCGCCGGACTGAAACGGACCTCCGGCCAGAA
ATAATTGAGTCTCCGCCGGTCAGAATGGGAACTTTAATAACCTAGTGTTTGCTTCGGGAC
TGGAGAGAAGAGAAAATAGTCGAAGCTCTGAGAATTTTTTTTTGTCTCAATGTTTTTGAG
ACCCCTCCCCGGACCCTGCAGTGGCGGAAGCCCTGTGTACTGAGCAAGCCCTGTTTTTCA
ATGTTTTGATACTCTCCAACTTTCTCGCATGTATTTAAAAGCCAAACAAACGCTGAGATC
TAAAAATAACAGAACATAAGAGATTTGCGGCTAAAAAATAAAGAATAAAAAATATTAAAA
AAAACGCTTAAGCGACGTCACAAATAAGCACCACACAGGATGCCTAGGCACTGCCTAGGT
GTACACTGCATTGCTCAGCGCTTAAGCATTACATTTCACAACAATGATTGTCCAACAAGT
CTATCAAGATATTTTTCATTGAACTGCCGACTATAGGGGTAACTCTAGGAAAATAAGTTT
TATGTGGAAACATGTTTGCTGGGGCCGATGGAATACATTTTCATACGGTTGTCAATAAGG
TGCTGGTGCATGATGATCTGAAC
>Unigene0000207
GAAAGGAGAGAGAAAGAGTATGGAGAGAGAGAATAGTTGCAGGTTTTAGGAAAGGAGATA
AGGTTTTTTTGGGAGAAGGAAATTTGTATAAAGTGAGGAGGGGTAATTTCAGATTTTCAG
AAATGTTGGGGTGTCATAAAGGAGGACATGATGAAAGTGATTGCAAATTTCTCTCAAAAG
TGTACCTTTGTAAAGAAGTGAATGCAACCTTCCTTTTTATGATTCCTAAGAAGGTTGGCT
TGCTTAGTTGTGTTTACAAAATTATCTCCAAGGTTCTAGCCAAAAGGTTGAAGTCGGTTT
TAGGTACGATCATCTCTAGATCTCAGAATGCGATGGTGAGTGGAAGACAAATTCTGGATG
CAGTCCTAATCGCAAATGTGGTTATTGATTCGAAGTTGAGGAGTGGAGAGCAA
>Unigene0000208
TTTTTTTCCTTTACCTTTTCTTTCAAGTCTCTTTCACCTTACCATTTACATGTCTATCTG
TCGTCATCTTCCTCACTTTCTCTGTAATCTCCAATGCAATCTGCCTATCATATAGTTTCT
TCAGACCCCTCATGAGCTTGTCAAATAGTATGAACGAGCCTCTTAATTCACATGATAATT
AATTTCATGAATCCAATTTGTCCAAGCCTATACGTTAAGCGCATATCCTCTAGTCATAAT
TTACCTCTAGCCATTTCAAGCTTCAACCAAATAGCCCTTAAAAGAGGTTATAAACTTTTC
AAGGTACCATATTGAGCTGAGAAAAAAATACCTGTTCCAACTTCCAATAATGTCTTTGAA
GTATTGAAAAGCTTCAGCCAGATAGCCCTGCTCTAGTAACCCATGAATCATAATCACAAA
TATATCAAGCCCTGGACTAATCCCAGTTGCCTTCGTTTTATTCCAAACTGGAATACCTTA
TTTAAACTCGCCCATATGTACCTAGCTCCATGGTGATTATTTATCATTGAAAAGATTCAA
CAACATATATGTGTTTTCGGTTATGGTTAGATTTATTGATTACTATTCTTAGATTTATGA
TGCCTTTAATTATTTCATTCCCGTGGGCTAATAATTATTTCCCCTTGTAATCTTATATAT
GGCTCAGTTAAAATTTAAAATAGAAGCAGATGATTGGAAAAGACTTTATTCAAAAGGACT
TACAACATTGTCAAGGATATAAAGTCGTTTAGAAGAACCAAAAACACTGTCAAGGTACAA
CATTGTTGCCAGCATTTGATTGCTAAACTACTCTTCCATATGTTTCCCAGTGAAGATGAC
ATGCTCCCGGTAGGTCAACCACTTGTAGTGTCCATTTGCTGTAAACTTTTAATCTGAAAG
ATAACAGAACATTTGCACCCAATGTTAAAAGTAAAGAACTAGA
>Unigene0000209
AGACTGAGAGAGTGAATCAAGTCCTGGAGGATATGCTGAGAGCTTGTGCTCTTGATTTGA
AGGGTGTTTGGGAAGAGCATTTGCATTTGGTTGAGTTTGCCTACAACAACAGTTACCACT
CGAGCATTGTGATGGCACCATATGAAGCTCTGTATGGTAAACCATGTTGATCACCAGCTT
ATTGGGCAGAGGTTGGTGATGGTCCTCTGCATGGACCTAAAATTGTTCAAGAGACCACAG
AGAAGATTGTGAGGATTCGTGAACGGTTGAAGGCAGCTCAGAGTCGACAGAAGAGTTATG
CTGATGCTAAACATTGTGAGCTAGATTTTGAAGTTGGTGACAAAGTGTTCATTCGGGATT
CTCTTATGAGAGGTGTGATGAGGTTTGGTGTGAAAGGGAAGCTTGCACCGCGTTTCATTG
GTCCATTTGAAGTATTGAAACGTATTGGAGAAGTTGATTATAAACTCCAATTGCCCGAGA
AATTGGCAGGTGTTCATGATGTGTTCCATGCTTCTATGTTGAAACCGTATGTCCATGATC
CAAGTCATGTGATCAGTTTTGAGGAGTTGGAAGTGAAGGATGATGAGACTCTTGTCTGCA
AACCGTTGAAGATTGTTGACGCTCTAACTAAGCAGACAAGACGAGGAACTTACAATATGG
TTAAAGTTCAATGGAGCGATAATGAGAAGGATGTCACATGGGAATCCGAGAAGAAAATGA
AAGAAGAGCAGCCCCATCTATTTTAAGTGAGTTCCGTAAGCTTATACTTTGCTTTTAGAC
TTTCCTTATTATTTT
>Unigene0000210
CAACTCTACGCCGTCTACTGCGAGAGAGTGAGATCTCCAGAGTCCATCTTTAGATCAAAG
GTTCTACCGAGATTTTAAAATGGGTAAGGAAAAGTTTCACATCAACATTGTTGTCATTGG
CCATGTTGACTCTGGCAAGTCAACCACCACTGGTCACTTGATCTACAAGCTTGGAGGTAT
TGACAAGCGTGTGATCGAAAGGTTTGAGAAGGAAGCAGCAGAGATGAACAAAAGATCGTT
CAAGTATGCCTGGGTCTTGGACAAGCTCAAGGCCGAGCGTGAGCGTGGTATTACCATTGA
TATTGCCCTGTGGAAGTTTGAGACCACCAAGTATTACTGCACTGTCATTGATGCACCTGG
GCATCGTGATTTTATCAAGAACATGATCACTGGTACTTCACAGGCTGATTGCGCTGTCCT
CATCATTGATTCCACCACTGGGGGTTTTGAAGCTGGTATATCCAAGGATGGTCAGACTCG
TGAACATGCTCTGCTTGCTTTCACACTAGGTGTGAAACAAATGATCTGTTGTTGTAACAA
GATGGACGCTACAACTCCAAAATATTCTAAGGGGAGGTATGAAGAAATTGTAAAGGAAGT
CTCATCCTACTTGAAGAAGGTGGGTTATAACCCTGACAAAATCCCCTTTGTACCCATATC
TGGATTTGAAGGTGACAACATGATTGAGAGATCTACCAATCTAGACTGGTACAAGGGCCC
AACCCTGCTTGAGGCCCTAGACAACATTTCTGAGCCCAAGAGGCCTTCAGACAAGCCACT
TCGTCTCCCACTTCAGGATGTCTACAAGATTGGTGGTATTGGAACTGTACCTGTGGGTCG
TGTTGAAACTGGTGTTATCAAACCTGGTATGGTAGTCACATTCGGGCCAACTGGACTCAC
CACTGAAGTCAAGTCTGTGGAAATGCACCATGAAGCTCTCACCGAAGGTCTGCCAGGTGA
CAATGTCGGTTTTAACGTGAAGAATGTTGCTGTCAAGGATCTCAAGCGTGGATTTGTTGC
ATCTAACTCCAAGGATGATCCTGCCAAGGAAGCTGCAAACTTCACTTCTCAAGTCATCAT
CATGAACCATCCTGGTCAGATTGGAAACGGCTATGCCCCAGTTCTGGACTGCCACACATC
TCACATTGCCGTCAAATTTGCTGAGATTCTCACCAAGATTGACAGGCGATCTGGTAAGGA
ACTTGAGAAGGAGCCCAAGTTTTTGAAGAATGGCGATGCAGGTTTTGTGAAGATGATTCC
ATCCAAGCCTATGGTGGTTGAGACTTTCTCCAGTTATCCACCACTTGGTCGGTTTGCTGT
GAGGGACATGCGTCAGACAGTAGCTGTTGGTGTGATCAAGAGTGTTGAGAAAAAGGATCC
TACTGGTGCTAAGGTGACCAAGGCTGCTGCAAAGAAGAAATGAAGTGTGCGGGTTTGTTA
CCAGAATAATCTTGATATTTGGCAGCGTATGGAGTTGGTATCTGTCAGTAGTTTAGTAGG
TTTATTATCTATGTTGTGTTATGATGTTTGTTATACTTTTTTGCCTTTCTTGTTGTGTAT
CCATTCTCAGCATTGGGTGCTTGACAGGCGGTGGCAAATCTATTTCAAATATTAAGAGTT
GGGGTGCTTTTGGGTATTTTCGCTTAAACGGCTCTAGGGACTAGGGAGTTTTATGTTGTG
TTTTGTTCTTGGATACTTTAGTTTAATTGCAGTTGCAATTTGGTGTGTGTCTGTTCTATT
CCCG
>Unigene0000211
CTCCGGTCAACCAACAACAGGCAGTCCTTCCAAACCCCAATCCTCTCCTATCGCCACCCT
TTGATCAACCTTTAAACCGCGCACCAGCTCAACAAGTTCAAGCACTCCCAAATAATCATA
TTATCACCTAGGCATAGCTACAGCAAGCTATACAAAATGCAATAACGGGACTCGCTGCAC
CTAGAAGCAACGTGGGCACTTACGTTCCAGGCCATTCTCCATTTGCACAATGAATTTTGG
ACACACCGACTCCCGCTAGCTATCGCGACATTCATTGTGACTCCCCGTATGATGGTCTTA
CCAACCCGGCGGATCATATTCACGCTTTTGAGAATCGCCTTATGCTTTACTCAAACAATG
AAGGATTCAAGTGCAAAGTCTTTCTGCAAACTTTATCTCCCAACGCAATAAAGGTATGGT
GGAATACCTTGGCTCCCGAATCAATTCAAAGTTAGGTGCAACTCACATAATTTCAAAAGA
GGTACGTTACCGCCCGTCAACTTCCAGTTACCATAGTGGATCTCGCCCAATGTAGACAAG
CTGACAACCAAAGCCTCAAACAATTCTCCAATACGTTCTGGACTTTATACGGCAAGATCA
GAAACCCCATTCCTTCAGAAGCTATAAGGACATTCTAAAATGGTCTTCAAGCATCACACA
ACATCACTTTACTCCATACCTTAGTACATGAATGTCCTGGCGATATCAACGCTTTGATGC
ACGTAGTCTATGATTACCAGGCGGTAGATACCATGGTGAAGTCTGGGCAAAAATGTAAAC
TCAAATCCATCGCGATGAAGAAAGAAGGATCATGATAGACCCCACGTCCACTCCTTTAGG
ATTTCGTGTTTCAAGTCAATAAAAAGCATTCTAGTTTCTCCCCTTGTCATAATGTCTCGT
GCACGTTTTATTTCATATTATTTGCATCTCAATCGCCATATAATTCACTATATGAATTTG
CTTGCTTCCACAGCTGTCTCCGCTTCACATATTTGGTTCAATCATGGCTAGCCCATGCTG
CAACTAGGCATACATGACGAGCTTACGACTCCAGATATACCCGTAATGCTCTTAATCTTA
AGGAAAACATCGCACTAAAAGAGACTCCATCTATTAAGGCAAAACTTGAAGACACGACGA
TGGAAACTTCCTTATGGTAAAGTTTTGACGATGACGACGACGACGGAAACTCCCTTATGG
TAGAGTTTTGACGACGACGAAGGAAACTCCCTTATGGTAGAATTTTGGCGACGACGAAGA
AAACTCCCTTATGGTAGAGTTTTGATGACAACGACGGCGGAAACTCCCTTATGGAAGAGT
TTTGGCGACGATGAAGGAAACTCCCTTATGGTAGAGTTTTAACGGCGATGAAGGAAACTC
CTTTATGGAGATGTTGGCAATGACGAATGAAACTCCCTAATGGTGGAATTTTAACAACAA
CGAAGGAAACATACTTACGGTGTAACATTGATGAAAGGAACTCCAGATGCGCCGTAATAA
GAACTAAAGCTGAACGATACCATAAAAATATGGGATGGTTTTCACAAAGCTAGATCGCCA
AACGAGAGTTCTCCATCAAAAAGTTAAGTGCATAGCTGAATCGCCAAATAAGAGTTTTCC
ATCAAAAGGTTAGGTGCACCGCAATTTCATTCACATACACATAGGTCATTCATTCATATT
CATATAGGCTCATAATTTAGGAGTAAGCATTCATGCACCATTCCATTATGCACTGCTCCT
AATGGTCGCCATCTAAGAAGCATGGGTGCGGCATCTTGCCTGTCGAATCCGCGTCGGGTG
CGGTTGGGATGCGGGTGCGTGACAGGTGCGCCTCGGGTGCGGCTTGGGTGCGCACCCAAA
ATTGGGTGCAGCTGATGGCATCATACT
>Unigene0000212
GGATTATCTGCTTCTTGTCATGTATACCTATTCGTTGTTGCTAGTATTCATATACCTAGA
TCTGTTTTTGAGGCTTTGGCTGATCCTAACGGAGTTCAAGCGATGAGGGCTGAGATGGAT
GCTCTGGAAAAGAATCGGACATGAGAAATTGTCTCTTTACCTCCATATATTTGGCCCGTT
GGTCGTTGGTGGGTGATGATACTATTGATAAATATAAAGCTCATATTGTTGCTAAAGGGT
TTACACAAATTTCTGGTCAAGATTTCAGTGCCACCTTTGCTCCTGTTGCTAAATTTACAT
CTGTTTGGCTTCTTGTTTCCTTAGCTGCTTCTTATGATTGGCCTCTGCATCAACTTGATG
TTAAGAATGCTTTTCTCAATGGTGATCTTCATGAAACTATCTATATGGACCCTCCACTAA
GATTTCGTGGTGAGGGGAGTTTGTTGGCAAAGTCTGTCGTCTCCGGAAGTCACTGTATGG
TTCGAAGTAGTCACCACGAGCCTAGCTTCAAAGGTTCAGTGAGGTAGTACTTATTTATGG
CTTAACCACGTGCCATTTAGATTACACAGTCTTTGTGCTGAGAATATCTAGGAAGTGTAC
CTACCTGCTTGTTTATGTCAATTTGATGATTCTGCAGATATATCTCAAATTAAGAGTGCC
TTGGGCAAGGTATTTGAGGTGAAAGACTTGGGTCAGTTA
>Unigene0000213
AACTACCAAGGATTGTAAGGTGATTCCAGGGCAGAGTCTTGTGGCATCACAACATAGACT
ACTTGTGTCGGATGTTTGTATTAGAGGACAAGGCCAAATGAGAAATCTACCCATGAGCCC
ATGTATTAGGTGGTGGAACCTTAGGGGAGAGAATGTAGAAATTTTTAGGAATAGTTTGTT
AAAAGAAGGTACATGGACCATAGAAGGGGAAGATGACCTGACGTGGAATAAGATGACTAC
ATGTATTAAAAGGGTAGCAAAAGAAGTCTTAGGGTGAATCTAGAGGACGATGACCGTTTT
GCAAGGAGATGTGATGGTGGAATGAACAAGTACAAAGGTTGTGAAGACCGAATGGGAATG
CTTTAAAGCTTGGTAGAACACTAGAGCTAGTGATAACTTTGCTAAATATAAGAAGGTGAA
CAGGGACGTTAAGAAATGTTGTGCCAAATCGAACAAAATAATATTCTGCCGAAGATCCAC
AACCGCAATAGCAATAAACGTAAAATAATTCAGAAAATTAATGGATGAAAAATTAAAGAA
GACACACCAAAGTGCA
>Unigene0000214
CTAAAGGGCCGTGGGTCCTCCTTTTATAGATGAGAAAAGGAAATAGCCTTGAAAAGAAAG
GAATTCTAAACCAATTAGAATAGGAAACAAAAATAGTAAGTGCAGATCGACGACACCACG
CAATGCGCTGGGCTTGGTCTCGTGAGGTCACGCAATACATGGCTAAAACAGAGGCTGGTC
TTGGTGGCACAGTGCGTGGATGGTAAGCACGCAGTGCATGGCTTAGGCAACAACTCCTGG
TATAGGGGTGCAATGCGCAGCTAATAGGCACGCAATGCGTGGCCTCCTTGTGCTCCCTTT
TTGCATGTTCCTTGTTTTTTGCAAACATAGAACACTTCCATTCTTCTTCCCTTCCTTTTC
CTTGTTAGTTGTAACAACCAACATACAACTAAAAGGGATCCTCCCGGATCATGGGTGATG
GGTCCCCCTTTTGAGATCCTTGAGCTCTTGATCAAGCAAAAGAAAGATGTAAAAACAACC
GCGTTCCTTCATCCAGCTGTACCACTTAGACTTGCTAGGAATTTGCCCTTTCTTTCCAAT
TCGAAAGTGCTCAAGCTTATCATGCCTCGACTCCCGTGTTTTTCTTTCAAGAATGCAATT
CTCTTTCAATGGCTACTCGCGGTTCATGAGTAAATCTTCAACCAAGACGAGCTTCTTCTC
CAAGTTCGTCATCCAACAATGAAGGTTCAAAAAGTTCCAAGTACTTTCCCACTCCCTGTC
TCGTTGTCAACCGTGTAAGCAAGATCAAAAGGACTCTGAGGCATGAAACCAAAACAAATT
TCCGCTGTGTATGCAACTGATAGTCGAAGCAAATAACATCACCAAAGCAAGCAGCGGAAA
CACCCAAGATCTTGTTAACAATGAATTAAAACAACTAACAAACACAACCAACAACGAAGC
AATATAGACAAGGAAGAAGAAGTAAAGTAAAAGTAAAGGACACACAAGATATACGTGGTT
CGACAACTTGCCTACGTTCACGGTGGTTAGAGCAGATTTTCCTTTTGGAGAAAGGTCTTG
GTACAATCAAACATGTAACCTCACAATCACTCTTAGGTCTTCATCTGTCAAACCCCAGTT
TTTAGCTCCTTTAGTATTTTTCCTCCTTGTGATTAACCCTAGGTTTTAACCACTCTTATC
ATTTCTCAAGACTCTCGATCAGATTAGTCTTGGCCAAAAGCTCCTTCGCTAACAATCCTT
TTTTCACCCGCCAACTCATTATATTTGTTTTGGAGTTTAAGATGATCACCACCAATAAGG
CGCATGTTATTTGGAATCAGTCACTTCACATTGATCCTCAAGGATTCATGTCCTCCTTTA
TCTTGACCCTCATCACTTCCTTCACATGCTTTACTTGTGATTGGAGGAGCCGTGTCATTG
TCGAGAACAACAAGAGTTTCATTAATAGTAACAATGAAAGTATTGACATCTTGTGTCTCA
TCTTCATCAAGGAAATCATTATCCAAATCACTTTGAGGCATCATAGCCTTTTTCCCCTTT
TGGTTAGTACATTCATCGGCATAATGACCAAACCCTTCACACTCAAAACACTTAACTTCC
GGAATAGCTTTTCCAGCAACCTGTGGAATTTTTATTCTCCTTGTACTTGTGTTGGGTGTA
CTTCTAAAACTTCCTCCACGTTACTCTTCTTATACCTCTAAGTTGGTAGGAGGTGATAAA
TGCCTTCAATTGAGCCATGGGGTTCTCCATGGAGTCATTACTTTCACTCATGCCTTCATA
AATC
>Unigene0000215
GAAAAGTTGGAGCTAGCGGAGAATCATTTGGCTCATTCACGCTTTGGACCCTTGCTAACA
CCTTCTCAAAGAAAGAAAGAGTTTAGTGTGGATCTTTTATTTGATACAATTTTTTGTGAT
TTAAATAAATTATACTCTCTGTTTCTCTGTCTCTCACTCTCTCTCACTCACTCTCTCTCA
ACTATTTGGGATCAGCTACATGAATCCTACTTTTCCATCATCTCCAAGGCCATTCCTCTG
TTAAACTGCACATTCTCATATCGTCCTAATTTTAAACTAGCAGTTTTCTCTAAATCTGTA
ATCTAAATGGGCAGCAGAAATGGCTGTAGGTCTCGACCATGGAGTTCCATGGGTCATGTG
CAAGCAAGATGATGTCCCTGATCCTATTATAAGTGTTGTCGGCCTTTTTTGATTATTATG
ATGACCTATTTGACCTTTACATTGCCATGTTCTTATATCTAATTGGTGTTCTTTTTTTAC
ATTTCCAATTTTTTAGTGGGGTTTGCTACTTAACAGTTTGTTGTCTCCTTGTGTGGTCAC
GGGTGATTATTTTTTTTAACCCTACTGCCCAGTACAATTGCGAAACATGCTTGGAGCACA
CCAAAAGCTTGCTCGACATCTTTCCTTGTAGACTCTTGAGCTGCAGCTATGAAGCACGGA
TTCTTCTAACCCCCTCTCGCACCCGCACCCGCACCCGCACCCGCACCGAATACTCAAAAT
TGTGCCTTATTTGGCCGAATTGTCCCTCACACGCATCCTGCCGCACCCGTGCTTCATAGA
GCTGCAACAATTTTTTTTTTCTTTGTTTTCTTATGGACATGTAATTGTTTTCACAAATGT
CGCATATGGTGGATAGATTCCATCAGCTAGATAATGTCCCATTTTACACTCGCGTCCATT
AATTGAGTAATTAATTGGAGGAGCTTTGCCTTCGGCAAGTTCGACAAATATAGGAGGCCT
GTCTAAGACATTGAAATATAGGAGGCCTGTCTTAGACATTGATATCATTGTTAGACATTG
ATATCATTTTTCGACCCTGGCAACCCAAAGAAAGCATACCATATCCACAAGTCATATGAG
GCCACTGCCTCTAAGAATTATTGAATGTTTGTGGACATGTCCGCTAACGTACATGCCTTT
CCATGATGTTGGATAGTTTTTCTATTTCCAATGCATACAGTCAATACTTCCTAACATCCC
AGGAAACCCACGATGCTTACCTTGTTCTAGCAATTTAGATATGTCATCTTCGTTGGGTGA
CCTTAAGTATTC
>Unigene0000216
ATTTTTTTTCCTTCCATTTTTACAGTCCATCCTGTAAAATATACATCTGTTCCTTTTTCT
CATGAGAGCAATTATCTGTACAATCAACTATTTCTTCCTTTTTTACAGTCCATGTACTTC
CACACACTATACTTCAGAGAATAAGAGATGTGAACATCATTTCATGCAGTCATTTCCCAA
TAGATGGTCCTAACATCTGAAGCTCTAATCCATGTCAACCACTTCTGTAGAATATGAAAG
GGTATGTATACAACTTACTATGTACTAAGAACAGGATCTAATGAGTTTAAAATTTTGGAA
GGATCGACCTTTAAAAAAGTTTCCAAAGAGGAAACTTCTTGCTGTCTCGTGGGGAAATTT
CTTGGGAAAATTCAAGTTTCCTTTCACGTGCAATATGGTCTGTCCTATCTGTTGCCTAAT
CAAATCAACAGTCTTCGGCTTAACTGGATTACCAGAGACATCCGTGACAAAGAAAGAACC
TTGTGCTTTCCCATCTTTTGTCGAGATTTCTGCTCGTCTGATGCACAAACCATTCTCCCG
AAATGTTTTTGTAATATCTGACAGGAGCCCAAAACGGTCATCCGTGCATACTTCTAACTC
TACTCCCTGCAAAAGATCAATATTTTCCTATATGATGACTAACACAAACTCGCTGCAGAA
TTGGGTGTATATTATACATATAGTATACCTCTGATGCTCTTCTCTCAATGGCTGCTTCAA
GACAGTCTGTAACACGTTGTCGCTCAGCTTCAAACCGTATAGGGAAACCGTCAATATGTC
TGATATAGTATTCCTGGTAAGCTTCCATCCCTACTGTAATGCCTGTTCCATGGAACACAA
CATACTGCATATCAGTGAGAGCACATAGAGTGTCAAACAATAGCTTCGGCCTGTCTTTGG
ACATCATAGTAACAACCGTATAGTCTCTATCACTACAATCCAATACGGTAACATTGGGTC
TTGAACTCTTGGTCTCAATGCTTTCAAGCCTTTCAAAATCCCTCTCGGCAAACATCATCT
GGTGTAATCTTCTCTGTGTGTGTGTTGCCCCATGAGATGAAAATGTCATTTTTGGTGTCC
TCAAGTCACTGTCTCCTTTGAGGACACTGCAAAGAAGCATCTTGATAAGAGAAAGCCGTT
TTGGATCTTCAATTGCACCTCCAGTTGAGTGGTCTGTGACTTGAATAACAGCTGCAGCCC
TATCGTTGTGTGTCCATATCTCAGCATTTACCACATTGCATCTATGGTCTGTCAGCACTG
CAGATACTTCTGACAACAATCCGGGCCTGTCATTTCCAATTAGTTCAATTGAGGTGTGTT
CCTTAGAAGGGATTAACCCAACAGAACCCCTCAATGAGCTTGAGATAGAGGCATCGGTTT
CAAGAGTATTCTGTATGCAATTGAGAACCCCTTCATCTCTTACTTTGTTTCCATCATGAT
CAGTGACATGAAACACTTCCATGAACCACCCTCCATCAGAAGAGATGTAAGCTTTTGTTA
TTATGAGATTTAGGTCAGTAAGAAGCTGAACTGCTTCAAGGAGAATTCCATGCCTATTAG
CACTGTCAACCTCTATGACAGTGGCGTGCTCACCAGAATCATTGTCAATAACAACTCTTG
GCGGGTTCATCCTCCTGATAAACTTTGTATACTCATCTTCCATTTCCTCTGACCAACCTC
TACGCTAGACTGGAGAGAGAGAGAGAGAGAGAGAGGGTCAAGTGCTTAATCCAATAAAAA
AGCGCTTTTGGGTTTTAGCCGTTCACACGCCAAATCTAATTCTTTGGAGAAGTCTATTTA
TAAA
>Unigene0000217
ACTGCTGAAAATACCCAAACTGATCATCCATATAGCTCTGACCATCTGCATAGGCTGGCT
CAATCTCATCCATCGGATACTGCTCTGTCGGCTCTGGAGCACATGGCTCTCCCCTCAGTG
CAAACACTCGACCTGCTGCTGGAGCCACTGGTGGTACTACTCCGGGTACTCTCTGCTGTA
CTGGTCTAGGTGGCTGTGGTGTAGTCGCCTGCTGTCCCGCTGGGCAAAAAGCTGGTCGAA
AGGGCCTCTGCTGACCTCTCTGAGCTGTATGACCTCTACCCTGTGCACCTCCAAATGTCT
GTCTGGGAAAGAATGCAGTATGAGCCCCTCCTCCTGGCTTACGGCACTGTGACATCCGGT
GTCCCTTGATACCGCAGTTGCGGCATACTCCATCGAACCAAGTAGTAGGACCCTGTCTGT
AGCCCTGATATCCTGGACCTGATGCTCTAGCTGCAACTGCTGGAGGTATCCTGAAACTGG
AGGAAGACGAAGTAGATGAGCTAGGTCGGCTAAATGCATCGAACTTCCTCTTCCCCTCTC
CACTGGATCGAACTCTAATACTGACAGCCTCAGCTGCCGAAGCACATCGGACCACTCTCA
GAACGGATGTAAACTCCATGTGGCCAATCCTCTCCTGAATAGTAGGAACAAACCCTCTCA
AGAACCGGTGAACTCTGCCCTGCTCGGTCTCCTCAGGTGCATAGTAGGATAAATGCACGA
ACTCACGGTAGTACTGCTCTACGGTCTTCGAGCCCTGGGTGAGAGACTCATACTTCTCTC
TCAACTTCATCCTCTCAAAGCCAGGAACAAACTGCTCCTCAAACCAACCTCGAAACTCGT
CCCAGCTGGACTCATATAGATGTGGCCTGCCATACTCCTGTATGCATGCATCCCACCAGG
AGCTAGCATCTCCTCCCAGTCTGAAGGCTGCTAACCTGATCCTCTCTGAATCTGTGCAGT
CTAGAACATCCATGGCCTTCTCGATGTCCCTAAGCCATGTCTGAGCAGCAACGGCTCCTG
TGGTCCCCATGAACTGCTGAGGACATAGTGCAACTATCCGGGTAGTGAGCTTCAGCCAAC
GGTCGGCTGCTCTCTCCTCTGGGGTCATGCCTCCACCAAAATGCTGACGGGCATGGAATG
CTGCTGCAGCTGCC
>Unigene0000218
GTGCCTTATCCATTCGGCCACTAGTGTTGGATTTGTTTTAAAAACTAAAGTAAAATAACA
TGAACCAAGGCGGTGGGTTAGTGATATTTCAGGCAACAACTTAATATTTCTCTCATAAAG
TTTTGGTTTGGTCGCTAGCGAAGTTTGGATAGAAGCGTAGAAGTGTGCGAATGAACTTGA
AAAGTGAAAGAGAAAATGGGAAAGACACAAAATCATTAAACTGGTTATAGTTTCCAATGG
TGAGAATAGTCTAGGAATGAAGTAGGAAGTTGGAACGAGGAGTAGCAGCACACATGTCAA
GGTCATTGGTAACGCAAAAGCGAACTTGAAAAGTAGAAGAAAATTGGTAAGACGCGAGAT
CATTAAACTGATTATGGTTTCCAATGTTCTAGGGAATTAACATGGAATTTGATGTACATT
ATTTAATTTTGAAACGTGTTTAGTCTATGGAAAAAGGAACAAACGAAAAAGAGCAGCAAA
ACTACTCCAAAAGAGCACCAAAATCATTAAATTTCACTGTCCCACAATTCACAATCTGTT
TCATCATACCATCTCCTGAAACTAACACAAACCCATCAATATTTGGAACAACTTTTTCTT
CTTTTACAAATGGATTTTTAGTTAATGTTGATGAGGGGCTGGAGCCAAATAGAGTTAGTA
TATTAACGCCACTCGCACAAAAATAGATTTTCATTGAACATAACTCAACTTTTTGGACTT
CCAGGTCTCCTAAATTGCAAAGTTTTATGCTTCTAAAGGCTTATTTTCTGATGTACTATT
GAGTGGAAAGAGGGAGAGGGAGAGGGAGAGAGCAAAACCCATGAGAGCAGTTTGGGATTG
AGAACTGAAGCAAATGCGAGGCCAAAGAAATCCTTCAAAACAAACTGCCAGAAGCACCAC
CACCACCCAATTCAGAACACTTCTATCAGTCTTTTTATCAAACACCTACTGTGCAACATG
TAATATCTGTTCTGTTCTTTAGTTAATCATGAATGACAAATCCAAAAAATATATGTATAT
ACAATGAATCATACCTCTTCACTTACCTACCGTGTTCAACCATTATCAGAGGAAAAGTTT
TTTTTTTTAAACAATGACCAGCACGTTCCGTAACGGGAGTAACGGGGTGTAACAGCCGGT
CCTGTAGCGTTTAGCTCCGCTTCAACGTGAATCACATTCTCCCATCGAATCGGCCCTGTA
ACGGTATCGGCGACTGCCGCCACCGGTACGAATCGTCCATTCCGATAGCGTAACGGCCGA
TTTTTAAAACCCTGCATGTAACAAATCATTTACTATATCAAGACGGTAT
>Unigene0000219
CAGAAATGGAAGGAGAAGTCCAGCTCTAAAAGCACTCCATTTTCTATAAAAAAAAAATTG
AAGAGGAAAACAATCTAAGCTTCAAACTTTCCATTATAAGGGAAAAATCCCAAACAGATT
GTTACCATATGAAATAAGTTGGTGTCATTTAGCTTGCAAATAGACACCTCTGAGAGAGTA
ATTGTGCTTATTTTTGCATAACAAAACTTTAATTTTATTTCTCATGTGCTTCTTTTTATT
ACTAAATTACTTCGAAGACCTTGATTTAAGGGTTACCAACCCTTCCAACTCAGTCTCCTT
TAGTTCAGAAGCAGGGTTTGACACTAAATACCTAGTAGCTGCTGGGGAGGAGTCATTAAA
GCGTGCTTAAGTTCCTCATCCATTTTTTCCCATCTTCTATTAATTACAAATTTCTTTCTA
TTTGCAATCTCTTTGTATTAATTTCTTTATATTTTGATGCACTAGTGTCAGTTTTTGGGT
CATTTACCTCTTCTGATTGCTGGACATGTGCCTTTATTGCATATTGACCATTGTCTGTAG
AGAACTCATAGCTATAGCCTTTCTAATCTTCATTCGAAAAGGAAGAGTAATATTTGCTGA
GAGGACTTGAGCATATAATGGGCGCTTTGATTCATTTTGTGGCTCGACTTTCTCTATAAT
TGCTGAAGATCGTGAGTTGGCCTCTATTGCAGGAGTGAAGATCTCAATATGTTCCTCCCT
CTGTTCCTTACTAATTGCTCGAGGAGGCTCAGTCTCCGGGTGTGCTTCAGACCGTGCTTC
ACCAATAGCTGACAAGTCAGGCTCAGCTGGGTCAGATTGTATAGGCACATACCCTATTTG
ACGAAAAGCCTCAGAGTTAGCCTCTAATGCAGGAGTGAAGATCTCCATCTGTTCCTCACT
AATTGCTCATGGAGGCTCAGTTTTAGCTCGTATTTCATACTGTGATTCACCAGCAACTGA
CAAGCCCGGCCTAGCAGGGCCAGGTTGTATATTCAAGTGGGGCACATAACCTGTGTTGAC
GAAATGCATTAGACTTATTTTTAATTGTACTCCCCCATTTTCTA
>Unigene0000220
CTAAACTCAAAGCCCCAATACACCCAATTCCTAAAACTCTCTGTCTGTGTCGCCAAATTT
GGTAAGAAATAAACTCCCCAAATCACTCCTTAATTACTCTAATCAAGTTGTTCATATATT
GAGTGCTCTATATTAGAAAAGATAGAGCAAACTAATCCAGCCATATGCTGAAAATAATCT
AGACCGAATTAGGACAAGATTCAACAAATCTCCACTTTGGTTCAAATTCTGTCAATCTCC
ACAAAACCTTACACGCCGCCTTCACTTTGCCCTTTAGGGCTTTAATAGCAGAAGATACCA
ATCAAGTTCAGACAACTTCTGAACTTGACTGTAGGAATAGCCTTGGTTAACATGTCTGCG
GGATTTTCTGTCGTAGCAATCTTACTTACCAAAACCAAACTTTTTGAGATCACATCTCTT
ATGAAATGCATCTTAATATCAATATGCTTTGTTCGTTCATGGTGTACCTGATTCTTGGTT
AAGTGAATGGCACTCTGATTGTCACAAAAGACTGTAGTACATTCTTGAGTCAAACCCAAA
TCTTGCACTAGACCTCAAAGCCAGATTGCCTCCTTCACTGCTTCAGTAGCTGTCATATAC
TCTGCTTCAATTGTAAACAATGCAATTGTTGATTGAAGAGTTGCTTTCCAACTGATAGTA
CCGCCACAAAGAGTAAATGTGTCACCTGTCAAGGACCGTCTTCTATCAAGATCTCCCGCA
TAGTCCGAGTCAACATATCCCACAACCTTTCCCGAGCTATCTCTGCTCCTATCAAATACC
AAGCCAACATTTGTGCTTTCTTTTAAGTAACGAAGAATCCATTTCACCACTTGCCAATGA
GACTTACCTAGTTTATCCATGTATCGGCTAAACACACTCACTGCATGTGAAATGTCTGGC
CTAGTGCACACCATGGCATATATTAGACTACCAACTACACTAGTATAAGGAACACGTGCC
ATGTGATCCTCTTCTTCATCTGTTTGTGGACACATTCCTTCTGAGAGCTTGAAATGTGCT
ACTAAAGGTGTACTCACAGGTTTTGACTCTTGCATTCCGAAGCGCTCAAGCACTTTCTCA
ATGTACTTTTTTCTAGAACAAGTACAATTTTCCCGCTTCTCAGTCCCTACGAATCTCCAT
ACCTAATATTTTCTTTGCAGCCCCTAAATCCTTCATCTCGAATTCACCACTTAGCTGAAT
TTTTAACCTGTTGATCTCATTCATGTTCTTGCAAGCAATCAACATATCATCAACATATAA
TAGAAGATACACATAAGAGCCATCTGAGAGCCTTTTATAATACACACAACAATCATAAAC
ACTCATAGAGAAACCGTTTGCTAACATAAAAGTGTTAAACCATTTATACCATTGTCGGGG
AGATTGCTTAAGGCCATATACAAATTTCTTAAGTAAGCATACCTGGTTTTCCTTGTCTTT
GACGGTAAACCCCTCCGGTTGATACATATAAATTTGCTTCTCAAGCTCACCATGTAAGAA
TGCTGTCTTCACATCGAGTTGCTCTGTTGCTCTAAT
>Unigene0000221
AATGAAATCTACCTCATGCCACCCGCTTCAAACAGGCCGGATCGGGTATTCAGTATGGAC
GGGCCAAATTGCATCATGTGGGCAAAAAAATTTGGCTCAAATTTATCGACCTTCTAAGTT
TTTCGAAGTCGAAAATTTTCAAAGTCAAAAATTTTCATTTTCCTGAAAACACATCTAACG
GAAACTAAAATTACAATCCTACCAGAGTTTCAAAACAAAAGCGATCACCCCTCCTCTTTC
ATCAGAATTACTAATCTTTGTCATAATTCGTCTACAAGATCTGTGTCCCAGCCTTTTGTT
TTAATACAGCAGGAACTCTGTACTTCCATATCTGACTAAATTTCATATTTTTCTTATTTG
TTTATGTTCTTTATCTGGATTCAGTGTTTGAAATAACATTATCTGCATCAATTCATGACC
TAATTTACGATTTAATTTGATGATTTGCTTTAATTTTGGTAAGTTGCAGAAAACCAAACC
CATGAGTAAACGTTTTTTTATCAAACATTGCAAAGAGTAACAACTCGGGCACTTCGGGTA
ATCTAGCAAATAAATCCCGTGAACATCTTTGACATACCAAACAAAATAATGGTTTAATCA
TTCATACGAACAAGCAAACTTGAAAAACTCAATTTGACAGCTAACAAAAGACAATTACAA
CTAAAAACAAATGTTGCTTTCTTTACAATTGCGGCGTCTCCAGACCTCGACTTCGGGGGA
GACTTGTTACATTGTTGCCTTGTGCTACATCGACAGATTATGTTTTGCATCTCCTCCGCT
TCTATGTCCATGGAACATACCTTCCCCCCGCCCCAAACCCAAACCAAAGAAATTTATCTA
AACAAACTGTTAACCGGTTTGTTTGTCTAGATGAATTGGATTTTTTGTG
>Unigene0000222
AATACACCTTAGCTCTCAGGCTCTGACTCAAACCCTGACTGCTAAATGATTGTATTCATG
TCACATGATCCTCGTCTCGTTCTAATGTTGTCCTTTTTTCATTACAGCTGGACAGCAGTT
ACCCAATTTTTCATTGAAGCTTCAGTTGCCTGCAGTTCCCATTCATACGGACCCATGGTC
GATGGAAACTACAATTGTGGAATCATGGAAACACAACAAAGATTCGCAGGTAAAACTGTG
ATTTCATGGAAACATAACAATTGATTAAAATCTACAAATAGAATCAAACAAATTGAAACG
AAAAAAAATAATCACATGCCAATAACGATATGGAGATGACGATGATGGCTTACCTGAGCT
GAAATCTGTGATTTCCACACTTCTTCTGTTTTGCAATAAACTGAGCGGAGACTTTTTTTT
TCTGTTTTGCAAGAAACTGGGCGGAGACTTTTTGCTATCGAAAGAGAGGAGAATTGGCGC
GTTAATCAATGGATTGAAGGGTAAAACAGCCCGAGAAATTTCCTTTTCCCACCCGTATAC
GAGAGTAGATTGCAGGTTATCTCTAACCCACCTATTTCGGTGGGGTGAGGCGTAAACAGA
TTTCAGGTGTAGGAGTGTAGAAATCCTACTTCTACCCGCATACCAAATGCTCATTAACAT
GGGTTAAGCCATGGCTAAAGCCATGTCCACCCAATCGGCTCCTTAATTGATTCTAGAACA
ACAGAACGCGTGGCTCTGAAATTTTGGGGGAAACTTGAAACTAAAAAGCAATCTCTCATA
ATGCAAATCGAGCAATAGTGGGTAATGAGACCATAACCAGCATGAAAGAGATTAATTTAA
TAACTGAAGTTAAACCTATACGATCACATACCCAG
>Unigene0000223
GAAAAAACATTTTTTCTCAAAAGTTTCCAAAACTTTCTCGAAAGTTTCTGTAAATGAAGG
CTCGAAATCATTTCGAAAATCAAAATTTTAGTCCAAGACCACTCGATAAAACTTCACCTC
AAATATAGGCTATTAGAACTCATTGCTACAGAGGATGCTGCTTGGTGCAGCAAAGGTTCA
ACATCATCCTTAAGCCACAAAAATTTCAATCTATCATCATCATAGAGTCCTTGTGTTCAG
CGAATCTGGTCTTATCTCTCTCCTGTTGCATGATTTGTATCTGTCTAAGATGTTAGAAAT
AAAAGCAACTAAAGAGATGAACAAAAATGACATCATAATAATTGAAATGCACATAAACTT
CATGTCATCATAATCCAGACTGAGTTAAATCTGATTTTGGCTCGTTATCATCCTCAACTA
AAATCTGTTCACATATAGACAGAAGTCGAAGGGTGATTTCAGGATCTATGCACTGCAATA
ATTACATAAAATAATAAATAAATTAATTTCCAAATTCTCGTGTAACTGAGAAACAAATCG
AATGGTCTCAAATAACCCATATGAAAGAGAGAGAAAAAATCCAAAGTATATATATTTG
>Unigene0000224
GTCATTTCCTTATTCTCGCTGGAATAGAAAAGGGAAAGAGTTTAAAGAATATTTTCAAAA
TAATCACCAGCTTCCAGATACCAAAACAACCAAAATCCAATGATGAAATTAATAATACAA
ATCATAAAATCATATTTGAAAGAACTTAAAATCATCCAAACAAAACAAAACATAAAAAAG
CTAACCTACTCATCTACAAAATCTGACAAAACCTTAAAAGATCAAAGCAAAGAATAATAT
TTCCATACCTGAGCATGCATATATGAATAAGGGTATAATTGTCTTAATTTCCTTAGTCCT
TATCCTTAGTATCTATCAATTTGAGAGGTACCAGATTATATTGACGGAAAATGCCCTCTT
ATTCACCGCTGTAGGTATCACTGTAAGAATTTGTCAAGGAAAGAAAAGAATCTCACAACG
GTTAAGCGAAGCTTTATAAATGGTTCAGGTATACAAACCGCACTTTCAGTTATTGATCCA
GTTTGATATTCTTTCTAATCTCAATTGGATAGTCTTGAAAATATCCATTCAAATGATCAG
GAATAGTGAGGCTCACACCAGTCAAGTTTAAATATTTTAATATGTGATAGGAGTAGGTGT
TCAAGAGAAATAACTAAAAAGTCAAATAGGAAGAAGAGCCTTACCTGCCTTCCAGCCCAA
CCCCATCTTCCTCTTCACGATTCAAATCATTTCTCTAAGAAAGTCGACTGCATAATGTCA
AACCTTTCATCAAACACTTTGTAGGCAACAGTGACAATAATTTACTTTGGTATGACTGAT
AGCTAGATTTGGGTCCCCTTGTCGACACCTTTGGTGAGCAATATATATACGATGCAACAT
CCATTCTCCTTAAATGCGGACTTAATGAAAATAATAGATTAGACGATAATTATAACCTTC
ATTGCGATATGAAAACATTATCTGGGAAGGAGCTCCTTTAGCTTTTTCACCATTAAACAT
CCTTGGAATACCATCCATATATCTCTATCCAAGTTGACCAACAAAATTTAATGCATACTA
TAAAATCTGAAGCCAGAATAAAATCCAAAAATTGAATGTTTGAGAAGATATGGATATGAA
TATGAAATCAATAGTGATATAAAAAAACACTAAACAACCCAAACAAACAAA
>Unigene0000225
TTTGTCTAAAGCATGACCCAAACAAGAACACAACTTGGAAATGAAACCCAAAAATTTTCA
GCTCTTCATATTTTCACACCTAGAGCGTATTGGGATTATCAACACGGAGTAGTTCAATAC
TAATAAAATCTTCATGCCCTGGTTGTTATATTAGATCTTGCTTCTTGTGTATAAACATAA
CATTAACATCCTCTTGTGAAGCTTCTTTACATTTTGGGCTTGCTTGAAGACTCTCTTTGT
TGCTTACACAAACCATTTGTTCTCCATTGGATGCTTTATTTTCATGAACCATTTTAACTC
ATGGATTCCCTTCTTCATGAACAAACCTCAAATCTTCATTCTCAGTGGTGTCTTGAATCG
TAGCACAAGCCCCTCTTTTGGCTTCAATTTGCTGTAAATCAAAATTCAAAATTCTTTAAT
AGCTATTCACGATCTTCATATTCCTTAGTGTCTTTGCTCTTCATATCCCTCAATAGCTTT
GCTGGTTTCTTCTTCTAAATGAACAACGTCAGGAGATGGTGATGGTCATGCCCGTTTTGG
TTTAGCTAAAGGTACACATTCATCTTCAACTTCAGTTGGGTTTGTGCTAAACTCTGTCTC
CTCCTTCAACAACATATTATCAACCCGGCCTTGTGCTATCTCTGGTTCCTTTGGTGTCAA
CCTTGCGAGTAGCTTGTTTGGAACTTTATGTGAGAACCCCTATGAAATTTTGGAGCTTGT
GTAGGAGATGGAAGTTCTGATTTTTCAACGCTAGATCTCTTTTAGTTTTGGCTGTAACAT
TCTCAAATTCAGCCCCTTTCCCTATCAATAAC
>Unigene0000226
GTTTTTTTTTTCATATCCTGGCCTAGTGGCTTACTTTATTTTATATTGATAAGCTGAAGA
AAGTATTTCTCTATGGCTTTGCACATTATTGTTTAAGACCTTTAAACTTGAAAGCCAATT
TAAAACTTAAATTTGAAGTCAATATTCCCTAGACTCCTTATTTTAATACCCTTCCAATTT
AATTGTTTCCTAGGGCAATTAACAGACTGTTGTAGTTTCCTTTAAAAAATTTAAGACCAG
AATATTATCTGATTTTAAACTTTATGTACACATCTATAGTATTCTTTCCAACAATAACAG
TCCCAATCAACCAGCAGGACTTTGCCCAAGCTTCATGTTGCAACTAAAATTTGGCCTAAT
CAAAACTCAAGGTGAGTGCTAGCATGGAGCTTAGGACCTTCTACTGACATGTGGGAAACA
TGCAAATGTCCAGCAATATTAGTTTACGTCTTCCACTTCAACTATCATGAAAGAGCATAA
CATCAAAATAACATGGCTCACTCACTGTTATATTCCATATTGTTCATGTCCATCTATCGG
TTTCAATATAATAAACATTGTAAACTTGTATATTTAACCACAGAAAATATGGCCTTTGCA
AATTAACAAATAGTAGTGATACCCAGTTTGGTAATGTATAACAAATAGTAGTGATACCCA
GTTTGGTAATGTATAACAAATAGTAGTGATACCCAGTTTGGTAATGTATAATCATACCTC
CCACAACCTTTCAGGAGAAACCTCATAAAAGCCATTTGAAGAGAAGGGCAAAGCACAACA
TAATTGCCATCTTTTACATGTGGCAGGAAGCAAGTTTTTTCTAAAAGTTCTGCAGAGAGA
TATAACTTCTGAACCTTCAGTGGAATACCAGCCTCCCAAATCAGAGCCATCACATCTACA
TTTGATCCTGTTTCTTCTTCCAGTTGACGATGAACAGTGAGGATGAGCGGTGCTGGCAAG
GGACCCAGTCAAGAACCTCGGAGCTTTCCACGCACATGACATGAAGCTACAGTCGTAACT
TCCACTGCCATCCCCTTTCGGAAAATTACATACATTCACGCATTCCACAGAAACTGACAT
GGAAGGAGCAGAAGCCATATCTCTTACGAAGCATCGGAGCAGAACAATCTCATTGAATAA
TCAAGCTAAGCATTCGACAAATAAAGAAGAAACAGCACAGAGCTCGTATATACCTATAAA
TATATAAATAGAGGAGAGAGAAAGAAAAGTTGAGCTTAGAGCTTAGAATTCGAAAAGGCG
TGACTTTGATAAGCAAATCGTAGAATGAATTTCAGATAAAGAAAGGGTGTGAAATGAATT
GAACGAAGACGATGAAGAGATAATCTAGAGCGAGAGAGGGAGAGATATCGAGTTTAGCGA
AGGCCACACAAATGCTGTATTGAT
>Unigene0000227
TTTTTTCTAATTTTCTGTTTCCTAAATCTTTCTCTCCTCTCCCGCGCGCCCGATCTTATT
TTCTTTTCTAATTAGTTTTCTAAACTTTTCTCTCCTCTCCCTCGCGCTCGTTTTTTTTTT
TTTTTTTTGCCAGTCTTTCTCGCGCGATCAACTGCTCTCCCTCTCCCTCGCTAGAACTTC
TTTTCCCCTTTTCTTTGCCAGAGGCTGTCTCGATCGGTTACGCAGAAGAAGAGTGGCCAT
TAAGATGGAATAGAGAGCGAGAAAGATGCAGGGCCAAACATAAACTCAGTAGATGGATGA
GACGTTGTGGATGACATCAAAATTGCACTAGAAAATTTGTGCCCTGGCATAGCCTCTCGC
ACGAATATTTTAGCCACTGCGCCTCAAATTTCAATTTCTTTGGTACTAATGTCACCCACA
ACTTGACTTTATATTGATGGTAGTTGTGGTCTTCTAATATACTTACTTTTTTCGTATCTA
ATCTAACCTAATATGCCAATGATGGAGAGAGGAGGTCCTTCATCGGATGTTTTACTAGAA
AGAAGAGATAGCAGGACAGCCAACAGAGAAGAAGCTAATAGTGCCTTACCAAGTCTCTCT
CAAAGCCTTACTGATATTGCAACAAGGTTTACTGCTACGGAGCTTGATTTCACTGACCTG
GTTGCTCTATCTGATAAATTGGAACAACTCGCTACAATGGATAAGAGTTGGATGCAAAAG
AAGAAATTCATTCGTTAGAGAGTAAGCATAAGCGAGATGTAGATCAAGAATGACAAAATA
GGAA
>Unigene0000228
AACATCTGAAAACATTTACAACGCCATTACAACAACCACCAAAGCCTTATTCCAATTACT
TGGGCTCGTCTACATGAATCATATTTTTTCATTCCGTGCTATCCTGACCATTTCCTCTAT
TAAACCATGAATTTCCATGTCCTTTCTTAGTAGCTTTACGCAAGTTAACTTGGGTTTACC
TCTTTCCCTAGTATAGCCCTCAATGAGTTCACTCTTCATAACTTGCGCATTTAGAGGGTC
TTCTTGAACATGCCTGTATCACCATAACCTATTTTATCTCCTTTTGTCTTCAATTGGTGC
TACTCCAACCATTCCCCAAATATGTTCATTTATAATTCTATCTTTTCTAGTCTTACCACA
CATCCATCTCAACATTCACATTTCTCCCACGCTAACTTTATGTGCATGGAAGCCCAACAT
TCTGTCCCATATAGAATGGATGGCCTAATAGTCGTCCTATAAAACTTCTTTTTCAGTCTT
GTCGAGAAATGCTTATCGCACGATATGCTAGACGCACTTCTCCATTTACCCCATTTTGCC
TTGAAAACATATTTTTCTTACAGTAAAAAATCGGGCTTCATAAGAAAATTAAACTCGGCC
ATTAGGAAATGAAATTAACTTTATATGAAGAAGAAATACCCAATGCCTTTCTATAGTGAG
GTTTCTCTATGCGTGTAATTGTGTACATGATTTGTCTCTATTGCATTGCGTTTATTTAAT
TCGTTTAGTGACTAGAGGAAGACATGATCTCAAGGAATGAAGATGCGAATTTTATTGGGA
CTAAAGATAATTCACCATCTAAAGAAACCTTCATCAGCTTACTTTTTGTAATGACTTGTG
AACAGTGTTTGTCTAAGCCTTGAAG
>Unigene0000229
TAAGTACTTGTCAACCTTTAAATTCTTGTTCCTCAAAGGTTTGTGCTTTGAGATCCGTTC
GAATTTAAAGGTAGAAAGTAAAGGTGGGTGTGGAGGCTTTGGTTACTAATCGTGGATGCC
TGATGAGATGCCACCCCTGTTAGAAATCAAAGCAACTTATGAAAAGTGTGCAGAAATTGG
GAGAATTTTCTTATAGAAATAAAGAGCAAGTTTGGCTATTATATAGCCTTACAAAAACAA
ACTGACAGCCCACGACTAACAAATCCTAATAATACGCTAAGTGAGCAAAGACCAAATCAA
ACAAACACACAATCCCTTAACAATAGGGAGTTATTGACTACGTGGTAACAGACCACTAAG
GAAAATCTAATGACTGGAATAACAAAAACTAACAGTATGCACCGTTGAGAAGCTCAGAAA
CAATGAACGGGCGAAGGAATATTAGCATGTCCACCCACCCAGCCCTAATCCCCAATTGAA
TCAGCATCTAGCAAGAAGAGAAATTCAACCCTAATTCTCAGTTGAATCAGCATTTTTGCA
GAGATTCAGAGTGGAATATATTCACTGATCAGGATCAGCCCCAATCCCTGACTGAATCTC
CAAATTCCCAATTTTGAGTTGCAATTGATCCCCAATTTTGATTTTCACTGATCAGGATCA
GCCCCAATCCCTGACTGAATCTCCAAATTCCCAATTTTGAGTTGCAATTGATCCCCAATT
TTGATTTTTTGAATCACCGTTGGCCAGCCCATCTATGTGTCGCCTACCGGTGTTGCCGTG
TTGGGTTTCTTCCGCCATTTGTATGCACCGTTGAGAAGCTCAGAAACAGTGAACGGGCGA
AGGAATTTTCCTCTGCCAGCCTATGTTCCCTTCACCCCTGTCAATGGATATGTGTTTTTA
ATGCTTTCATTGTTTTCTTGGGGTTTTAGATTTGCGTTGTTTCTTAAATCTCTTGATATG
GAGAGGCTCGAGTCTTGGGTTCCATGCATGAATT
>Unigene0000230
ATAGATTTAGGTGTATAGATTGGTAAATGGTGGTGCAAAAAATGGGATCTCAAGTTGATG
GAATCCAAGAGTCAAAATCACAGTTATTGGTCCAGTAAGGCCCACTTTACAGCCCTACTC
TTGATGAGGTTCAGAACCATTTATGGTATTTGTAGAAGCAACTTAGCATCATGAATCTTG
ATGAGCTTCTCAAGAGCGTGTGGTTGGCTGAAATAAATCAGACCACGGGAATGGGCACCG
AAAATACAAGTTCGCAGCATGGACAACTCGCCTTATCTTTACATTAGCATGTAAGTATTG
TCTTGTCCAGGGATCTGAGCAATAAGATAGTTGATGAGGTGTGGAGGGATATCCATCAGG
GGAAGAAGAACAATCAAGAGAGGAAAGTTTAGGAAAGACAACGGACACTTAGTAAGATGA
CACTGAAGGATTTCTTAGTTAAAGCAGGGGTTGTTGCGGAATCTCCTATGGGGAAGAAAA
ATGATGATCCTGTGCTGGGGGTTGATCTAATTGCGGGGCATCTAAATATTATTCTGTAAC
AAGCCCAATGGATTTAGTATCCGCTCCCCTTGATGCAGCAGCCACAACATCAATAGAATA
TGATGACAGTTTTTATGTCAGGGAAACTTGTTTCAACAGCCTCTTCCGGGAGATAAAAGC
TCAAAATTTTGGATGCAGCATACCCCAAAACCCAAATGACTATGTCTCCTTTAATGGGTA
CGCTTTCAGATACAGACACCTGGGCAGAAAAGGGTTACCCCGGGAGATGTGGTTAAGAAG
ATGGTTGAAAGGATGTAGAAAAGAATGATCAAGAACAAAGAATCTACCACCTGATCACGA
GCGAGGAAACAAGTTGAGCTTTCAATGTGTTTATTATTTATTTAAAGGCAGTAGGCC
>Unigene0000231
GGGGAACGGCGTCAGAACCCAACCAGTTTGTGCAGGGATGGCAATTCTCATTCTTCATAG
TCAAGTCCAAGACTAGCAACAAGCTCCTCGAACCAAACTGAGTCGGCCTACCTAACTCCA
AAGAGATCACCATTCACACGGCCTACACGCTCTCTTTCCGAGAGCCATTCCCAACCATAC
ATCATTCCTAGCCAGCAAGCATGCTTGTCATGATGACTCGAGAATCCGTATGTGACATAC
TCCCCCACCTGAATTCGCGACACCCTCGTCGCGGCAGCAACAGTGACCCAACATCAAGTG
AAACTTTCCAAAGTACGCCTCGCCCACGCAACGTTCTTGCCTCCAACTTTTGGATAAAGG
AACGTCCAACCCTGTTGAACGCGACTTTTGTGTCAGGCCTCCCACGACATCCCGAGCAAT
CAAGGCTTTCCCTCAAGCTTACTTGACGCCCATCCTCCACATTTGGTTTACACATCTTGT
TAACAATCCAAAACTTTGGTACGTGTCACAGTCTACCTCCACTGAATACGTCACAACACG
CAGCTTTACAAGATGCTTGCACCGCGCCTTTTTGGGGTTTGAAGACTCCCATTTAACTTC
ATTTTGAGCCCTTCAAAATGTCGGTCTTGAATCAACGCAATAGTGCACTCCAGATATTCT
AGTGCCCCCAAGATCGACGAATGAAGCACCTCCATGCTTGTTGTCACTCGTCTCGCTCTG
AAACCATTTGTCACGGGCCTAGAGTTTTATGCGCAGCAAAATGGCCTATGCGGCATCCCA
AGGCATTGCGCCCTCCTACACGACCTACCTGTCGATGCTACACGTTGACTGGTTTCGGCC
TGCCTTGGCCT
>Unigene0000232
TTTTTTCATTTGCTTGATCACGGTAGTGTTTTTGTGTTGGGTTTCATTTGAATATGCATT
GGAAGTAGAATTTTAGTCCATTTTCCAGATTTTACCACGGACAGTCAATGTTTGTAATAC
TCCCTTTTATCTGTTGTAGTTTTTTTTTCATTTGCTTGATCACGGTAATGTTTCTGTATT
GGGCTTAATTTGAATATGCATTGGAAGTAGTATTTTAGTCCATTTTCCAGATTTTATCAG
TCTTTTTTAATGCAACAATTCTGTCAAGGGGTTATTGTTTGCATGTGTGTTTCGTTCTGT
TTCCCCCCTACCCCCTCCCTTTTTTCTCGTTCTTGCAGGAATCAGGGTCTTCCAGAGTAG
ACCCAAAAATTAGGAACCCCTATCTCTCACACTAGGATTTATTTTAATTGTAATTTGAGA
TCATTGATTGTGTTTAATTTTGTTGAAGTCTGTCATCTTTATTAATAATATCCAATTTGG
TTTTCACTCTTCTGTTTAATTTTGCATTTTTTTGATTTCAGTTTATGAGAATCC
>Unigene0000233
ATCTCTGAAGCACTTGGGTGGTCTGCCTCCCTGTTTTGGGTAATACCTCAGTTTCCTTAT
GACAAACTGAGGATTTACAGCAGTTTTTATGATTTTTGAGTCTGCTGGTCTATGCAGCTG
CAAGCATTTCTTTCTCTTGGGTTTTTTTTTGGATATTTTTTGTGTTGGTGGTTGACTTTG
CATCCACAAATTTGACGGTATCTTCTGCAATATCCTGAACACTATTATTTGGTCAATATT
TCTTTGGCACATTCCTTTGATGTACCTTGTTTGTGTGAAAGTCTTTGGGGTTTGCTTGCA
GATATTTTTCTCCTTTTTAAAGAATGACAACAGGGACTACAGACAAAGAAGTTGCTAGAG
ATATGAAAATTCCTCAACATTTTCTGGCACAACACATTACCAGCTCCTTATTAAAAATGG
CAAAAAAATTGCCTCTTGTCTCATGCTGTCTGTCTTAGAAGTTTAAGCTAAACTGATGCA
TATTTATATTGAGTTGCTGTCATTTTTTGGTGCCTGTAGTTAATAAGGTTTGC
>Unigene0000234
TATAGATTTAGTTTTTAGATATGCTTCCCTAGACCTTCCTAAGCAATAATTCAGCATGCA
ATGGGGAAATCAGACTTGACCCTTCCTTAGGACAACAATGCCATAATAATTACTGGGACA
GAATCATGAAATGAGATGGGGCTGTTCCTTATTCCAGATTTTGTCCCTCTTTGAATCTGT
CCCCAATATTTATTTTAGAACTTAGAGATGGGATAAACAAACAGGTGTAAACATGAAGTA
TAAACAACAAGCTATTTGGGGGTCTTAAGACCAATTTCAAGCCACAATTCTATGGTTATA
GACTAACCCTCTTAAGACCAATTTACTACTTTACTGAAATCTAAAACAGAAGTTAAACTC
CCATAAATCAAATCAGGAAGATATGAATAGCCACCTCATTATCCTCCCACCCCTAAATTT
TTTTTAATCTCAAAGCCTTCTCTCTACCATGACAACTACCACGTGGGTTCCAATTATGAG
ACTCATCACAATACCAGCTAAAACTGGTCTTGAGAGACCATACCAAACAGCCTAGATAAC
ACAGCTAACTAAAGAAAAAATAGTACACCTACCAAATGGGTTATTAAGGACGTGATGACC
TGAATTAGTCCCAATAATTAAAGCAATATACTTAAGCAAGAGAAGCTTTAACCAAACAGT
ACATAATGGTTTTTGAGATGTCCTTACCAAATATATAACATAACGTGCCAACTAGCCACT
TATCATACCCCAGATTTCCCAGACATTTGGTGGTCTAAAAAGGGGGCATTCCAGCTAAGA
AATTGAGGGCAACAACCGGTTTATTCAATTATTAAACCAACAGTCAATAGCATGAGTGAG
TACTTAATTTGGTATCAAGAGGCCCTAGGATTCAAAACAGAAACCAAGTCTTTTGGGGGC
TGGAATGTTCCTCACTCAATACTCACCAACCTAACAAATCTCAAAGACACAGGGTTAAAA
ATTAACATAACTACTTAGAGGGAAGAAGTGCTTTGATTACGAAATATGCAATAGACTATC
CCACCAAACTATGTGTCAAAGGCAATGTATGCTTAGCTTAACTTAACACTACAAAGCAAC
AAATAGTAAGGAGTTAAATATCAATAGAAAATTACCCTAACCTGCAGCAAGGACCTACCA
TACACTATACACAACAAGCAACCCTAAAGCAGCCCCCTTCCTATAATTTTCTTAGCAAAC
AGACCCTGAACTGGATCTATACAGAACCAGGGATTGAAACTGGTCTATCCCCAGTTCCTA
GTTCTATTCCCATTCATTTCCTTCCCAAGTTATTTCTAGATATTAAGGAAGGGAGAAAGG
GATACCAGCAGGAAAATAGAGTGCAGGCATAACATTGATAGAGTTTCCAAAAAAAGAAAA
AGAAAATCTGGTTCAGTTCTGGTTTCTAATGAGCTGCAGTGTTAACAAAAACCAGTAATT
AATAAAACCCAATGACCCAAGTACTATTTCTTCTATGCAGAATTTAAATAATAATAATTA
GAAATGAGATAGAATGATTCCCTTACAACGACTGAAATTCTCTAGAAATTTGATGGAAAT
TTGAAGATACCCTTGCTCCTCATTGTAAGAATTTTTGTTGCAACCATGGATGGATCGCTG
TTTGTTGGGAATGAAGCATAGGGGAAGGAGAATGAAATGTAGGGTTTCTATCCGCGAGAC
GAGGGGGATAACACACGGAGACTAA
>Unigene0000235
TCAACCATGCCTATATTGTCTCCAATTTAGCCACCCGACGGGTATGGGTTTTTTCAACTT
AAAAGGCCTCGACAATAGTGTGTGTGGTACCCGTCCTTTATAAACCATTTGACATCTCCA
TAATTCCTCCATGTGGGACTCCGCTATTCGGCTCACTCTCTAATGAGCCACTCCTTGCAC
AACAATCTCTACCTTGGCAAAATTAGAGAGTTGTCTCCTCATGTGTTGTCCTATGACCAG
ATTTGATGTACATCTCGAGGTACACCAGTCCGAGACGATGAGCACAACCACCTTGAGTAG
CTCCGACGGTGTACGGTTAGGTAAGGTGGAGAGAACCCTAACCACAACTCGCATGCTTCA
CCTTGATCGAA
>Unigene0000236
ACCAAGAGATCAATTCACAAACCAAGAGTTCAATTTACTGACCTGACTTTGTTTACAGAT
AATAAGAATCAAACAGCACCTTTCAGTCTTTCAGACATTTCACCAAGCACCTGTCCTGAC
CGCTACCATATCGGGTGTAACGGCCTGTAGGCGTTACCGTTGCGTTACGGGCCGAGTCAT
TGTGAATCCTAATCTTAGATGAATCAGTCGAGTAACGAGATCGTTGCCTGTTGCCACCGG
TACGAATCGGCCATTACATTTCTTTGTTTCTCCATGCTGAAGTTTCCTTCCGCAAATGTA
CACCTTGCCAGTTATCATCATAGTCATCACATGCCGCGTATTATTCATGGATTGTGGTTC
AGGGTAATTGATGACAAGAGCAAGAAACCGAATCCAGATATGGATGAGCTACGACACGTA
ATCATATTTATGCACTGCGAGAAGTATCTAGAGGATGTTTGGAAATTTTTAGAGGTGGTT
GCCCTCCCGTTCTTCTCCTAAATTAGGCATCATCACTTCTAAAAATTCTCAAACATCCTC
TCGATACTTCTCGCGGTGCGGAAATATGTTTATGTTGTGCAAGGAGTGGCTCATTAGAGA
GTGAGCCAAATAGCGGAGTCCCACATGGAGGAATTATGGAGATGTCAAGTGATTTATAAA
GAGTGGTTACCACACACACTATTGTCGAGGCCTTTTAAGTTGAAAAAATCCATACCCATC
GGGTGGATAAATTGGGGACAATATCGATATAGTTGAGTGTGTGTTGGTGGCCCGCACGGT
GCGCATCCGTTGGCGCTCAACAATTAACCCCATAATAACGGGTTTGGGTTGAATTTCATT
AGATTGGGTCGTTA
>Unigene0000237
CCTAGAGCTTCAGAAATTGTTAAGAGAAGAGAGCCACTGCTCGATATGCTTCTTCCCCTC
TGTCGGGTGGCTAAATTGGGGACAATATCAGCATAGTTGAGTGTGTGTTGGTGACCCACA
CGGTGCGCATCTGCTAGCGCACAACAAGTGGTATCAGAGCCCATGGTAACAAACTCTAAG
CATGGTGGAGTCTTTCGGTCAAGGTGGAGCATGCGAGTTATGGTTAGGGCTCTCTCCACC
TTACTTAACCGTACACCGTCAAAGCTGTTCAAGGTGGTTGTGCTCATTGTCTCGGGCTGG
TGTACTTCGAGATGCACATCAAATCTGATCATAGGACAA
>Unigene0000238
GCGGAGTCCCACATAGAGGAATTACATAGATGTCAAGTAGTTTATAAAGGATGGGTACCA
CACACACTATTTGTCGAGGCCTTTTAAGTTGTAAAAACCCATACCCATTGGTACCTAAAT
TGGGGACAATATCAGCAGGTTATAGAATGTGTTGGTGGCCCGCACGGTCCGCATCCACTG
GTGTACTACAAGTGGTATCAAAACTCATGGTTACAAAACTCTGGGACATGGTAGAGTCTT
TCGGTCAAGGTGGAGCATGCGAGTTGTGGTTAGGTTTCTCTCCACCTTACCTAACCGTAC
ACCATTGGAGGTGTTCAAGGTGGTTGGGCCCGTTATCTCGAGCTTATGTACCCCGATATG
CACAACAAATCTGATTGTGAGACGACACATGGAAGAATCACTCTAATTTTGCCAAGGTGG
AGATCATTGTGCGAGGAGTGGCTCATTATAGAGTGAGCGAAATAGCGGAGTCCCACATGG
AGGAATTACAGAGATGTCAAGTGGTTTATAAAGGATGGGTACCAC
>Unigene0000239
AAAAAAAAAAAAAAAAAAGGAAAGAGAAGTTGCAAAAGATTAATGGAGGGCTATAGTTCG
AACTCAAAAGTGAGATTTTAGTGTTTTAAAAGGTAGTATTGTTGGGCGCTAGCGGATGCG
CACCGTGCGGGCCACCAACACACACTCAACCATACCGATATTGTCCCCAATTTAGCCACC
CGACGGGTATGGGTTTTTTCAACTTAAAAGGCCTCGACGAATAGTGTGTGTGGTACCCAT
CCTTTATAAACCACTTGACATCTCCATAATTCCTCCACGTGGGACTTCGCTATTTGGCTC
ACTCTCTAATGAGCCACTCCTTGCACAACAATCTCTACCTTGGCGAAATTAGAGAGTTAT
CTCCTCTTGTGTTGTCCTATGATCAGGTTTGATGTGCATGTCGGGGTACACCAGCCCGAG
ACAATAAGCACAACTACCTTGAGCAGCTCCGACGGTGTACGGTTAGGTAAGGTGGAGAGA
ACCCTAACCACAACTCGCATGCTC
>Unigene0000240
GGCAAATGAAAAGTAGGAACAAAAAACCCAACACCACACAGTAGTCAGATGACCTAGCCA
TGCATAATCCATATACGGTATACCTCAGTAGTGAAGGCAAGGCCTACCAAATTAGTTAGG
GACTTAGGGTAAGTAAAAAGGAAAAAAGAGAGGGAACTAATGAAACCTAATTTAGAAATT
AACAATAGTATTCTTGTCCCATTCCAAGCTCAGGTGTGTCTTAACTCCTTGTTAAATGTC
AATAAATAAAGAAGATAACTGACCAAATGCTTCAAAAGAGGGTATCCTCGCGTATATAAA
AATCTCTACCAAACTAGAATCCAAACCCCCTCTTGCAGCCTACTAGGCTAGAAGTGCTAC
TTAGAATACTACTTGTTGCTTCTGCTAATTCCTGGTTATCACATCCAAAAACATCATTCA
GCAAACCACATTTACTCCCACCCAACAAGCAAAGAACCACACATTCACAGTTTACCATCT
AGACTACAAATCATCAGTCACAGTTCACTACCTAGACTACAAATCATCAGTCACAGTTCA
ATACCTAGACTACAAATCATCAGTCCTTCACATCCCAATGCCCCAACACCCCAACATATT
CTCAGTCTTCATAAAACTAGTAACTACAGCATCTGCTTCCAGCATAAAGAACTAATTTCT
TCCACAAGACAGTATCTTTTGTTAGTGAAAGTCATCTAAAAAAACTCTAGACATCTCAAT
TTGAAGCAAATTAAGAAAATCTACGACTGAACTTATATAGTGGTAGAAATATGCTACTCC
GCTCTTGTCTGGTACCCCTCCTGCTTGTGCAGACCCTCGTCAATTCCTTTGAGTTTCATT
CTAGCGAACGTACTCCCCAGGCAGGATACTTAACGCATTAGCTACAGCACAGCACAGGTC
GATACGCACAACGCCTAGATGGAACAGCGTAGAACTACTGGGATATCTAATCCCATACGC
ACATCTCTCAGTGTCAGTATCGGCCCAACAGAGTGCTTTCACCATTGGTGTTCTTTCCGA
TCTCTATGCATTTCACCGCTCCAACAGAAATTCCCCCTGCCCCTACCATACTCCAGCTTG
ACGGTTTTCACTGCCTGTCCAGGGTTGAGCCCTAGGATTTGACAACATTACATATTGAAC
ACATACGCATGCAGAGTTACTAAATGCATGCCTAGGCACAGCTTTTGTGCTTTCAAGGTC
CTAGGCAAGGCAGCCTCTTAAAATGCATCCTAG
>Unigene0000241
CAAACGTTGCCATGTGATTCTCTAATTCTGATTTTTGGTGCCAAAACATCTCTCAACAAT
TTTAAGCCTTAAAATTACTGGATTATTATATTCTCACTAATAAATTCTCTAATTAAAATT
CAGAAAATTAAAGAATCGATTCTCAAATCTTTTCCAAACGGTGTCCAAGTCACCAGACTA
CCTCCAGCAAAGGTATAGGCAAGAGGTCAGCCTACAATCAGTCCCTGAACCACCCCAGAC
TCCATCTATGTAAAATTCCACGAAGAATTATGTTTTGAAAACAATAACCTCTGCAAGGTT
ATAACTTTAAATAATGGAGAATCTTGGCAACTGCCTCCACATGAGATTCATTTGGTGTAT
GCACAAACTCGTTGACATTGCTAAATGCATACACAATGTACCGATGAGCATAAGATAAAT
AAATTATTCAGCCTTCTACCCTTCCGTATTGGACCCTAACAACAGGGAATGTTCGGAGCT
ATTTGTGTTCAACAAGCATTCCAATACATTTTCTACGTAACAATAATGTCTCTTCAAGAA
GGCCAGAGACATATTAGGGAGTAGTTCATATTAGTGAAGTCTTTCATCTCAAACTCCGCA
GTTAGATACATCTTTCAGTATTTCTATCTCTTCAGCACCATTAGCTGTTACCACATTGTC
ATCTACATATACTGCAAGTTCCCTAACACCCTGGTGACATGAATGCTTAATAAATAAATA
CAATCTTGACTCTGATGATGGACAAAGACTGAAAATCTCCCCAGTCAAGCTCTTGGAGGC
TGCTTCAGTTTGTAGAAAGATGTTTTTACTTTCCAGTCTACAAACTTTCCTGCTGCCTAA
GATGGGCTTGACCGCAAAGGAACATTCTTCTATACTACTTTCTCCAACTCTTCGTGGAGA
AAAGCATTGTTCACATCACTCTTCTGAAGAGGATAATCTAGATTTTCAGCTAAGAATGGG
AAAAGTCGAAACAAAATCATCTTGGCAACAGGAGCAAAAGTTTCTTGATGGTCTTATCCA
ATGTTACCTGGATCGCGGGTCGATTCGGTGCGCGGTATAGGTACGCGTGCCCGGTACGGC
ACTTTGCCCGCAACACGGTAGGGTGGGGGTAGGCTTATTCAGTACGCTATTTTGGATCAT
GGTACGGTTCAGATCGCTTATTTGGATCGCTATTGGTACCGCAAGCATGCATGCATATAT
ATATAGGGTGATGTTACGTGCATCCACCACTTTGTCACTCTCATCCCACAATCATTGGAC
AAAAA
>Unigene0000242
AAAAAATATTAAATACCATCTATACCCTCACCGTTGTCAAACTAAATTGATCAAGAATAT
TCTTAAGGATTCTTGCAACGGCTTATTGCTCTGTTCACGGTGTGATGATCATTGTCCGTT
GCGTTGGTGTTGGGATTATCGTTTATACGTCTACAATCCAATGACCCAACAACTTGTTAC
ACTGGATGATCCACCTTATCGCCAAGGAAGTCTCGTTTCTACAAATCTGGCTTCAGATCC
TCGTAAATCACCTCACTGGAAGGTGGTTGTAATTTTTGAATGTTTTGTGGACTATCACAA
TCAATTTGCAATCTATTCAAAAGAGAACCACACTTGGTGGCTCTCTAGGAATCTCTTCTC
TGTTCCTTATCAGATGCGTGGTTATATAAAGTTAAGCAAAACTAAACGTCGGAATGAAGT
ATATTCTGATCGTCACGAACGCTGGTGCCACCGACATAAGCGTGTACCTTGACGCCCAAG
TAATCACCGAGTGCAAGAATGACTTTTTGAATATGTTTTGCGAGCTCTCTGGTAGGGGCG
AGAACTATAGCTTGGCATTCGAGTGAATCACAGTCGAGGCGCTCCAGGATTCTGGTGCAG
AAGGTTGCTGTTTTGTCGGTGCCGGATTGAGCTTGTTGGATTACGTCTACGCCTTTAGTG
AAAGGCACGATTCCTCTCTGTTGTATCGCTGAGGGCTTCTCGAGACCGTAGGCATAGATA
CTTCTTAAAATGGGGCTCTTTCAAGCCCATCTCATCAAAGCTCTCAAAAACTTGGATTGA
TGATTCGTTAGCCATGCTTCCACAAATTTGTTTTCTTTTGTTTTAGGGTAATTGGTGTAG
GTGGTCTGAAGGAAGCTACTGAAGGAAGCTACTGAACGTCTCAACCCTATTTAAAAGAAT
TTTCACAACTCCTAATGCTACACGGAAAAAAAAGAAATCCCTCGCGAATTTCCTAATTTC
CTAAAATCAAGATTACATGTGATCTAGGATGGAATGAATCACTATTTTGGTTTTGCTTTC
GTTTTGTTCTCCAAATCGTTGCCGGAAAAAAAATTCATTTTCTGGTGATTGGGTTCTCGG
TTCCGTTATGGTATTTAGTAACACGGGCTAACCCGAATATTAATAAAGTTTTTACTTCTG
TTCACAAAATTTAAAACAATTGAGGTGTTGCTTTTTGATTGGGCCACATCAACACTTACA
AGCTCCTTAAGGCTGTGGAGCCAAGTATTATTCAAGCAAAAATATTTTTG
>Unigene0000243
CTGCCTGAAAACTTGGTCTCAACATAGAGGTATGACAAGTTTCCAAGATTTTGTGAAATT
GGGGGTTATACTTATTTTGGCTTGATTGCAGATTTATTTCATTGGAGTTCATGGACTTGC
CCCTCTTGCCGAATTTGTGAGGTAATTGTTGATGGTTATCACATGTTAACTATTAGTTTC
AACTCTTTCATGAATGAAAGCTCTTAAAGCTCCATCCTTTGAAGCTCTATACAAGGATAA
TGGTTGTTTTTCCTTTTTATTTTGCAATAAACTTGTTTTGTGTGAATCTGTTTTCACCAT
TCACCTCTACAAGGGTGACATCCTTCATTAATTACTAGGCATTCATGTCTCTTTACACTA
CAAATTCACTCCTCAAGGTCACTTTACAATGGAGGACAAGGAGTGCTCCTACGAGGAAAG
AGCTAACTGCAAAAACTAAAGATGTATTTTACAAAAATACAACTCAACTCATCCAAAAGC
ATCAGGCACCCCTCATTGCAAACCTCCACCAATTATCCTTAACAAGACGTCACACTGGCC
TTCGATTTATTGGATAAGATGTTCTAGTGTGAGTGGTGTTTCTTAACTCAGCTTTAGGTT
ATGCTTACTTTTATATTCTCTTACAGCTCTGAATAAGACAGTTGAGGCAAAGATTGTAAT
AAGGTTTTTCTTCAACTGAAATAGGATGTCTGCCAAACCATATCCATTCATATTTAGCAT
TTGTAGCTGTCTACTTTGGTGCTATTGGAATTTTTTTTTTTGACTAGGTGCAACTTGAAA
TTAAATTGTACTAAAGCTAAAAAAATAGTTAATAGTCCGGTATAATTGAGGTTAACATGA
ATATGCTTCCGTAAAGGATCTGAACACTAAACAATGTATCATAGTTGTAACTACCAACCA
AAAGGTTTTTTGAGTACCCAAAATTTTGATCGTGTACTCACGAGTTCCTTATGATGCTAT
TGGAATAGGTATCAGACTTTCTCACCTGTTAGCAGCAGATTGTTTCTAACAGGGTCTGCT
GTTTTTAATAGTAAACAAGAGCAAGAAAGTACAAGATGTATAGGATACAGAACTAAAATT
TACTCGGAACTAGAGAGACAGAAACAGCAAAGAAACAACATAGAGACCAAAAATCACTGA
GAGAGGATAGCTTTTGAACCCCAAAGCCTGAGAAACCCACAAAGAAGCTCTGAACTTCAA
CGTCTATGCTGTTTTAAT
>Unigene0000244
CAAAAATCGAATTTCCAAAAATTATTAGATTGGATTGGATAAAAAATTCTGGATTGGATT
TGGACATGGCTCAATCAGATCCGATTCGAACTCACCCCTAACTAAGCTAAATCTGTCCCT
AGCCGTTGATCATGTTTGAAGCAGCATCAACGAATGATGTGCTCTTGTCCGGTTGGAAGA
CCCGTGAGAAGCAATTCAGTGTATGGAGCCACATTCTGGTTGGTTGTATGAATGGAGGAG
CTGACTGCATGTGCGCTGACATCATGTTTTTATTTGAGTTCAAGGTAATTGGTTACTATG
TGGCTGAAAGAAGGGTTTTACTTTTGGAGTTGCTTTTGCCTCTGCACGACTCCTCCTCCC
CTAGGGTTTGCGCCGTTGCTAGGCTGTGGGTTTAGTTCAAATCCGGTAAGTAAAACGTAC
TTTTATTGTTTCTAAGCTCTGGTTCAAACTTTAATAGTGGTTCAAACGTAATTTTTGATT
TATAGATTGGGTTGTTGTAGCTGCATTTTTAGGGATTGGGTTAATTATGATTATGGTAGT
ATCATACATTTGATCTTGGTGATGTTGTGAAATGTAGTTGTGTTCCTACTTGCTGGTGGT
CGAATATCTAACTTCCTTCATTTTATTTTGCTACTAGAGCTGCAAATGTCAGAACTGTAG
TTATACTGTAGTTTTACTTTGTTGTGTTCTTTACATTATTGTAATCCTGCGCTTTAAATT
TTTGCCATAGAAATTTATTTTCCTTTCCTGGTGGACAG
>Unigene0000245
TGGCATATTCACTCTGAATATGGAGAACACGTCGATTCTGAGAGAATGGTTCGAGCGAGT
TGACTCAGAGAAAACCGGAAGCATTACAGCAATTCAGCTTAAGAGAGCACTAGCTGAAGG
AAACCTAGAATTCCCTCTTTCAGTTGTTCAGCAGATGATCAGGATGTACGATTTTGACAG
GAATGGTACTATGAGCATTGAAGAATTTGTTGCACTTAACAAGTTTCTTCTTAAGGTTCA
ACATGCCTTTTCAATCTTAGAGAGGGGTCGTGGATATCTTGTTCCTGATGATGTACGTGA
GGTATATCATTATTCTTAAATATTTTGGATGAACAACTGAGGGTTCTAGATTATATGATA
TTTTTTCCTTCCTTTACTCAACTGTTGAGAGCCGGCCCTTGTGCAAAACCACCAAAGCGA
GGGCTTTAGGTAGCAGTCCAGGCAAGGCATGTTGAGGCCACTTTTTGAAATCACACACGC
AGGCACACATTTTTATAGCCACAAATTTGACAATTGTAATTTTTTTTCTTGAGGCAACCG
GACCCTTAGGGCCAGCCCTGACTGTTGGACCTTGTTTACAGGCATTGTTGAAAATTGGAT
TCTCCCTTGACTCTCCTGCTTTTTACACTGTGTGTGAGGTAATGCAAGTCAATATCTGTT
GAAGACAATTTAGATTTTGTGATTATGCTGGATACAGGAATCTTCTGTTTTCAAGGGCTA
ATGTGCGCCAAACCTTAATTTCTGTTACTAATATGTTGAAGTATTTCATGTTTTTAATTT
GCTCAAGTAGTAGAATATGCTTGGTACAACAGGACCTGAGATTCTGGAAAAAAGAAAAAA
ATGAACGTACAATTGTGTAGTCATGTAGAACCGGTGAGTGCATGTCACACAAATCCAGAG
GATAGGGTCGTATTGTTGTGTGCTATAAATGGCATATATTTATCTGAAAGTTGACATGTG
TGGATGGTCACTTGTCAGTTTTGTTGGTAGATATTACCTTTACCTTTTTCTCGTGAAAGT
TATAAGCAAGAGAATCGGCGTGGCAGAAGTTTAGGTAGTTCTTGGGGATGTGCATTTTGT
TCAGAAACACCCGTGGTGCCATGTTTGAACAGTTTCTGCATAAGACCTCAAACACAAAAT
TGCAGAGATTGAGCTAAATACAAACCCATATAGTTTTTAATATGAATGTTGTGAAGAGTT
CGAGTCTTTCAAATGATTAGGGCAGCAGTAGCGGTGATAACGATGAGAAGAGAATGTATT
TGGTAATATGTGCTGGGGAGTTTGGATGGTTATTAGCTGTGAGTAACATCTTTCAATTAC
CGGGGCACATGGAACAACTATTGTTTAGTTTTCTTGGTTAGGTAGAAAATTATTGTGGAA
CTGTATCTTTGCAAACCCTAGATTGTGTTCACAATTATATAGGGAAAGTCCACCAAGAGA
GAAGAATAATTAGATGAGAGAGAAAACCCTAGACGGTTCAAAGGTGAAAAGAGAACAAAC
ATTTTACTGAAATATAATAAAACAAAAATTCTAATATTCTACGCTTGTCTAAACCCCAAG
AGCTCCTTTAAATAGGATAAAACCTCATGGGCTTCACCAAGTGGAACTCGATTTTATCTT
GGAAACACCCATGATACCTTTTTGCACCCCCTTGACCCCGCCCTTTAGCCCTCTTATTAG
TGCCATTGCTAGCCAATTTCTCTATTACCCTTGTAGTATGACCTTGGAATCGGACTTTCT
AGAATCCCCAGCTTGTCTTTTATCCTTCTCCTCCACTGAGATTGAACTTGTCCCCAAGTT
CATGACTGATAAAGGGACTTCTTCCATTGCTGTTACATGCGTCTGTAAAACTTTGTTCTA
CAGTCCTGGATCATTTTTTTTTTTTTTTTT
>Unigene0000246
CTAAAATGAAATGTATGAATTTGATGCAAAATGCAAGACACAAATCTGACTTAATGCACA
AACAACTACGACTCACATACATAACCAAAATAAATAAATAAAAGAAATGACATGCGGTGT
GAAAATAGTCTAGATCACATGACGCACTCCAATGGAAGTGGTTAAAGCACAAGAGCATTG
CTCATCCATTTTTTCTTTCATCTTTTAAGATGAAGAGCCTTTTGAGGTACGGTGCCACTA
GGGTTCATCATGTATCTTCACAATTCGATAGACTTGGGTAGTGTGAGTGTTCTTCATAGC
TCCTTGCTTAGTCTGCTTCTTAATCATCTTAAGTCAGCAATCAAACTGTTTGTGACCACA
AATACCACAATAATAGCAATGAAACTTTTTTGTATTTGGTTTAGGATAGTTGTACCCTTA
AGTGTTGTATCGAGCTGGAGGTCTTTGAGTAACCTTGATAGAATTTATCTTGGGATTTGA
ATTATTCGCTGTCTCGTAGTGATACCCAAGTCCAGTCCTATCATAATAACTCTTACCAGC
TCTTAATCATCCAGTTTCTTTCGACCACTAAGGAACTTAGAGTTTCTGATATCTAACTCT
ACAATTTTATCAGATAGTTCCTTATTGGACTTTTCAACAATGCCAAGCTTATCCTGCAAG
TTCAGAATCTCCTTGAGAGCAGTTTCAAACTTCGTCTTCATTTTTTCATACTGGTGGTCT
CTATCTTTTAATTTATCATTTTTTGCTTTTTAATTCTTCCACTAGATCATTCAGCTCACA
AATTTGAGATTCAAGAGTAGTGATTTGCTTTTCGACTTCAGCATCCTTGGAGTAGGGAAC
TTCAATAACAAATGTCATAGATTTTAGAGCATGGACTTCAAAAAGTAAGTTCTTGTTCAG
CTCTTCCAATTTTTGAATTTTGAGGCCAAGACTCACAAATTCTTTGTACATGTTGTTAAA
AGCATCTTAGATAGTCTCCTCATTTTCACTCTCTATCTTCTAATTTAGGTTCACCCTCAT
CCTCAGTGTGTTCCACATATTCATTAGATATAGTCCTCCTAACCATCAGAGCAAGCACCC
GGCTGTCTTCTTCATCAGTTTCAAAATCGTCATCTTTATTGTCTTCATCACTATCGCTCC
ATGTTGCTGCCATAACCTTATTCTTCAAAAATCTTTTATTATCTTTCCTTTGGTTTAGTT
AATTTGGAGATATGTGACCATATTCATGGCATTTATAGCATTTGGGATTAAAAGACATGT
CCCTAATTTTTCTTGATGTGTGAAACTTGCCAACAACATATTTCTTGAGAGAGGTGGAAC
CTCTCGATCCTAATTTTTTTTTTATATTTCTTAGCAATTAAAGCAAGTTCACTTTGAGGA
GTCACTATAAATTCAAGACCTTTCAGTGCATGTATGACCGCTTCATCAGATGTGTCATGT
AAGTTCTTATAAGCATTTAGATCAACGAATTTTTTCTTGGGAACTCTGTTGATAGAACTA
TCAACGGAAGTCATTGTGGTGGAAAGAAATACTACGAAAACCTAAAGGAACTCACTCAGG
TATTTAAAAAAAAATTGAGTGACCTGCTCTGATACCAAATGAAAGTCCAGCTAAGGGATC
CTAAGGGGGGGGGGGGGGTGTATAGGATCTTTTAAACTTTTTGAAAATCCTTTGCCAATT
TTAAGTTGAGAGTTTTTCAGTTAGATCCATTGAGAGTGGTTCAACAACTTGCCTACGTCC
ACTTCCAAGCCTTACCAGGCTCAGAATGTAAATCACTACATGCATTCGATTTAAAAAGGA
AAACTGAAAAATCCCACACACAAGGTATGTTTTTTGGTTTAGCAATAACTGTTGGTTTAT
GTGGAGTCACCAATAAACCAATTACAAACTCTATAGAAATTTTCTCATGGGTTCACCAAT
AACCAGTGGCTTTTAAAACTAAACTCCTAATTGATGGTTTCACACGGGCGGGCCAACAAC
CTAGCTTATAGTTTCTCAAGGGTTGACCAAAAACCTATCCTATGGTTTCAAAGGGGATAA
CAAAACACCTAACACACACGGTTTCCTAGGGATGGCCAATAACTAATTGGACACACAGAA
GGTTTCACAGGGGAGTACATACAACCTAAATCTTTACTTTATGGTTGATCAATAACCATC
GGTTTCATACGGGTTCACCGACAAACCAAAGATCTAATACAATATTATTTTACAATTTTT
GAGTACGAAATAAAAATAAAACAACCCATAAATATGGTTAAAATTGGCTTAGGGTCAAGT
GGGTTTCTTCACCCAATATTAGTGTCCAATTTATCTAGACTCAACACTCTAATGGTTTAT
GATATGTGACAAATATGAATGATACTATTCATATGCAAATATGCTAACTTATGCAAAAAG
AATAAATATGCAATGTAAAATTATACCCACTATACGCAATGATGACATGAAATTTTACAA
ACGTTCAATTTTAAAGGTACACTATAATATACAAAATGTAATAAGAGATTAAATGCATGT
ACCGAGCCAAGATATAATATATGAAGAAAAAGAGTGAAAGAAAAAAGATACTGACAACCT
TTTTGATCTCCAAATCCAATTCCTGTGCTTGTCAGACCCCAAGCAAACTCTATGCCATTT
TTGATCTTGACGAGTTAACCTCCAATAGAGCCCTCGTGTTCTTTATTTCTCAGTGATGAA
AATCCTTCATGGCACAGAAAGATTGAGCCCAAAATCACCTCTCCTATACTCTATGACAAC
CTGACACGCCTAGGTCCAACGCACACATAGGCTTCCTCTCGCATCTCCATGTATAAGATA
TTTTCTCCATCTTTTTCAAAAATGCTCCACTCACAGTATTTTAAGAGCATCACCAGCGGA
TGATGCAAACAGGCCAGATGACAATTTGAAGAGAAAAGTTTCACCCAACGGATGATTCAA
ACTCAGTTGCAAGTTTGAAGTGGTGTTGAACCCAAGACAAATTTTGTTCACTTTGACTGC
ACAACCAAACTGACGAATGCAAATAATTTACTCACCGGAGAGAGAGGAGAGGGGAAGAAA
AGCATGAAACTACTGACAGCCACTTCATTCTGAACGCACCACTGTGCAGAGAATCAAAAT
AACTCTCAAAACTGGTTATGCAAACTGCCACATAAGCAGTTTGGCCAAACAAATTTGCAT
ATTCCGTTGAAGTTGCTCTAAAGAGAGCTTGACACGCTTCGTCTCTTCTATATCTCCTTT
TCTTTCAACAAAAATTGGACCGTGTTCAAATCCTGAACCTTTTCTCATCTTCATCGCCAA
CTATCTCCATCAAAGGACTACAAACCCTTCTCTCTTTAAGTCTCAGACATCCGTTCCACT
TCTTTTCATTCTCTTTCCCAAAAATAAGCAATCCTCACTTCTTTATGAAATGAGTCGTGT
TCCAGCCCTCATGTGCTCTGCTCACCGTGAAAGACCAGGTTTATGGAGGTCAGTCAACTC
TCTTCTCTCACCTTCAACGTCACTCTATGCTGCGCTAAAATAGATAGATAAACAACAAAA
AATGCCAAACCCAACGGTCTAAATTTTTTATCCCGATCCTCTCCTATCTCTATTTTTTCT
ATACATGGTGGTGGAGAGCGCCCAATCTCAACCCTTCTCAGAAGTATATATATCGTAAGC
GAGAGAGAAGGAAAACCACTATCTCAATTTTATCTCCATCCCAATAGTCATAAAAGACCT
CATGAGCCTGGCCATTGGGAAGAAAATAGGCAAACCCAGCGCTATGGTTCCCATGCTTTT
CTCCCCCAGTGAAAGAGGCATGTCGTGTC
>Unigene0000247
CAACACTACACCCCTCTCTCTAGGTTTTCAGTTGTTCTCCCTTTTCTTGGAAAAAATCTG
CCAATCCCTTCAACATATTTAGAAAACAAAGCTACAAAAGTGATAAATTATTAATTATCA
TCATGAGCCTTTCAAGGTTTCTAGGATTGATCGAACAAAGATTCGTGTAGGCCTTCAGAG
ATAAAGAGAGACACAAAGCCTCTTATTTCTTCTCTTCTATTTTACCATCCTCATGATCAT
CAGCAACCCCTCTTATTTCTTGTTTTCTATTCCATCGTCCCTTCCATCCTCATGATCATC
TCATAATCTCTCTCTCTCTCTCTCTCTCTCTCTGTGTTTGTGCTTGTGCAGAAAATATCT
GATGTTTCCGTTAAAGTTAAGTGCATCTACTCTTTCTTCTGCTTTTAACTCTCTCTCTCT
CTCTCTCTCTCATTTGTTTGCCTGAGCCCTGACCAAAACAGAGAGAAAAACAAAGGTTGA
TAGCACTACTGAGAACTGAGGAGGGCCTACCAGCAAACCGAAGAATCAAACAAATCAATG
GATTCAATCCCAGAACCAAACACGGACACTACTCTCAACACCTACAATACAAACATCAAC
AACACATCTTTAGCGTCGTCGTCATCATCATCATCACCACCATCACCTTCCACTCTCAGC
CGATATGAAAACCAGAAACGCCGAGACTGGAATACTTTCGGCCAATACTTAAGAAATCAC
AGGCCACCACTCTGCCTATCTCGCTGCAGTGGTGCCCATGTCCTTGAATTTCTCCGCTAC
CTAGACCAATTCGGCAAGACCAAAGTCCATATCCAACTCTGCCCTTTCTTTGGATACCCA
AACCCCCCTGCACCCTGTCCCTGCCCTCTCCGTCAAGCTTGGGGAAGCCTTGATGCTCTC
ATTGGTCGTCTGCGAGCTGCCTTTGAAGAAAATGGAGGTAAGCCTGAACAAAACCCATTT
GGGGCACGAGCTGTTAGGCTT
>Unigene0000248
TTTGCCTCTCACATCTCTAGAGCCTTCTGTGGGCTTCACAGACTGGGTGAGGGATAGCGA
ATTAGTGAGCCAAAAACACTCAACAGATTCGCTTTCGTTTCCATCTTGGACTCTTTGCCA
GTCATCTCCATCGCCGGCCAACAGGACATGATTGATGGAGACCTATGTGAGCAGTTCTCA
ACACTGCCTCTAGATTTGCAGAGAAAGATTGCAGATGAGTTGGATAGGACTCCAGGGAGA
TACTTAAAATACTTGAAGAAATGTAAAATAATGTCATTTGAGTTGCGCAGCTAAAGAGGA
ATCTAGGAAGCATCGACACCTTGAAATTGTTGGAGTGTGCGCGTCGGACGCGGATACGGT
GCAGACACGGCCAAAATACGTGTCGTACGCGGCACATGGCGTGTCGATTAAAATAAGTTA
AATTTTCTGTTCCGACACGGGTCGGACACGGTCAACTGATATTTTATTTTTTTGACCATT
AAACCCTATTAAAACGACGTCGTGGCTTGGGGGATGTTTTGTTCTGCCGACAGTTTTTTT
TTTTTGAAGACTCTTAAAGTCTCTTGTCTCTTCTTCTTTATGCCCGACAGTTTACTCTTT
AGAAGAGAGTTCCTAGTTCTCTCGATATCTCCTTTTGGTCTGCTGACAATGACAACTCCC
AAGTGTGCTTGTAGTTTCGATAATCTCACGTCCTCTCTTTTTATTCCTTTTGTGATCTGC
TCTCTTTCTCTCGCTATCTCGGTCCAGTAAGTTGTATGAAT
>Unigene0000249
CCCACTACGCTTCCTCACAAGCCTCTTCTTCTCACACTCCCACAGCCTAAATCAAAATCC
CTTACAAAAATAGCACTTCACACCATTCGGATTGGACCTAACAACCTTCTTCTTATAACT
CCATTGCTTATGTCCAACCTCTTTACAATGAAAGCAAGTGATACTAGAAGGTTTCGACAT
AGCAGCTACACCAAGTTTTTTTCTCAACCTTTGTGCCATTTTGGGGTTGCTTTACATACC
CCTAATCACTCTTGTCATTGGATTTTCTCAATCCTCTACGAATATTTTCAAGAGCTTTCT
TGCTCTTCTCCACCTTCTCATCCACCAGCACCTCTTCAACTCTCTTACCCTTTAAGTCTC
TCACAATTAGGGTTAGAACACTAATCTCTTCCTCTAAGGTGATTATCTTTCTATCCTTCT
CGTTGATATCTTTCATCAAAGTATCATATTCTTCAACTAACTTGTCATACTAATCATTTA
AAGACAAGCTTAGTCTCTTAAGCATCCTAAAATCACCAAGGAGAACCTTATAAGCTTCAT
AGAGAGTACCATAGTCATTACCAAACTCATCAAGTTCCTTTCCACTTATGGCATCCCCTT
CTTCACCAAGATCCTCAAAAGTCTCATGATTAGTCTTTACAACAAGGGCTTTAACATTAG
GTTCTTCTAGAGACTCGGTTTCTTCATCCTCTTCCGAGCAATCTTCCCAAGTGGCATTCA
TGGCTTTCCTAGGAATTCGCACATTTGCACAATCTTTAGCAAAGTGACCAAAGCCTTGAC
ACTCATAACACCGAACCTCCTCTCTAGGTTTTTCCCAAACACCACGATCATTCCTACCTT
GTGTCTTCGGGTTTCCTAAAGGTTTCCTTACATTCCTAGTGTTATTGGTCGGGAACCTAG
CTTTCTTATTCCTAACACCATTCCCTCCACTTAGGCTACTCATATCAAGGTTTCC
>Unigene0000250
CAATGATGAAGCCATCACTTCATCCTCCATCGAGAAGTAGGCACGGGAAACCACAACTAG
AACAGCTCCAACAAAGATGAAGCCAACACCTCATCCTCTTTCGAGAGCAAAAGCTGAACA
GAATATAGCACAAGGGTAATCACAAATAAGCAAATTTACATCCCTCAAAAGCAAAGCCTG
TAACCAAGAAAGCAGCAAGACAGTAGCACTCTTACAGACCACCAGCAACCACAAAACCAA
GATTCAAGCCCTGAAAATGTAAATTGCAATTGAAGGATGTAAACCCAACAAGAATCAAGC
CTAAATGGATAAATCATCCAACACGCAGACCACGAGAGACCACCAACAAACCAACAAACC
CGCAACACAAGCGACCACAGAACCGGAGACCCAAAGCGCAGAAATCCAAAAAACTCCTAC
AACATCAGAACAACTAGCAACGACAAACCAGAATTCAAGCCCCGAGAATGAAAAACTGCT
AGCATCAAGATGAGACCAGAATTCAAGCCCTATAATCCCATCCATCACTGAGAGCCACGG
GAGTCTAAAGCAAGACAACACCAAGAGAGACCAGATCCAAGGCCAAGAGAAGCAAAATGG
ACCAAAACAAAATCTGATCCAAGCTCAAACGCACCTGTGCAGGGCCAACACCCCAACCAC
CGTTAAGATAGAGACCTAAGCCACTCCAACAGACGCTCAACCAAACTCCATCTTACAAAA
TTAGAGCCGAACCTGACCCTTGATGAAACCACCAAGTAGAGGGAAGTAAGCCACCTCTGT
AATTCCTGGGAGAAACGGAGAGCAAACTGTCAGAGAAGGAACTCCAAATTCGAAGAGCAA
AGAAAAGACGAAAACCCCAAGCCAAAATGACGAATCAAAGACCGATCAAATCCAACCCCA
CGACAAATTGAATCCGAACCAAACAGGCCGAATTCAAACTCAAACCAAACGGCAAAAAGA
TCAACCCCTGCGCCATGAATACGCCGCCAACGATCATGAACTGCCGAGAACAGCCACGAT
CACAAACGATGAAGAACAACACCCCGAGCCGATGCCAAATCACACAGAACACGGCACTTT
ATTGACAGCAGAAACCCACAATCCAAACTAACCGGCCACGGGCGAAGACAATCAGTCAGG
ACGAAGCCTAGACGCAGTCGAAGAGACGGCATCCAGGGACGAACCCAAAACAGCCATCGC
CAAACGCCAACGGGACCGAACGGAGAACCTAACAGATCTGACGGCAAAAGCATCGCCAGA
TGAAGACAAACCGGCAGAATTGGAAAGAACAATCAAACCCTGAACCACGAGCATCATCAC
GAACCAGACCGAACAACTCGAACGCCAAACTCGAAACTGGAAATCACAATCCCAAAAGAA
TCGCAATCGCAGAACAGCTTTCGACGAAGAAGATGAATGGCCGAATCACAAACGACCCAT
GATTTTATTAGAAGAAAAGAAATATCAGATCGCAAACTCGGATCATTATTGAATCAAAAA
TCCTTGCAAAGCAAGGAGGTAATCAAGGAAAGAGATCATCGCAGAGGCGATGGAATGGAT
GCGGC
>Unigene0000251
GGCTTTCCACACTCCTACACCATGCGTTCCTTTCACTTCTTGAACCCACTAGTTTCCCCA
TTCGTACCCGTACTTCAGCCCAACTATCTCTCTCCCCAAATTTCCACTCTCGGTTGCAAA
ACGCCAAATCCACTTAGCTAAAAGTGCTCTATTCATCAAAGTCAAGGTCTTGAAACCCAA
CGCCCCGCCCTTTTTGAGCGGCACACCATCTCCCACTTAACCAAATGAATCTTTTTTTCA
TCCCCCATTCCATCCCAAAGAAAATTACGTTGATTTTTTTCCAATCTCTTAGCCACCGAA
GAAGGTATTCTGAAGGGAGACATGAAATAAATAGGAAGATTCTGAAGTGTACTCTTGATT
AAAGTCATCTTACCACCCTTTGAGAGGTAACCTCTTTTCCACCCGCTCAACTTCTTCTCA
AATCTCTCAATAACTGGTTCCCACACAGATGTGAGTTTAAAGCTTGCTCCTAAAGGCATG
CCCAAGTAAGAAGCTGGTAAAGAACCAACTTTGCAACCCCGTCCTTCTACCAATGAAGCC
AAATCCACACCACTTCCTACCGAGAACATCTCGCTCTTTTTCAGGTTCACCCGAAAACCT
GAAACTATCACAAACCAAACCAAAATGCTCTTAAGGTGTCCCAATTGCTCCTGTCATGGC
TGCAAAAAATTAAGGAGTCATCCACATATAATAAATGAGAAATCCTAATAGAATTACTAG
TTGTTCCCTCCACCTTAAAACCATCTACCAAACCATTTTCCACAGATTTTTCGATCATCC
TGCTGAGAGCTTCCATGATAATGATGAAGGGCATCGGTGAGAGAAACCAACGGATTTCCC
GTCCACTAACAAAGCGAGAGAGGCGTAGAAATACATCTCGATATCCACTTCAACCATTTC
TCTCCAAAACCCATTCTTTTGAGTAGATACATCAA
>Unigene0000252
CTCATTAAAAATTCCCCAGCCAAGCTTTACCAACTCCATCCTGTCTAAATTACATCAATA
CCATAGGCCTTTAGATCGTTCAATTACATAACAAAGATAATATTAAAGAATAAGAAGATT
AGGAATCAATACATACATAATCTGAATTAAAAAAATAAAATTGATTGGAATTTAAAAAGA
TTGAGAGAGGTACTGACCTGTAAAAAAGGAACTTGTTTACATGTTCAAGAATTGACCTGG
AAAAGAGAGAGAGAGAGAGAGACAAAACTCATCATAATTTTTGAAAAACTAAACATAAAG
TAAAAAACTTAGTATTTGTAAACTCCACATGAAATTGAATTAGTCTCCACTAATTGTGAA
GTTCACTAAAATTTCCCGCTATCTTTTGAAGAATGGTTTTATATTTAGAATCTTTTTCAT
ATTAATCTTGAGTAAACTCTCCCAACTTTATGAGAAAAAAAGAACATATATGTTTTCATA
TGCATAAACGTCTACACAAATTTAAGTACACAACTCAAAATCAGATGAAATTGAAGTACA
CAACTCAAAATCACCCATTTTACTTACCTTATTAGAAGATTGCAACTCAAAATTAGATGA
AATTCACCCACTCAAAATTTTTGACACTTCTAAAAGGTATGTTACTTTTGTTTTCCAACT
GTGACATATTTAATACGTAATAGATTACTAGAAATTGAAGTTGCTAATAAATTTATTAAT
AAAAAGGGATAACTAAACCAAGTTTTATCTTACCTAGATGAGTCTGCAAGTATTTCTCAC
TGCTCTTTAATGTGTTTGGTCAAACACAATTTAGTGTTTTCAACTGTTTACAGGCAGATT
CATGCTCTTCATCATCCCTTTGTGTATCTTTGAGGTTCTTGCACTAAGGGTTATCAAGTT
AATTCAATTGGAGAGCATAATTATTTGGCATTGTAGAGAGCATAATTATTTAGCATCATA
CAAAGAGAACTACGATCAAATCCTACCGGTATCACATTTGGGATTGGGAAGGCCCGCCTA
CCCCATGTGAATTAAAGCATAGCCACTAAATGCCAAAATGCGAATTCTTATAATACAACG
TAACACATGAACAATGCCATTAAAAAATAAAAGGGAGAAAGTATATTGATGCAATAAAAT
AAGACAACCTGAATCAAAGATCTCTGTTTTCAACCCTCGGCATTCTCTAACAATTTTAGG
AGATAATTCAATTTAAGGGAAGACAATTCTAATACAGATAGAATAAACTTCGTACAATAT
GACCACTAACCTTAGGACTGTAAATTAGATTCAGCCTCACTTCTATTACATTGCCACGAT
CATCTATTCTATATTTGATTATGTGATGGATCTATAAGTTATTGAAACCAATCATATTTA
ACATTACAAAACATCGATAGTTAAAAGGACAGAATCTAAGGAGTGGTATTACTCTCTATT
TTGTCCCACAAATTTTAACTTTGTTCTTCCCATATCATCAGCCTACATTCTACTTTCTAT
CTTTTTGATTGGATAAATAAATAAAGAATGACTTACAATCAGTATAAACATAATGAATAC
TGAGAAAATACATAATAGGATTCCTAAATATGCATGCGAATGGATAGTTTTGATTGAGAG
CTAAGGAATGGCAGTCATGGCCTTTATTTAGAAGAAGTTTTTAGTAATCATTCCAAAGAG
AACCTATGATGGAAAGAAAAATCTATCAAAAGGGAAAAACATAAAACATCATAAAAGCTA
TTCTGAAACTTAACCCTGCCAAAATGTATGAAGGTAATCTTTTAGCGATGGCTCATTTTC
TAGATGTAAGTAGAAGATAGACAAAATTGAATAAATAAAAAAAATTATCCTCCTTAAATG
GCAGTAGAAACCAATAGAAGTTGAAAAAAATGGGAAGCATTTTGGTTCTTCCCTTTGGTA
TACCACCTATGAGACCTTTAATATCCACTAAACCCTTTGAATCTGTTAGAATGTTTAGAT
TATTGTAGTGAAGTTAGCCAAATTGAGGGAGCAATTTGATAAGGTAGTTCTCAAATTTAT
ACATACAATTTGAAGGACGGAGAAGAAAATTATAATTACCATATCAATATAGATTCATAC
CTTTATATGATTGGTTTGAAGCCAGTAGGTCACTAAGATTACCCATGTAAATTTCCTTCC
CTTTCTCGATTCACTTCAATTAGAACTTAATCGACATAAACCATGTAACTCTAACTTCAA
CTCTCCATAGGTGTTGTCTGTGTTCCACTGAAAGCTTCCATAAATTATAAATGAGGCTAG
TTAAATATCTAAATTACAGGTGGTAAAGAAAGAAAAACCACCACAACATAATCGTTAAAT
AAAAATGATATTTTATTATCAGTTGGCATCAAAACCCAGTTCTACCACAAAAAGAAACCA
AAGAAAAAAACACTCAACTTGGTAATCTATTTCAAGTTCCAAGTGTCTGAATTGTTCTCC
ATTTCCCAGATAGTTTATTCTTCCCTCAAGAAAACAAAGAAAATAAGACCAAAACTTTCT
GCTTTTGCTTCAATAGCAGTTATTGATTAAATTGCATTATGTTTACAAAAATCTTTTAAC
CAATTGGACCTCATTGAATATGTGATGAACTGCAGCTGGAATCTATTGCAACTAATCCTT
CTTCCACCTCATTGTAAGTCTTGGAGAGCTCTTCTTTTACCTTCTGGCAACAGTCCTTAG
TCAGTTGACATTTTTCTCACTCTTGTATCATGGATTCAATGACAGCCAAAGAACAATATT
CAACATGTCTGCTTCAAAATGTATATCCCTTTTTATAGTCCAACTGCTCATTTATAATAC
CCATAAAATCATAAACCATCATTTTTTTAACAATTCTAATATGAAATGAGAAATCAATCT
TAACTTTTTATAATTCATACCTTTGCTAGCATGTACCGAGCATCAACATCTCCAGCCTGC
GTAAATATGTATAACCAATTAATAAGCCATCATCCTTGAGAACGTCATACACATCTTTAT
GAGCTCTTTCAAATACAGAATGATGTCCAGAAGCCTCATTCTCATTCTCATTCTCATTCT
CATTGTAGCCACCATTAAGCAACTTTATTATAAATCTGTCTCCAGAACCACATTAAGCAA
CAATATTATAAAATTATTTCCAACAAGTAAAACTTTGAGCCAAAAAACTCAGATTTCTTC
CTAAGCTATTACAGTTTTTTTTTTTTAAAAACTAGGTATTCCTATCATGAACCAATTCCA
ATACCAAATGCTCTCCTTTGACTCCCATCAACTTATAACCAAAAATCCAAGCATTTTAAG
GGGAAAATTGTAATTATTTCCAACAAATATCAATTGATCAACTTACAAAAATTAGTTGAG
AGAAAGATTATTGTTAGTTATGGAGATCTTCAAGAAGCTAGAAAACATAGGAGATGAAAT
ATACCAGAAAGATCGTAGCTTTGATGAAGATCTGGTAATGGTTTTATTCAAGAACTGCAC
TTCAAATTCACATTCGTCATTTTGACCTTTACAGTAGGACATCTACTGCTATAAGGTTCT
ATTTCTAGGTTCCCAGAATAAAGAAGGGGAAACTGTTATCTCCCAGGGGAACTGATCTCA
GGTAAGTCATGCAGCTTCTTCCAGAATACATAGAACATATCCACTATTACTGTTTTCAAT
ATCATTTTTTAGTTTTCAATATCTTTTGTGTTTTGTCAGATATGTTTACTCACTTAAATT
ATAGATGTTGATGTACCAACTTTTCTAGCTTATCTTGAATCTTCTTGTTGAAAAAAAAAA
CCTTATAAAAATTAGTTTGTCATGGTAACCAAAGCTTTCCTTAAACAGAATGCAGTACAC
AAATCCCATTTCTCCTTGCAC
>Unigene0000253
CACAAATCATGGAGTTGGAGTTTTTATACACAAACTAGATTTCTTTCTTCAAATCTGCAT
TTATAAAAATTGTATCCAATACTCATTTCTTATAATACCCAATTAAAAGTGTGGTTTTTG
ACTTTTGCACAATTTTCAGTAAGATCTCAATAATTATGAATGAAACTCTTAAATCAATTT
TCAAGATGAATTTAAATTTATCCAAATCATCAAATGGCTTTTATAACCAAAACCTGCAAA
TATTGTCAGATAGCAATATAACAATTCTCAATAATAATTTATTGGAGGAACTACTCTCCA
CAAACTAAATCATGTAATTTTGGGCTTATATCTCTTTAATCAATTCTTCACCTCATACCA
TTTATGGTATCTCCCTGAGCGGAACTTCATCTTGGTGACTTTTACGCAGAGGTCACCCCC
TTTACACACCTCGTGACCCGTAAAGGGTTGCCAAACATTTTCTCTTCTGAGCCGGAAACG
AACACAAGTGCACTATGTCGATAGGTTATCCCATTTTCGGCTCGCCTTATTAAATTAAAT
CTATTTGAGGTTTCATCACAATAACAGGATACTTTGCCCTTAATTACATATCCAATTTAT
ATTAAAGCATGGTAATATAAAATATCATTAGACTTTAATATTTTATTTTTAATCTTTGGT
CAACGTACGAGAAGTTGTGGTTCTTCGGTGGGAT
>Unigene0000254
CTGGAATACTGCATCTGTCTAAACTGATTAAATGGTCCATGTTTTATTGGCTATTACCAC
AGGAAAGAATGCATCAATTTGTTCTAAATTACATACACTAACTTTCCTCATCTTAATTAC
AGATGGACTGAGTAATTAAGCTCGAACAAGGGGTGATTGTGGTATAGGGGAGTGAGGGGA
CCTCATGCAAGGGGACATCATACGAGGAGACAACTTGACATCATCATATTTCCCAGATTT
GAAGCTGAGTCTAAGGTTGTTGTTTTGCCAACTTTGTTTCTTCCTTGGCACATCTGCTTC
CTTGGCCTTGAGTGCAAATGTTAGAATCCTTCGAAGAGCAATGTCCATGGTGGCATCATC
TATGTTAGCAAAGCAAACCCGAAACCATCCAGGCTCCGAGCAATGAAAAGATGAACCAGG
TGAAACATTGAGTTTAACTTCATTGATTATCACTCGCCAAAGTGTTATCTCTGCTTCGAC
CGTCTTCTCCTTGAGCAGCGAGCTTAAATCCATCCATAAGAAGAGACCTGCATTGCTCTT
CAAAAAATTAATGCCTACTTGAGAAAGTCCCCTAGTGAAGAGCCTCTGCCTTTCTGCTAA
TTTATTTGCACTCTCCACAATATATCTCTCGATGAAGTGTTCATCTGATAGCATTGACGC
AATTAGGTGTTGGGTTTGAGTTGAAACTAGCCCAAAGCTAGACATCTTGCGCGCACAATT
GACAACGGCATCATTGTATGAATACACAATGCCAACCCTAAATCCAGGGAACCCCATGTC
CTTTGAGAGACTGTAGACAACGTGGATGAGATTTCGATTAACACCATCCATGTCGTTTAC
TATTTCTGCAATGCTAATGAAACGAGGCTGGCTAAAGACAGTGGCCGCGTAAATCTCATC
ACAAACAAGGTGGATGTTCTTTTCATTGATGAAGTTCACTATAGTTTTTAGTGTCTCTCC
ATTTAAGACAGTGCCTAATGGATTTGACGGGTTGTTTATGATCAAACCCTTTACTTTAAT
GTTTGCAGCTTGAGCTTTCTCGTACGCCAATTCTAGGGCGCTTATGGTAACCGTGAAATT
GTTAGAGCTGTCGCATTGAACGGGAAGCAGTTGAGCTCCTGTTCGCCATCTCAAATCGCG
ATCATATCCTGGATAATATGGAGTTGGCACCAGAAATGCATCACCAGGGTCAGCCAAGCA
GAAGGCCAGAATCTCATGAGCTCCAGTTGCCCCACCACTCATGACAATGCGGTCTGGATC
GAATGTGACTCTTCCTCCTCCCACTTTTCCCATAAATTTTGCAACAGCATTTCTGAACTC
TGGAAACCCATGATAATCCTGAAAAATAGCAGTATCTCTGAATTCATTAATTCCTTCTGG
CGTGCAAATGGAGGCTTTTGGATTATTCAGAACCCATTCTTGAATCACATCAAAGGAAAG
CAGATTTTCTGCAAGTCCCATTTGGATAACCCCATTAGGATTGTTATTAAGATGAAATGG
ATTGCTGTCATATGCCTTCCAACCATCAAAGTAAGGAGAGTCTTCTCCATGGCCATTGCC
GGTTGCCATCTTTGACAGCAATTGCTTTTGTTGATCTGTGGACATGAATCCCATTTTATG
TGACTAGA
>Unigene0000255
CTCCCAGATCCCCCTTTCTCCTTGCGAACCCACCAACACCACCAGACCACTCTCGCAAAC
TCTCTCTTCAGGTAGCGAGTCTCTTTTTTTCCGTACCCTTCCATACCAGACTGTACCACC
ATCCTCGGGATACATCTGGCCATACCATATTATTTTAGGGCCTTTGTGTTGTTCTAGGAG
GAGTTTTTAACCCTCGTTTTTCTCTACGCTAAGCAGCTTATCCCCATGGTTTTTCTTTTC
CCGAATTGGAGGTGGGGGTTGTTCTAAGCTGCTCTTCTTTTCTTTTTGTTTGGAGTAACA
CACTGCTACCTTGAATGATATACAATCAAGTGTACCACCAACAGGGTCATCATTTACCCC
CACCCTTGGATAGAGAATTACTGTTTCTTTATTGAGGCGGACAAATTTTGCATCGCCCCA
TTTGTATGTATCTTCCTTGGTGCAAAGACCAAACTTGATTGGCTTTCTGGATGTCTTCGT
AAACCAGATGGGAAAAGCTTGAAAAAAAATGGAGGAATGAGAAACAGATAAGTACACCAT
TCTCGGGGGCAGTTTAATTCGATGGAGTCGGATATTTTTTTGTTGAAAGTAAGATATAAT
AAAAAGCCCAAAGGCAAGGTATTCGATGGAGTCGGATACCTGTGAAATATTTATTCTATG
ACATCATTCATGGTCTATTGAAAGCCCCTGTATGGGATGTATGCTCACTCTAAGAACAAC
ACACTTACACACGTGCGTTGGAGTTATATCAGAAGATCGCAAAAGCTACTCAGGAGACAT
TCAAAAAAGGATACTGTGGATACCTTAAAAAGCGTTGGGAGGAGCTGAACCAACACCACC
CTTTGGCCGGCATTGAGGGGATGACTGCAACTATTGCTAACACCATCAACAAACAAGCAG
AGAAGCTTAAGTTGTATCAGTTTTTGATGGGTTTGAGACCTGAATTTCAGAGCCTGGGCA
CAAAGATTTTGAACACCATTCCTCTTCCTTTTCTCGGAGTTGTGTATCTCCTGGTTGAGG
AAACGAGGTGCAAGAACAATTTGATGTCTAAACATACTACTGAGACATCCCCCGTTGTGG
ATTAAATGGCTTTTGCAATCTCTACAGGTTCTCGAAATCTCTCTCAGAACCTGACATATT
GTAAGCATAACGGTCATATTCGAGATAAGTGCTGGAAGTTGCATCCAGAATTGGAGCCTA
AACACTTCCAAAGCAAACCACTATCACAAACTCAGGCTCATGCTTGGACTGCAGCAGCTG
CACCATATATGAGTTGGTAGCTTCACAAGACTCAGTGATGCAGTCTTTGTGCCTACATGA
ACCAATTAGCAAGTATGCTTTGACAGTCCAACCAAACCTCTTACAGCTATGTCGGCCTCA
GGTGCTCTCCAAATTCTTTCTGAACCCAATTTCAGTGAATGGGTCATACTGATTATATGA
CTGGCATGTTGCAAACCTTTACATTGTAATCATCCCTACCAATCACAATGTTAGACTGGT
TGATGGCTTTATCACTCCTATTCTCAGTAAGGAGGATTTAAGACTGGTTGATGGCTTTAT
CACTCCTATTCTCAGTAAGGAGGATTTAACCACTCACCCTCCATTACTTTTCAATATGTT
CATAACATTGCATTCAATCTGCTATCTGTTATACGTAATGCTAAGTGCCTCCATTGTGCT
GTAACTTTTCTTCCATCTTGTTGCCTTTTGCAGGACCTGAATACGAGTAAGATTTTTTGC
AGGGGGGTAAGAGAGGATTGGGCTTACAACTTCGATCACTCCTAAGTGGGTATGAGTCTG
GGGTAAGAGAAGAATGGGCTCTATTACTTTGGTGACTCTTAAGTGGGTCTAAGTCTGTCT
TCTTTGGAAGTTTGCAAGACCTCAATCCACCTCTCATCACTATCGATAACCACCAGGCCT
TTCACATGTAAATGAAGATTGAAATCACCCATCTTCAAAGATCCATTCACTAGAACATTC
ACCCGAAACTTGTTTGCAATCGTAGGTCATGGGAATTTGAAGAACTTTAATAATGATGCT
CGAGAAACCTCAACTTCTCCTCTCACGTTCCATGTTTGCTTCACCCAAATTCTCACTGCT
TCTGTGCTTCCACTGTATCCATCGAAAGCACCCACAAGAATCGATTCATGAGACAGAACC
TTATTTTTGTATGATTCCTTTTCAGGTACAAACACTCTAAAACCATGAACAAATTCTTCT
TCTACCAAACTATCAAGGTGAATCAACGCCTTTGGTGCTGCAACTTGAGCATAAGGCCTA
CCGTCGGTAGTATTCCATGCCCTGCTATCCTTCTTGATTATATTCCTTTTTGAAGCACAT
TTTTGTAAAGTCTGCACCATCCTTCCCACAATAATCCTTTATATAAAGTGCTAAGAAACA
TCTCTGAACTTGGAAGCCATTCCAATTTAGCCTGATAAACTTACCCCCTTTGTTCTGACA
AAGTTGCAGCAGAAACTCTCCATCCTTCCGTACATACCTGGTTCTCCCTTCTTGTTCAGC
ACATCGATTATGAATAAGTGAAGCCAGGCAACCTCGTTAAAGTTCAAAAATAGATATCGT
GCATATGCTTTTCCCCTTTCCACAATCTTGATTTCAGAACTCCAATTGATAGACTCAAAA
GATTTCCACTTACAAAAGAAAAGTTTGCCTCTGACTAACATTGTGAACCCATGTAAAACT
TTCAGTTGGAATCAGAGCGGGTTCACTCCCTTGGAAAGCGGAACTGCAAAAGAAGAAAGG
AAAAGTAGCCTGAATCAATATTCGGGTTCGGACAGATTAAAAACTCTTTTGGAGCTCCTG
TATTTGCTGGACGGGCCCTGTGGAATTTATAACTGATGTGCTGGACAAGGCTCATCTAGT
GGCTAAGGGATTTCATCGGCAAGCTAAGATTGATTATGATGAGACTTTTAGACCGGTTGT
CAAGCCCACCACAACCCGCACTGTTCTGTCTTCTTGTGTCTTTTGGTTGGTCCTTCATCT
GTTAGATGTGAAGAATGGGTTTTACATGGGTTTCTTAATGAAACAATGTTTATGACTCAT
CCTCCAGGCTTTGTTTATTCCACTCGTCCTCATCGAGTGTGCAAGTTGCAGAAAGCTATA
TATGGTCTCAAGCAAGCGCCTAGTGCCTGGTTCCATCGTCTGAGCAGTATTATATTTCAG
ATTGAGTTCCACCAAAGCAGTGTTGAACAGTCTATGTTTGTCTATCGTCACTCCACATCC
ATAATGATATTATTGCTATATGTGGATGACATTGTCCTCACTAGGAATATAGAATCACTT
CTTAGTTCCTTTATTACCACTGTTAGTAAGGAGTTCAAGATCGAAGACCTTGGCTTGCTA
ACATTACTTTCTTGGCTTGGAGGTGTCTTCCTTGGGCCTTGGTATTCACTTAATTCAAAT
GAAGAACATAATTGAGCTTCTTCGTCGTGGCTCTATGATCAAATGTAAACCTTGTAGCCC
ACCTCAAGTGGTAAGTCCCAATTTTCTGTCTTTGATGGTGATCAGTTACCCGATGCTACC
GAGTTTAAACAGCTCGTGGGTTCCTTACAGTACTTGACACTTATTCGACCAGACATCGCT
TATATTGTGCACCATGTTGCTCAGTTTATGGATATGCTGGCTGCAGTCAAGCATATTCTT
CACTATATCAAGGGTACCATAGGATTTGACTTGGGTTTTCGACCTTCTTGGCTGCAGTCA
AGCGTATTCTTCACTATATCAAAGGTAACATGGAATTTGGTTTGGGTTTTCGACCTTCTT
ATAGTTCTTGCCTCTTGCTGCCTTCATAGATGCTGAATGGGCTAGTTGTTCTCACTGATC
CACATCCGGGTTGTGTTTATTGGGGCCCTAACCTCATTCCTTGGAGTGCCGAGAAATAGT
CCACTGTTCCATGTTCTAGTGCCAAGTTTGGGTATTGTTCATTTGCTCAGTTGTGTTAAG
ACTGTTTAGATATCTATTCTTCTTCGTGAGTTCCGCCACCCACTCTCTTCACACATCATT
CCCTATTATGATAACCTCAGCACTATGTATATGGCCTCTCCAATATGGTTTTTTATGCTC
GAACAAGGCAGGTTGAGTTGGACTATCACTTTGTTCATAAGCAGGTTACTTCAGGGAACA
TGTGATGCTGGGTCGGGGTTTGGTGAACCAACTGGTCGCTCCTCTAGTTCTCGCAGAGTT
CAATCTGTTTCCTCTGTGGATCAAACTGCTGACTTTTTTACGAAAGCACTTCATTTGAGC
CTAAACTCGTTCATTCAAAGCCGTCGAGTTTATGGGGAGTGTTAAATTATACCTTTAGTA
CATCAGTCAATTGATGGATTTGTATCTATTATTGCATATATTTAGCGTTAATTAATTTCA
ACACGTGCAATATTTAGCCTTAATTAGTTTCAACACTTGTGCTATAGTTTAAGCACACAT
TAGGTTGAAGATATTTACTTTCCTTTTGTGTATGCCATAACAATTATGAATACCCCACAC
TGAGGGTTATACTGGAGGAAGAGGAAAGAAAAGATCTGGAAACTTGCAGTTTAACGAAGA
CAAATGACCTTGGAGGTTTGGATAGAGCTGAATGGAAGAATAGGATTCATGAGGCTGACC
CCAAGTAGATGGGAAAAGGCTTTGGTGGTTATGGTGGTGGTGGATGTGCTTTTTAGTGTT
TCTCTCTCCCTATTTCGGGATTTTTTTAATGTTCTGAATGAATAATACAAGCCTTGACAC
CTATATAAACCAGGTTACAATAAAGGTTAAGAGATAAGGTCAAGCATACCAAAATGAGAC
AGACATGAAGCCCATGAAAGATCCGTATAGGGTTGAAACCGCGTCATAAGATGACCCAGG
TAAGGATTTTGCCACGGCTTAACATAATGACCATCTAACGATGACAAAAAATACTCTATC
AGAGTAGAAAGCAAGGGTGCGGCACCCTTACAGCCAAATCTCAGCTGGGGTGCAGGCGCG
ACTCCGGTGCACACCCAAAACTGATGCGGGTGATGCTGCCATAATTTGAGGCGTGTGGGG
CTGCATCATGGGTTACGTAGGATGCGTGATTGGTGCAGGGTGGATGCCCATTTTTTTTTT
TCACGGTTCACTTTCCACCTAACTTATCTCTTTCCTTCCCTCCATCTTTCACCAAAGAAG
ATGTATCTCTCATCTTCGACAGAATTTAACACCATCTTCAGTACACATATCACAAGCACA
AATTGTTTTAATTGTTATAATGTACTGAATTTAAAAAGGAATTCTT
>Unigene0000256
CACGAAAAAAGCAAGAATTTCTCCCCCTCCCCCATCTCTTTGCCCTGGAGTGATAAATTA
CAGGGGGTGCAAACTGACCATTGGGGCATCAATTTGGTGATGGACCCACATTTGATACTC
ACCATTGGGCATGCTTTAAGAAGATTTGTTCCTCTTTCGGTCGTCTGGTTCTTCATTTGG
GGCGTTGGGTGTTGGCCGCGATTTCTACCGGTTCGGCGCTGCTCTTCTGTTTCCGATCTG
GTGGTTTTCTTTTCCGGTGTGTTCGGGGGTCATGTCTGGATTTTCTCCTGGCCTGGTCTT
CTCCAGTTAGAATGGTCTCGGACCAGTCTTAAGGTTTCGACCGCATCCTTTCTTGCTCCG
TATATTTGCATTGTGGATTGGTCTTCTACTTGGTTTTCTAAGAAGAAAAGCAGTAATTTT
ATGGATAAGAGTGATGTAGACAGAGGCGTAATTGATAGTTTTTTGGTTTCTTCTGGTCCT
GTGGTTTGACCCAAATATTTTTCATGTGCTCATTATTAAGCAGTAGCCTTTCACGCGGGG
CTTTCACTTTTGTCAGTGTGGTTATGGGCGTTTTAAAAGAAAATAAAAACGATTTATCGT
GGTTTAGATTTTTTTGTGCTTTATGTAGTGGAGAAAATAAAAGGTTTGTTTAATGCCGCG
TGGGTGCTGGTGCTCTCTTTGGATAATTTCGTCTCTTTGGATCATTGGATGTCCACATGT
CACTATGGAGGGTCCTGCTTCATCTCCACTTATTTTCTACAGAATTGATTTCGTTCAGTG
GGTTTGCTCACACCCATTCTAACTTTATTCAGCTCAAATTTTTCAGAATATTATTGGTAG
CTCCCTTCATAAACCGGGTTCGTATTATTAAATTATTTGGTGTCCAGTTTTATCTCATCC
TTTTATCATCACAATTTTTGGTGTTACCCCATAATATTGATTCTATTGCTATTGTTCGGT
ACACCCTTTTCAGTGACCGTTTCGATTTCTCATTTACCCTTTTATTTGGGTTATCTTGTT
CAAGATGTATTTTCCCTTGCTCGATACCCC
>Unigene0000257
AAATGCTCGGAGTGAGTGTGGTGGTTTAAGTCACGGTCGTTCCGATGATGAATCAAATGT
GAACCCCTTTGGTCGACGCGAGGAGGCTAGAGAAGGGAGGTACTTCCATTTACCCAAGTT
CCATAGTCGGCTCCATCCAGAGGAGTTTCTTGAATGGCTTTTCGCCATTGAAATTTTTTT
TGACTACGACACCTGAAAACATGCGAGTTAAGTTGGTTGCTATGGAGCTTGGAGGTTATG
CTTCGACTTGGTGGGACAAAGTTCGAGGTAGGAGACTTCGGAAAGGGAAACCAAGGATTT
CTTCATGGGAGAAAATGAAATCTAGGCTTAAACATTATTTTCTGCCCCCCTGACTTTGCT
CAAATCAATTTCTCTCAATTCAATAATCTTCGACAAGAATCCAAGTGTGTTGGACTACAC
CGAAGAGTTCTACAAAGTGATGGCGCGTAATGATATTCAAGAAAGTGAGGAACAACTTAT
GGCAAGGTATATTGGTGGATTGGAGTTGCCCATTCATGATGAAGTTGAATTGCATCAAGT
ATAGACAGTCAACGATGCTTATCAATTAGCCTTGAAGGTGGAGGCTAAACTTGCTCGTAA
AGGTGCTAAGAAATTTGTAGATGTTCACGGCCTTTATCCTCCCTCCAAGGGAGATTCATA
TCGTGGCGAAGCTTCTACTTCCAAACCCAATAGCATAAGCAAGAACTCTACAAAATCATC
ATCATCAACCCGTGAT
>Unigene0000258
CGAAAGCCGATCATATTTCCACTCAAACACTTCCAATTTACACTTCTACTATTTCTCCCA
TTTTTGTCCTACATCAATTTGGTATTAGAGTGAGGGTAGATATCATGTCTACACCACAAT
CAAGGAGCAAAGACGAGCGTGATGAGTTTCTAAGCCAATTAATCAAGCAATTCAATGATC
TTAATCTTTGAGTGAGCAATATTGAAAACCAAAGAATGCAGATTACTAATGTTCAAGTCG
GCATTGAACAAAATCAAGAGCAACCACCTCAATATCAACGAAGGGCCTAGCCACGAGATT
TGGTTGGAGATATTACAAAGAAAGTAAGGATGGAGGTCCCTGATTTCGAAGGGAAAGTTG
ATCCTACTGTATTTTCTGATTGACTTGCTTCAATCGAGGAATACTTCGATTGGTATGACA
TGACGAATGATCGGCAAGTAAGATTTGCTAAGATGAAACTTGTGGCCTTAGCAAAAGTAT
GGTGGACTGGTGTTGAAGGAGATATTAGAAGAATGGGACAACCGGCAATCGATACATGGC
AAGAGATGAAGGCCAAGCTTTGATAGAAATACATGCCAGTTAAGTATCATGACAAGCTGT
ATGAGCAGCTCATTAATCTAAAGCAGGGCAGCAAGACAGTAGCAGAGTATATGCAAAAAT
TTGATGAGCTGAAAACTAGGAGTCAAATGATTGAAGGCCCATGACAAAGACTTTCTCGAT
TTAAAGCCGGTCTAAGAACTGATATAAAGATGGAGTTGCTTCGCTAACCTTTGTACAGCC
TTGAACATCTTTCCAAGTTTCTTTGGACATGGACGAATACTTGGGATACACAAGTAACAG
AAA
>Unigene0000259
CCTCCTTGTAAATTATCCTCAAGTTCATTTCCGGGAGACGACTCGGGTGGTGATGATTCG
GGTAGCTCGACCCCTCGTCCAAATTCTAAGATTGAGCCAAAAGATAAAGCAATACTGGTG
ATGACTCAGGTGGCTCACTCCTTCGTCCAAATTCCAGGCTCAGACCAGAATAATTTGGCG
ATGCTCTCCAAGTCGAAGAAATGAGCGTGATGGACATAAACACACAAATAGGCATATACG
ACTAGCTGGACTAAGCTCAATATGCAACCTATCCGACTCAGAAGATGAATCAAGCAATAC
TGGTGATGACTCAGGTGGCTCACTCCTTCGTCCAAATTACTCCTTCGTCCAAATTCCAGG
CTCAGACCAAAATAATTTGGCGATGCTGGCTGGCTCTCCAAGTCGAAGAAATGAGCGTGA
TGGACATAAACACACAAATAGGCATATACAAATAGGCATATACGACTAGCTGGACTAAGC
CCAATATGCAACCTACCCGAATCAAAAAAATATTTCAAAAACCCTCCTTGTAAATTATCT
TCTTCAAGTTCATTTCCGGGAGACGACTCGAGTGGTGATGATTCGGGTAGCTCGCCCCCT
CGTCCAAATTCTAAGATTGAGCTCGGACCAGAATAATTTGACGATGCTGGATGGCTCTCC
AAGTTGAAGAAATGGGCGAACATAAACACACAAATAGGCATATACGACTAGCTGGACTAA
GCTCAATATGCAACCTACCCGGATCAAAAAAATATTTCAAAAACCCTCCTTGTAAATTAT
CTTCTTCAAGTTCATTTCCGGGATACGACTCGGGTGGTGGTGATTCAGGTAGCTCGCCCC
CTCGTTCAAATTCTAAGATGGAGCCAAAAGATGAATCGGGCAATGCCGGTGATGACCCGG
GTGGCTCACTCCCTCGTCCAAATTCTAAGCTCTAGCCTTAGTTTCCTATGCATTTATCGC
CCAAAGTTGATAAACCAGCCGTTTGTCTCTTGGAGGAATGAATCTTTTATCATGAGCACT
TGTAGGGTTGAACGACATATTTTAAAGAACCTTGATAGTCAAAATAAAAACACAATTTGT
TAAAAAAATAGTATTTGAACATTATCGTAAATTAGAAACAAGATGATATAATTGAACAAA
TGGTCTAATGACATATTATATAATTAGCAAGAGCAATCATTAATCTTCATCATCTTCTTC
ATGGTTTGATAATGCGATATCAACAAAGTATCCTAGTAAACGGAGTCCTTCCTAACCCGG
AGTTTGGATCATATAAAATCTGTCAATTACCCTAGAGCATAGAATTATCTCTACAATCTT
GCTCAGTCATGACCTATAACCAATTATCCAAACTGTTATGTTTCATATCAGTCCATGCCC
TTTACTTATGTTTCATATCAGTCCATGCCCTTTACTTATGTTTCACTTTAAAAAATAAAT
AATATATTTGAGCAAAAGTAGAGGATTCCATGGGCGGAACCAAAAATTAAACTCGTAGGG
CCCTATAGGTGCATATAGGGGTGGGCACGGTCCAGGTTGGTCCGGTTTTTGCTCAAAATC
TGACCTGAACCAGCCAACATATAATGGGTTCGGTTTGGTTTTTTTTTTAAATTAGAAAAA
CCTGACCAAACCAACCTGACCTTAAATGGGGTGGTCCGGTCCAGTCTGGCAGTCTGGGCC
TTCACCCAAGTTGAGCCCAATTCTGCCAGACCAAGCCCAATTCTGTAACATTTACCCATA
ATTTTTTTGACACGAGAATTTTTTTTACCCAGAATTGTAGATATTTTTGAAGTACAACAA
TTACCCCAGACAATACAGAGAAAAATGGAACACAGCAAATGAACACTCATAGATCAAATT
AGGCAGCAACAGCATTTAAAACAAATTGGGCAAATTTCCATAGAAGCACAGAGTAAGCGA
CAAGACAACAATAGCAGATATTTAAACAAATAAAAATTTTCAACGCTCTCCTTCGTAGCT
GAACATCTCGACGAAAAGAAATGAATTACAAAATTGAACATTCTGTTTTGCATTATGTTT
TACAAAATTGAACATTCTGTTCATTTAATATTATTTTGTAATTTATGTTACACAAACTCA
CAAAGTTAAAGGAATCGATTTTAGCCCCAATTGATAGAAGAGATTAAAAGAAGAGATTGA
AAGAAGAATTGAAAGAAGAGATAACAAACAGAAACTAGAATAGCATTAACTCGGAATCGA
TAAACCAGAAACTATAGCACCAATAGAATTAGGAGTTTAACCACCAGAAGAAATAGATAA
ACCAAAATCTAGCATATCATTAATTCGGAAGCATCAAGCAATACATCAAACAACAGGGAA
ATCGCAAAAAGATAACAATTGAAAAAAGAGACTGAAAACAGAATAACAATAATCGCAAAA
AGATAACAAATCTTGCCGTCGGAGGCTCAGATGCGGAAGCTCAGTACCGATTCGACCGAA
GTCTTACTCTTACACTCAGATCCGGAATCAATAGGAGAGTTTGCACTTTGCCGTCGGCTA
GGGTTCGGCTTTTGTGTCTTTGAGAGTTGGGACAGGATGAACGAAGACGGATGAATGAAG
ATAAGCTTCAGAAGTATCCGACTCGTTTCGTCTTCTCCGAGAAGGAATCTCTGTGAAGTG
TGAACGGCTCGGCACGACGTCACTTGTGTTTCTG
>Unigene0000260
GAAATAGAAAGGAATAGAAGTCACTAGATCATGACGACTACAATAAAATATGAAATATGA
TTCTTACACTCTTACTTTTCTATAGCTGGGAAATAAAATTTGAAGAAAAAGAGATCAAAT
CTGGACGCATTTGACACATTAATCTGAATCTCCCTTTTTTCTAGATTATTTATAATCTTT
AGATTTCTCTTTCAATCAAAGCTATTAGACACATAATACAGAAGATTACAAATATGATAA
GGGGGATTTCAAAAAATCGCTAAAGCACTATCAATTCCACTACCTTACATCACCACTACC
TTGCCCCCGTCATGGTGTCGTCCATCATTATTATCCGCTACAAAAATACAACCTGCATTG
GAGTAACCACACCACCCTGCAACTTTCATCACTACCATGGCGCTGAAAACCTCTTTCATC
TAACAACCAACACACATTGGGTCTACTTTTTCTATGAGACATAATTACTAAATGAAATTT
AACAGTCAACCCCAAATGACAGTAACTCGGTTACTTGTAAAACAGGAGACATAAAACAGA
ACATTTATGTGCAACTTCTCTCTACCGTTTGCGGCCCTGCTTGCACAACTCATTGTGCAA
TCTGTTATTATCAAAAGTGTGTGTGCTAAGTGGTGTGTGAGTCTCTATTTACAACATCTA
GCATGCAAATGAAATTACAAACTCGTGGAACATAAGAGATGCAGAAGAAAGATTTCCCCT
GCTTTTAGAAAACCAGAAAAGCATCAAGATGGAAAAGAAAAACCATCACACCATTTAAAG
AGAAAGAGAGAAAGAAATGCATACCTTACTTTTCAAAAATTGAATATTCTTTAAATGTAG
GCTTTCGTGATCCAACTTTAGCACTCCACACTATACCTAAATCTTCTGTTTGACTAAAGC
TTTTGTGAATTCGAGTTTCTCAAAGTCCCTACATACTGCATTCTTAAGATGTTGACGCAT
TAAGTATCTTTCATGTGGCAACCATTGGGTACAATAAAGCCCACTGAGCATCTGTCATTA
TATTATTTCCATAGAAACACAACAGATTGCACAAAAAATAAGCAGCCTCAATTAAATAGT
GTTTCGAAGTGATCATTTTCAAAATTGAGTATTCTGTAGTAACTTAAGGCTTTCTTAATC
CAACTTTCGTACTCCACACAGTACCAGCCATCTAGGAGACTCTGGAACGAAGAATAAACC
AACAAGCGGAATGAAACACAGAATGCTTCCTGGTCATTGCATAAATTGTACCCCATAGAT
TCCTAGGTGTTATTTCTGTGATATATAAGCACCGCAAAAGTAAAAACCCCAGCTCCAAGT
CCATATGAAATTCTTCTGAGGTCGAGCCACCAAGCATCCTCAACCTGGATTGTTGATTCC
TGTATCGATATTTACCACCAGATGCTCGAGGAAGCCTACAAAACCTTGAATAGGAACTAT
GCTTTCACGAAAACCTCTGCAGAACTGAGGATTAATATGCATCTTCTTCAATTTTATGGA
GGTTAGGGTAAAATCCTGGTTTCCGGTTCGAGAATTTGCCGGCCTGAAGAAGGGAGAGGG
GAGAAACTGAAGTACCACTGTTGGATTGTGCAACGGTCGGAACTCAGATGGTTTAACCCT
TTCATTTGAACTTCGGGGGAGACGGGTAGAAATGAAGAAGGGACTAGCGAAC
>Unigene0000261
ACCCCACATCCCTCAACATTTCTGCAACTTTTCTTGCAATTAGGTCCTCTATGGACATTA
TCTTGTATGATTCATCCATTAGAACTAATTGCAGTACCTAATATAAGTTCAGTATATCTT
CCAACATGGTGTACATAGGTCCAAAGTTGAGTTTCTCATACTTGTGCAATGGGACTCATA
GTAATTCAGTGAGTCCATACTCCTGTAACTGATACTTATAAAAGATGCTTCAGATCTGGG
AGTTGTCATTGAAATTCTCAGTGACACTAGCGACACTCATGAATCACTGAAGCTCCTTAT
TAAAGTCCTTAATCAAACTATTAATACCCCCAAGAAAGATTAACCATCTAACGATGTTGA
TTCTCTTAATTCTTCAATGCCTTGGCCTTAAACTTGTTTGCAAATACTCCTACACACTAT
GGCACTTATAATTATGGGAAATATCCATTTATATTAAAAGGGCTAAATGTGTATCACAGC
TGAACAGTGAGCACCCATTAGCCAAAGCACTAGTCGAGTATGCCAAGAAATTCAGAGAAG
AAGAAGAGAACCCTATGTGGCCTGAAGCCCAAGACATTATTTCCATTACTGGCCATGGTG
TGAAGGCCATGGTTCGCAACAAGGAAATTATTATGGGAAACAAGAGCCTTATGTTAGACA
AAGAGATAGCCATTCTAATTGATGCAGAAGACATGCTAACAGAAGCTGAAGATATGACAC
AAACTGGGATTTTAGTATCCATAGATGGAGAGCTAATTCGAGTTATAGCCATATAAGATC
CATTATAACCAGGTGCTCAGGATGTCATTTCCATTATCAAGTCTATGAAAGAGAAGAGCA
TCATGGTGACAGGTCACAATTGGGGAACTGCAAATCCATTGCAAAGGAGATTGGAATTGA
TATAGTCATTGCAGAAGCCAAGCATGGACAAAAAAAAGAGAGAATAAAGGATTTACAGGT
ACAAATGTCAATTTAATTAATAAAATTTTTGCTTATAAACATAGTTATCCCCCTCTCTAT
CAGCTTAATTAACAAATAGTGTTGAAATACATTTAACTTCAAATTTGTCATTCACAGGCT
TCAGGTTATATTATGGCTATGGTAGGAGATGGAATCAATGATTCCCCTGCACTAGTGGCA
GCAGAATGGCAGATGTTAGAATAGCAATTGGTGAGGGCACAAATATTGTCAATGAGGCAG
CAGACATTATTCTCATGAAGAGCAACTTGGAAGATGTGATAACTGCCAATGACCTTTCTA
GGACAACCTTTTCACGAATTCGTCTTAACTACATTTGGGCATTATGTTATAATATCATCG
GTATCCCTACTGCTGCTGGGGTACTCTTTTCCTCCACTGAATTCAATAGTTGGTTTTTAT
TCACGTAGTGTTAACCTTTTTTTATTGCTCATGGTTCACAAATTATTCACTGTATATCTG
TTATTGCAAGTAGTGCCAAAATATATGTGAACTTTCTAATATTCTATTTGATAAGTTACA
CTTTCATGAATCATTTTTCTATTTTTCTGATCGAGTCTTCTCCATCTTATTCATGAAAAT
TTTCATATGTAGCCTAAACTCTGACAGCCTTGC
>Unigene0000262
CACTCTGATAGAGGTGATTACCATAAAGGTTCACAAAAGACTCAAGATTTCAAGAAAAAG
TAGACTTCTAATTTGAAAACCTCTATGTATTACCGTTATGGTGAACCTGGACATTGGGCA
CGTGGTTGTCATGGTCCACAATAGAAGGTTGATATCATGGCTCTAGAAAGACTAAAGCTC
ATGCAATGGAAACGAATATGATTATTGGAAAAGAAGATGTTGAGCATCTTGACCGAATGA
TTGATGAAACAGAAATTCCTATTGAGGCCATTGCTCGTCTGGACAGTTCTGATTTCTGTG
ATAATCCATATTGAGATCTACTTAGCCATGGAGTTTAAGCCAATTCAGTGTTGAAGTTGA
TTATTTAATCTATTTTCTCTTCCTTTGTTTTATTTTAATCTGAATAATGTTCATAAATCA
TGCTTACTTAGTTTAAGTACTTTGTTTGAATTCACTTTGGATTTGACTAAATCATTTTTA
GTTGATTGAAAATTGTTTTTGATCATTTAGTTACA
>Unigene0000263
TATACATCGATTAATACAAAAATATATTGTCTTATTTTCAAGTTGGTATCAGAGCTATCT
GTCTTAGGGTTTTAGCTTCCGCCGGTGGCGGCTCTTGCCGTCGACGGACCCATTTATTTT
ATTCACCGGTGGTCTTCGTCTCTCTTTTCGAGTTTTATCTTTTATTTCATTTTTTATTCC
CTACACACGCATACGAAGGTCTTCCTCCCTCACCTTGTTTCTAACGCCAGTTTCATAATC
GTTATCCCTTACATTCGTGTCTTCCTCCTTATCTCCCTCACGCTGCCATACAGGAACCAG
ATCACCGTCTCTCTCTCTCTCTCTCTCTCTCTCTCTCTCTCTCTCGATCTTACTTCCTCT
TCATATAAACCGTTTTTGACCTTCGTTAACCGTTGATAAATTTGTTCAGCGTTTCAACCT
CCATATCAGTCGTACCTACAATCAATTCACACCAGGGCATGATGGTTTACCTTGCACCGA
CGATTATCACCAATCATGGATCAGATACACCACCTGACATCATCTCGATTTACTCTGACA
AGATTTATAATTCTCTCTTTTCGTATCAGATCTAGATCAAACCTTGAATTTCGGCATTGC
TGCACATCGGCCTCGAATGCGATGCCCTTTGCTCTCTTCTCCATCTGCGATAAAACCCCT
GCTTCCTCTTCTATTCTCCTTACGACCTCTTTTCCGAGTTGGGCACCAGAGTTTTATTCG
AGGTTCTATCCAAATCACCGAGTCTATGGGATCAATACATGACTAGAGGTAGGCGCACGA
TGTTGCCAGAGGTGATAATTCGATCGATTCCTAGTAGGGTTCATACTCACTCGCCGGCAC
GCGTTGGTAATAGTCAAGAATCACCAATTATGGAGGAAATTTCGATTATCCTGTTCCGAG
GACCGAGCACTACTGGCACAACTTCATTCACCTCTGATGGCCCAAACGTCTCTATGATGG
TTGCTTCATTTGTCTAGGTCGGCATGTTGGTTCGACTGTGGTTTGCGGAGGTTCTGTCAG
TGATAGCTGGTTCGTCTTCCACCATTTGCTGGCCTATTTTGTCCATTTTCGGTAAGGATT
TTCTTCTGGCTGTGTTTTGTGTTTTCTTCTTGTTCGGGAGACCTGGTTGCTTGCGAGGTT
TGCAGGTAGGAGAAGGACTGTGACAGATCATATTTATTTTGGTTGTGGTGTTTATGTGGT
CACGTGGTCCAAAGTAAAAAAAAAAGGGTTGGATCCGTCATTACCTTTAGTGAAGCACAA
CACAAGTCTGCTTGATACATGTGAAGTTCAAAGATTATTTATTTGATAAATATATGCTGG
GCAAATAGATGGGTTTATAAGTTCTGGATCAGTTTAAGTTCTCTCGTGGGCCTCTATTCT
GCCTCCATTTATTTGGGCTGGATTGTTTCGTGTTATTTAGGCCAGCTATTGTTGTTATCT
GTTGCTTTCTTCCAAATACCGGGTTCTTATTATTTAGATTATTTGGTGTCCATTTTTAAT
CTATCTCAACCTTTTTTTTTATCCATCATTTTCCACCGAGTAATCGTGTTCAGGGTTTTT
CAGTGATTTATCCTTTTACCTGGAACCCTTTTCTATGTGATCTTAGGTTTAAGACGGCAT
TTACCCTTACCTAAGAATCACCTTTTATCCGAGCTCGGTGTGTTATCATCCAGCGACGGT
TTCGGTTTTTCATTTATCATTTCGTAAGGGCCTCTTGTTCAAGATGTGTTTTACCTTTGC
TTGAGGTTAACTGGGTTCTTCGAGTTTAAGATGTCCTACCTTGCCTGGAG
>Unigene0000264
GAGCTAAATGGGACCACCTTGCTTCAGTTGTTGGCTCAGCTGTTAATGTACATTCTTACA
ATGATATTATGACTCTTACTGCCACAGCAGCTACATGTATTGTTCTTAGCACTCACAAAT
GACACAATTTTGTCCAATATTAACTTGAAATTTGCCCAAGTTTCAACAAAATTGCAAACC
TAGTATGCAGCATTAATAGGGGCAACAACTGTGAAGGCAAGAGCATTGAAGGAGGTTTGG
AGTACTGCAACAGTTCTCCCACTCGAAAAAAAGATAAGGTTTGTAGGCACCATAGATAAC
TTCACTCATCCGAATGCTAAATCCAATGGAGAAATTGCGCCCAGATAATATTTTCCTGGA
GTTTGTAGTCAAAAGTTCCTTGCCAGGGCTTGTGAACTTCTTAAACAAACCCGTAAAGGC
GATCTTCACTGGAAAATAGTCTCCATCTATATTAATCAAGCAGGCCAGGTGAGATCTTCT
GCTGTAGCATATCTATATCAGTTTCTGTTGGCATACGCACCAAAGTAATCAGAAAATAGC
AAACAATACACGAAAAAATATAACATGTATTCACTTGATCAGACACGAAAATATGTAACA
TGTATTCACATGATTTAATCACATTGTGATCTATGTGGCGAGGCAACAAGAATTCACTAT
GTAGAAAACTGTGATGATACGTTCAGTGTGATCTATGTGGCGAGGCAACAAGAATCCACT
ATGTAAAAAACTCTGATGATACAATGAGTCTCACTCCAAACCGCGTTACACCCGTATCTC
TTTCTCCCATGGTGGCTATGTTTTTGTGTTAGGCCGAAACCCTAGTATTATGGTTTATAA
GAGCCAACTTCACCGGGT
>Unigene0000265
GCTATCTCACCCAAATAGAGTTTAATGATCGGAACTCAAAACATATGAGATTATGACTAA
CATGAAATGCATTATGGCATGTATGAAATATGCAAAACAAGATTATGAATGTGACTCACA
CGAAAGACAATTACAAAAAATCACAACGACCAGCTTAGCTTATGTAGTGAGGAGCGTGAG
AGGAAATTACTGACAGGGCATGTCAATATGATTATGAGTAAAGATCTCAAAAGGTTATGC
ATAAGAGATATATGAAGTGATGCATATAAAATATATGATAAAAAGAGAATTATTAGAACT
ACTCACCAACTATATCTCAAAGAGATAACCCTTTGGGACCCTGAACGAACTGGATGTCCA
CTCTCCTTATAATTTGGTCATTGTCTCTTGTTCTGTGTTTTTGACACTCCCTTGTCGATA
GATAAGACCCGTTTTGCCCATCAGCAAAAACAAAACACTATAGAGGCCCTAGTTAACACT
TTTGCTTCTCTCCCTTGTATCTCTTGACAGCCTTCCTGGTTATAATCACCACGCTAAGCA
CGAACGGTCCCTCCTGATACTCTCTCATGTCTCAATCAACATACAGAGCCTTCTTAATAT
TTAGAAATCAAAAGACAGAGACTGTGAGAAGGACTCTCTTCTTGGCCAGGCCGTAAGTAC
TCCCACAGACAGAATTTATCGTCTGGATGCACACTTAAAGAGACCTCACCCGCATTAAAA
AACAGATGGCTATGAACTCACAGTTACTGGTAGATATTGGCCATTCTCTTCTATCAACGA
CATAATCTCCTTCTGTGTGGCTCTCACTCATCTTCAACGAACCAGAGAGAGAGCATGAAT
TATGATTAACTTGTTATCCAGGGAATTAATCTGGCCCTCTGTATTATGAATTCGGCATCG
GCAAGAAGCTCAACATGCCTTTGGCCCTTTTATCTTCATCCGTCCGACCATCTCCAATGG
TCAGAAAAAGAGACCAAACCTTATCCGTAAAATGCAACTCCTCCTCAACGGTTAGAAACA
TGAGGCCAGTAAACGTGGATCTTGTCCCATCGTCTTATCTTCTCCACCGACAAGCAGAAA
GAAGGAGTTCATCAGGCCCCTGATACATCAAAATATATGGGGACCAACAGAGTGAACCTG
TCTGTTAGTTGGACCAAGTTCAACAAACACCAAGCTTATCCATCAGCCAGGTGTCACCAT
CGACTACAGCCGCGAAGGATATGTCGAGCCAAACCTTATCTTAAGGCAACAGATTAATTT
TTAGTTTCTGCCAGCTCAAGAGGATCGCCGAGAAAAAACTGGAGATGGTCGGAAAGAGCA
ACGGGTAGAATTGGCAGCATATCCAGAGGGAATATGCGAATCTCATAGAGGAATATGCCA
TTTGAGATGAGACGTGGCAACAGAGGTCAACAAAGCTGGCGTGTTAGACACGCAAGGGAG
AGAATGAAGCCAGCGTAAAGATTAAGAGACAAGCAAAAGTGAGTTAGTAGAACTGGTCCA
CGCGCCCAATAATATGACCCACGCGAGGTCAGCAAATAATGACTGGAAAATGACCCGACG
ATCAAGAAATTTAATATAACATGGAACACGCGACAGCACCTCGAAAGAACGCAACCAAAC
TAAACCCTTATTCATTGACCCGGTTCTAAACCCGTGAAAGCCACAACTTATTACAAAGAA
TAAATTACTCGCAGGGATGAATCCAGAGGAATTAAGTGCATAGGGATTAATGCGGACTGT
CAAATGATAGGTAGAAAACAAATGAAAGGCTGACAAGCTTAAGTTGGGATCCGCAAAGCT
TGTTTAAAAAATAAATCAGAGGAGGTACAACAAACAAACCGGGTCCTGGTTTGTGATGAA
ACAAACACCTAACTGATTTAAAATGATAATTGAAATTTTTAAAAATTGATTTTTCAAATC
ATAAAAAAAATCTTCTCATTTTGAAAACAACACTGAAATTTTATGATGTGCACTTAAAAC
ATTTAAGGCTAAAATTCAAAATCTCAATTTGAAAAGTAATTTTGGATCAACGCACTATGA
CACTAGCAATCAACCAACTCACACATGTATGAAATGCGATGCAATGCAATTCCCACTCTG
CACAATTACGATGCAACCGGGAGTGAGGACACCTATTCTAACAAACCGGTTGGTCATAAA
AATGACATTCGACGTGCGGTGCCGTTTCAATCTCCCCCAATGGCAATTTTATGACAAAAC
ACTTTCTTCGTCTTGGTTGATTGCAGGATCGATTCTTGCACACTTGAGCTTTCTTGATTT
TGAGAAACGAGTTTTCTTCATCTTCAAGAAATACGATTGTTTCATCTTCAAGGATCGAAC
TTTCTTCTAGTTCAAGAAACGAGCTTTGCTCCCCCTGAGGTTAATAATCGATTCGAAGCT
TTCGGTTTTCTCCCCCTATCTTCATACCTGCAAAACAACAAGAGAACTACCTTTTCTCCC
CCTTTTTTTCATAACAAATGCCATATGCAATAAAAATAGAAAATAATGCATGAAAGGGGA
CTCAGTGCAAGTATGAGATGCATGACGAGTGTTCTAACCAAAGTGTGTGACCGGACTCAC
TAAATAAGACACAAAAAGAAAAGTAAAAATAAAATGCAGAGAAACTACAACTCACACACA
CAACCACAAAAATAAATAACACTAAATAATAAGTGAGGTGTGAGAGGGACATTAATCAAA
TGTCATACCCAGGCATTTTTCCCTTCTTCTTTTCAGAGGCAGGGATTTTTGAAGTGTGGT
GCCACCATGGTTCATCATGAACCTTCACAACACGATAGACTTGGATAGTGTGAGTGGGTT
TTGAGGCATTCAGTTTAGCTTGTCTCTTGGTCATCTTAAGTTTGCATTCAAATTGTTTAT
GACCACGAATACCACAGTAATAACAATGGAAGGTTTTCGAGTTAAGTTTAGGAATGTGAG
ATCTCATGTTGGATTTTTGAGTATTCTGTTGAGTAGGAGGTCTTGGAGTAACATGAATAG
ACTTTCTCTTGGGATTTAAATTGTTCGCTGTCTCGGAAAGGAACCCAAGTCCAGTCTTAT
CATGATACCTCTTACCAATACTCAACATCTCATCCAGCTTCTTCCGACTATCAAGAAATT
TGGAATTTAATTTCTCTAACTCATCGATCTTAGCAATTAATTCCATATTCAATTTTTCAA
CACTACCAAGCTTCTCTTTTAAGATCATGATGTCCTCAAGAGTCTTTTCAAATTCATTGT
ATTGGCGATCTTTATCTTTTAATTTTTCATCTTTGCCTTTTAGATCGTTTACCAATTCAT
TTAGTTCAAAAATTTGAGACTCAAGGTTTTCATTGTGCATCTCAACTTCAATGTTCTTAG
AGCAAGAAGCTTCAATCAACTTAAGAGATTGGATTTCAGATAGAAGGTTCTTATTTTGAA
TTTCCAATTTCTTGTTCTTACTTCCAACACGGATGAAATCTTCAAAAAGGTTATTGAAGG
CTTCTTGAAGATTTTCTTCACATTCACTCTCACTGTTCTCAGATTTAGATTCAACCTCAT
CCTCAGTATCCTCCACAATCTCATTAGATAAATCTCTTCTAACCATCAAGGCATACAATT
GATCGTCTTCATTCTCAACTTCAGATACATCATCATCACTACTACTCTCGCTCCATGTAG
CTGCCATAGCTTTAGTTTTTGAAAAAGATTTCTTGTTCTTTTTATTAGGGCATTTCGGAG
ATATGTGACCATACTCATGGCACTTATAACATTGAGGGTTGTAGGATGTGTCTCCAGTTC
TTCGAAGTGTGAAACTTTCTAGTATCATTATTCTTTTTAGAGGCCAAACCTCTCTTGAAG
AATTTTTTATATTTCTTAGCAATCAAGGCAAGTTCACTTTGAAGATTTTCTATGAATTCA
AGACTTTCAAGAGCATGTTGAGATTCTTCATCAGATGAGTTATGAGGGTTCTTAGAGGCT
TTAAAAGCAACAAAATTTTTCTTGGGAGCTCCATGTTTCAACTCGTAGGTTTGAAGGTTT
CCTATAAGATCTTCTAACTTCATTTGTGTGATGTCTTTTGATTCCTCAATGGCATCGATT
TTGGATCTCCATTTGTCGGTTAGAGATCGAAGGATTTTTTAAATGATTTCAGAATCGGAA
TAAGAAACTCCTAAGCCCCAACTAGAAGTGACAGCCTCATTTAATCTAGTGTAATACTCA
TTAATGGTCTCGTTAGACTCCATTTTCATTGTTTCAAATTGATGTTTCAAAATTTGGAGT
TTAGAGCTCTTAACATGTGAGGTTCATTCATGGGTCATCTCTAAGATATCCCATGCTTGT
TTAGCTGAGGTGCAAGTGAGGATACACTTATACTCATCGGGAGTGACAGCACTAAAGATG
GCATTTAAAGCTTTGTTATTCATTTGATTTTCAGTTTTCTCATCACTAGTCCACTCTCTA
AAAGGTTTAGAAATAAACTTAGAAGAATCATTAGGATCAATCCTAGTGGGTTCTAACCAA
CCTTCATGAACACTAATCCACATTCTTTCATCTATAGATTTTAAAAAGATCATCATGCGG
GTTTTCCAATAAGCATAGTTAGTACCATCAAAGACGGGAGCTTTGTTGATAGAACTATCA
ATTGAATTCGACATGGCGCAAAACGAAGACAAGGAAAACCAATAGGATCTAACTCAGGTG
ATTAAACCTAGGAAGAGCAACCTTGCTCTGATACCAATTGAAAGTGCACTATTGGATCCT
AGAGGGAGGGGGGGTGAATAGGATCTTTGTGATCTTTTTGAAAATCTTTACCAATTTTTA
ATTTAACAAAGTGTAGATAATGAATTTGATTTATCATAGAAAATCCAAGCTTGAATTGAG
TTGATTAAAAGTGTTGAGATTACAACTTGTGTGTGATAATATATAAGCAAGCATAGAGAG
GAAAGCAATAAACAACACACAAGGATTTATAGTGGTTCGGCAATGCCTACATCCACTCCC
AAGCCTTAAGGGCTCGGATTTCTACACTATGTAAATTCGGTTTAAAAAGGGAAACCGAAA
ATATCTCGTACAATATGCTTTTTGGTTTATAAATAACTGTTGATTTATGTGAGAAAATCA
ACAAACCAAAACAAACACTTGGAGAAGGTTTCTCAAAGGCTAACCTACAACCGGTCCTAT
GGTTTCTCAAGGGGTGACCACAAACATATCATATGGTTTCTTAAGGGATAACCAAAAACA
TAAACTATGGTTTCTCAAGGGTTGACCACAAACCAATTCCTAAGGCTTCTTAAAGGATAA
CCTAAAACCAAACCTATGGTTTCTTAAAGGATAACCAAAAACCAATTCCTAAGGTTTCTT
AGAGGATAACCTAAAACCAACACGAAGGTTTAGAAG
>Unigene0000266
CAATGTTTTAATACTCTCTTTCTCGTAGTTATTTAAAAGCCAAACAACGGCTGAGATCTA
AAAATAATAGAGCATAAGAATTTTGCGGCTATAAAATGAAGTTAGTAAAAAATATATATA
AAAATGCTTAAGCGACGTCACCAATAAGCACCGCTCAGGGTGCCTAGGCGTACACTGCAT
CACACAGAGGGTCTAGGCATTTCTATTAGCACTTAATGCCTCGCTTTTGACAACAATGAC
TGCCCAACAAGTCTATCAAGGTATTTTCCATTGAACTGCCGGCTATAGAAGTAACCCTAA
GGAAATAAGTTTTATGTGGGCTCCGCCTCAGGCACCCTTTCAACTAGTTTGACCGGGGTA
AAAAATTGAACCCACCCAACTTGTTCAAATCATGCACCCTTCATACGTATTCCGTCAGAG
CCAGCAAACATCTAATAGATGTGATAACCCTCCAATGATCGGTTTGATTAGATACCCAGG
CCTATCAGTCATGCAAGGCACAAATCCGACATCATAAGCAACTACACCCAACGAGTAATC
CATATAAAATAAAGATAAAGCATGGCTATGCAACACGTGAAACTAAACACTACGCCTCAT
TTGTATACTTGGAGGACAAAATCTCAATTAAGAAAAATCTGTTTTTTTCAGATTAA
>Unigene0000267
TGGTCATTGAAGTTTGTTTTGCAGTGAGGTTCTAACTTTTTTATATCATAACTGCCTAAC
TTATATTGGCAGTGTGAGAAACCAAAAAAGGTGCAAGAAGTGGCTAACATTGCATTTGTA
TTTGCTTCTAGAAGCATGGATGAAACGAAAACGTAGATGAAATGAAAACCTACAGTTATG
TTACAGAATCAAAAAATTAAAAACCCTTCTTCAAACAGAATTTGAAATAACATTTGTGCT
CCATTTTATCACATCAAAGAACTCCTAATTAGTCCCATTGAAGCAGCGGGGGGTTTCAGG
AGCTCTCACTATAGTACTTTTAATCTGAACACATCAGTTTTATTATGGCATTTAGATCGA
TTACATAGATGAATCTAAATTTGTCATGTATTACATATTTTACTACCTAAAAAACAAAAT
TATATTTTCTTAGTTTTGTAAGAACTATGATCCAACAAATAAAATAGGGTAAAAAAGTTA
CTGTTATTGATATCAATAAAGAAAAACAAAACTCGTAAAAGAGAACCTCACAACTGACTC
CAGATTTCCTTCTGGCATATAAAGGAAGGAAGACACTCTGGAATTAGGCTCATAATTATG
CCACAAATTTGAACTGAGCTCATCCATCACGTACCTAAAAAGTAATCTAAAAAAAAAAAA
ATGTCTCATGATAAATAGCTCTATATCAAAAATATTTTCCATGGAAATTAATAAACCATG
CCATATAGCACCACTAAGATCCAAGGAAAGTGCTACACCTAAAGAATAATAGGCAACTAC
TTCGATAGTTTCTTGTGTTAATTTCCATGTCAATCCATACTTCAAATACAATCAATTGTT
TAGTGAAAAAAGGACTCGGCTCATCCATTATTATGGAGAACTAGATCATTGCGGAGAATA
AAGCTTGTAAACTGCAAAAACGGACTCGGCTCAAAACTAAGAGAGTTAAATTGCTGTTGA
TATCAACAAAGGAAAATAAAACTGGCCAAAAGAGAACCTCATGACTGACTATATATTTCC
TTATGGCATATAAAGGAAGGAAGACACTCTGGAATTAGGCTCATAATTATGCCGCAAAGT
TAAACTGAGCTCATCCATCACATACCTATAAAAAAAACTAAAATAAAGGCAAACCAGAAT
CTTCTCCAACACCGGCGAGTAGCATCGCTCAAACTAGGTCGATACCCAGCGAGTAGAACC
GCTCCAAGCTAGGATTAGATATCAAACTTTTGTAGATTGATAATACATGGGGTTGTAAAG
AATAATATAACAGTGAACCCAGGTTGTATGGTCTTGTTGATAATAAATAAACACTGAGAA
GAGGAGGAATAAAAGCATCAAAAGATGGCATATTTCGTGCACATAAAAAGAACCAAATCA
TTATGGAGAACCAAGATTATAAATAAAATAGTAGCTAACTTTATCGCAAATTCGATAACT
CTCATCCCAAAAAATTTAACAATTGAATTGGTATGAATATTTACAGTATTCCACTGTAAT
GCATTGAAAAAGTGACCATACACATGATATAACAGAGCTAAATACGGCACTAATAACATT
TTGCAAAATCTTATAAAACTCTACAAAATAAAAAAGAAAGGTTGAACCGAGCTCATCCAT
CACATACCTATAAAGCAAACGAAAATAAAAGCAAACTAAAATATTCTCCAACACCACGGG
TCTTGTTGATAATAAATAAACACTGAGAAGATGAGGAATAGAAGCATCAAAATATGGCAT
ATCTCGTGCACATAAAAAGAACCAAATCATTGCGGAGAACAAAGCTTGTAAATAAAATAG
TAGTTTAATTCATTGCAAATTTGATAGCTCCCAACCCAAAAATTTCAATAGTTAAACCGG
TATGTACATTTAAAGTATTCCACTAGAATGCATTGAAAAGTGAACATAAACATGATATGG
CAGAGCTAAAGACATCTCTAATAACATTCTGCAAAATAATATAAAAACCCTACAAAATAA
AAAAAATAGCAAAGTTGAACTGAGCTTATCCATCACATACCTTTAAAGCAAACTAAAATC
AAATCAAACTGGAATCTTCTCCAACACCAGTGAGCAGCGTCACTCAAGTCAAGCCGAGAC
CCAGCAAGTAGCACCACTCCAAGGTGGGATTAAATATCAAAATTTTACAGACTAACAATA
CATTGGGTTGCAAAGAGTAATATAATAGTGAACCCAAGTCGTATGGTCTTGTTGATAATA
AATAAACACTAAGAAGAGGAGGAATATAAGCATCAAAAGATGGCATATTTTGTGCACATA
AAAAGAACCAAATCATTAAGGAGAACAAAGCTTGTAGATAAAATTGCAGTTATATTCACC
ACAAATTCGATAGCTCCCAACCGAAAAATTGAACAGGCATGCACATTTGCAATATTCCAC
TGTAATGTATTGTAAAAGTGAACATAAACCTGATATGGCAGAGCTAAACACGTCTTTGAT
AACATTCTCCTCCAAGAAGTGTTTCTATTTGAATTCTACCCGCATCCTTGGTCATTTTTG
ATGAATTCTCTAGTTTAAAGCTTATTCTGCACAAATTCAACAAACTGTAAACTAATTACG
TTAGAGAATCGAAAAGTAAAATCAATGTTGAATTGGTTTTGAGGATCTCAAATTCTTAAT
CAAGGGGCTGAGAAAAACTTCAAAATCATATGACCAAGCTAGAACCCTAAAACGGGAGAT
GAAGAAGAGAGCAGCGATAATCGCGAGCGAAGAGATCATAAGTGCGAGTGCTTCGAGTGA
GAGGCGAAGAACTGCAGTAAGGATAAGATCGAGTGATAGCAGATCTCCGTGTTTAGAAGA
CCGCGAGTAGGCGAGATTGAGTTAAAGAGAATTCAAGAGATACGGTGTAGGGTTGAGAGT
GGGACAATGAGAGACCGATAGCGGAAGAGTGAAAATTCGGTTGAAATGAAAGAGGGAATG
ATAAGGATCGAGAGGCTCTAGAGAGACTAAATGGTATTTGATCATTT
>Unigene0000268
GAATAAGGTACTCTTTACTATAACATTAGTATATTTCTATGCCTATGTAATTAAACAAGT
GTCTCCACAAGCCGGAAAATCCAAAACCAGGCACTGCCAAATTCTATGGCTCGATTTTCA
ATTAGTGCCTTAATTGAGAAAGGACGCACCGTGCTCTATTTACAAAAAATGCATGTAATA
AGAACTTATGATGACCAATTAACCATGATGATCAAAACAAGATGCAAGAAACTCTACATG
AGATTTATCACCAGAGAACCATGATTCATGCTTCTGAAAGTATATACTTACTAATTCCAC
GGGGAGCAAAAACTTTGAATGCTGCATCAATAGCTTCCTTATAGTTGTCTTCATCCATTC
CTACCATCCTAGTTTTGAGAAATTCCTTGAAATCTTTTTTCTCCTCTCTGGTAGATGGAA
GGCTACCATCACAGATATTGGCCCACCCTTCTGCCATCTTGACAAGAATGACAACATACT
AGTGTGCTTATGAGCAACAGGATCTGACACGCTTAAATCAATGGTTTCCGTAAAATTATT
GTCGATAAAAACACAGTTAGTATATTCATAAAGAACTCAAGATGTAAATTGACTCATGCC
AACATGGACAGGCCAAGAGGAAAGAAAAAAACTCACCAGCAATAATCAATGCATGAAATA
CATGCATAAACAAATTCAACAAATAAAAACACATAAATGTAAAAAGCTTTACCTCCTCAG
CTCAGGCCATGGATTGTTCAATTGGAGATTATCCAAAAAATGGTCACACTTTTATTCAAT
TATAACATGTTCCTTCAAACTGATCCGAACAAACCCAGTAAGGCCATAAGAGCAAGCATA
TATTAACATCACATTTGCCTCCCTACAAATTCTATCCAGCTTTATCATTGAATCTTCCAC
CAGCTGGTTGAATGGGACAGTTTGTACTAGAAACTCCATCTTGCCATGAGATTCTCGTTG
CCTCTATTCTAAATTTAGAGCATATTATCGTCGGAGAAAACCAACCCTAACTCGCCGATG
TGGTTCCCGGGGAAGAACCCTAACTCGCCGATGTAGTTGCATTGAATTTTCGTCGGAGAA
[truncated: 71,787,111 more chars]
