# Supplementary material for: Abscisic acid–induced transcription factor PsMYB306 negatively regulates tree peony bud dormancy release
Source: Plant Physiol. 2024 Jan 11;194(4):2449–71. doi: 10.1093/plphys/kiae014 (PMC10980420; doi:10.1093/plphys/kiae014)
Supplement: kiae014_Supplementary_Data [file kiae014_supplementary_data.zip › Supplemental Tables S1S6.xlsx]

## Sheet: Table S1
Supplemental Table S1 Statistics of RNA-Seq dataset during bud dormancy release of tree peony.
Items	Number
Raw reads at S1	148042094
Raw reads at S2	132778194
Raw reads at S3	142134772
Clean reads at S1	147877618
Clean reads at S2	132629088
Clean reads at S3	141962888
Total assembled unigenes	79300
Annotated unigenes	36462
Total assembled bases	69717630
GC percentage (%)	40.87
Unigene size N50 (bp)	1444
Maximum length (bp)	16202
Minimum length (bp)	201
Average length (bp)	879

## Sheet: Table S2
Supplemental Table S2 All the unigenes from RNA-Seq data in tree peony buds.
Gene ID	Symbol	Description
Unigene0000001	--	hypothetical protein VITISV_003813 [Vitis vinifera]
Unigene0000002	--	PREDICTED: uncharacterized protein LOC104788791 [Camelina sativa]
Unigene0000003	--	-
Unigene0000004	--	-
Unigene0000005	--	Integrase core domain containing protein [Solanum demissum]
Unigene0000006	SAD3	PREDICTED: stearoyl-[acyl-carrier-protein] 9-desaturase, chloroplastic [Vitis vinifera]
Unigene0000007	--	-
Unigene0000008	--	-
Unigene0000009	CARA	PREDICTED: carbamoyl-phosphate synthase small chain, chloroplastic-like [Gossypium arboreum]
Unigene0000010	--	-
Unigene0000011	SIRP1	PREDICTED: E3 ubiquitin-protein ligase RNF181-like [Capsicum annuum]
Unigene0000012	--	LOW QUALITY PROTEIN: DUF659 domain-containing protein/Dimer_Tnp_hAT domain-containing protein, partial [Cephalotus follicularis]
Unigene0000013	--	-
Unigene0000014	--	-
Unigene0000015	--	-
Unigene0000016	--	-
Unigene0000017	--	-
Unigene0000018	--	-
Unigene0000019	--	-
Unigene0000020	--	Retrotransposon gag protein [Corchorus capsularis]
Unigene0000021	--	PREDICTED: transposon Ty3-I Gag-Pol polyprotein isoform X1 [Daucus carota subsp. sativus] [Daucus carota]
Unigene0000022	--	-
Unigene0000023	--	cell wall-associated hydrolase, partial [Phaeodactylum tricornutum]
Unigene0000024	--	Retrotransposon gag protein [Corchorus olitorius]
Unigene0000025	--	PREDICTED: uncharacterized protein LOC107881990 [Prunus mume]
Unigene0000026	--	-
Unigene0000027	TBR	PREDICTED: protein trichome birefringence [Jatropha curcas]
Unigene0000028	PDR3	PREDICTED: pleiotropic drug resistance protein 3-like isoform X2 [Prunus mume]
Unigene0000029	PXG4	PREDICTED: probable peroxygenase 4 isoform X2 [Populus euphratica]
Unigene0000030	--	PREDICTED: pentatricopeptide repeat-containing protein At5g65560 [Vitis vinifera]
Unigene0000031	--	PREDICTED: uncharacterized protein LOC104880771 [Vitis vinifera]
Unigene0000032	--	PREDICTED: uncharacterized protein LOC102623256 [Citrus sinensis]
Unigene0000033	MAIL1	PREDICTED: serine/threonine-protein phosphatase 7 long form homolog [Pyrus x bretschneideri]
Unigene0000034	--	-
Unigene0000035	--	-
Unigene0000036	GIP	Retrovirus-related Pol polyprotein from transposon TNT 1-94 [Cajanus cajan]
Unigene0000037	--	-
Unigene0000038	--	-
Unigene0000039	--	-
Unigene0000040	--	hypothetical protein BVRB_5g127080 [Beta vulgaris subsp. vulgaris] [Beta vulgaris]
Unigene0000041	At4g18596	pollen-specific protein [Vitis pseudoreticulata]
Unigene0000042	--	-
Unigene0000043	Act5C	Actin-5C, partial [Anthurium amnicola]
Unigene0000044	--	PREDICTED: protein transport protein SEC23-like [Gossypium hirsutum]
Unigene0000045	At5g59910	PREDICTED: probable histone H2B.1 [Malus domestica]
Unigene0000046	At1g07790	PREDICTED: probable histone H2B.1 [Vigna radiata var. radiata] [Vigna radiata]
Unigene0000047	--	PREDICTED: LOW QUALITY PROTEIN: pentatricopeptide repeat-containing protein At1g12300, mitochondrial-like [Prunus mume]
Unigene0000048	--	hypothetical protein VITISV_041690 [Vitis vinifera]
Unigene0000049	--	-
Unigene0000050	At5g66675	PREDICTED: UPF0496 protein At5g66675-like isoform X2 [Tarenaya hassleriana]
Unigene0000051	HMG1	PREDICTED: 3-hydroxy-3-methylglutaryl-coenzyme A reductase 1-like [Malus domestica]
Unigene0000052	HMG1	PREDICTED: 3-hydroxy-3-methylglutaryl-coenzyme A reductase 1-like [Fragaria vesca subsp. vesca] [Fragaria vesca]
Unigene0000053	--	-
Unigene0000054	--	-
Unigene0000055	Tf2-12	pol protein [Cucumis melo subsp. melo] [Cucumis melo]
Unigene0000056	--	-
Unigene0000057	--	Retrovirus-related Pol polyprotein from transposon TNT 1-94 [Cajanus cajan]
Unigene0000058	--	PREDICTED: uncharacterized mitochondrial protein AtMg00810-like [Malus domestica]
Unigene0000059	--	-
Unigene0000060	--	ATP synthase subunit alpha, partial [Dorcoceras hygrometricum]
Unigene0000061	--	-
Unigene0000062	--	-
Unigene0000063	--	DUF674 domain-containing protein, partial [Cephalotus follicularis]
Unigene0000064	--	hypothetical protein VITISV_013228 [Vitis vinifera]
Unigene0000065	--	-
Unigene0000066	--	PREDICTED: uncharacterized protein LOC105971513 [Erythranthe guttata]
Unigene0000067	--	PREDICTED: uncharacterized protein LOC105954341 [Erythranthe guttata]
Unigene0000068	--	-
Unigene0000069	--	-
Unigene0000070	--	Glyco_hydro_10 domain-containing protein/CBM_4_9 domain-containing protein [Cephalotus follicularis]
Unigene0000071	--	PREDICTED: uncharacterized protein LOC107803421 [Nicotiana tabacum]
Unigene0000072	--	zinc finger MYM-type protein 1-like [Asparagus officinalis]
Unigene0000073	--	retrovirus-related Pol polyprotein from transposon TNT 1-94 [Dorcoceras hygrometricum]
Unigene0000074	RPS7	PREDICTED: 40S ribosomal protein S7 [Citrus sinensis]
Unigene0000075	--	-
Unigene0000076	--	zinc finger MYM-type protein 1-like [Asparagus officinalis]
Unigene0000077	At4g34400	PREDICTED: B3 domain-containing protein Os01g0723500 isoform X2 [Vitis vinifera]
Unigene0000078	EXL4	PREDICTED: GDSL esterase/lipase 4-like [Juglans regia]
Unigene0000079	--	zf-CCHC domain-containing protein/RVP_2 domain-containing protein [Cephalotus follicularis]
Unigene0000080	--	-
Unigene0000081	--	-
Unigene0000082	--	-
Unigene0000083	--	-
Unigene0000084	--	-
Unigene0000085	--	Retrovirus-related Pol polyprotein from transposon TNT 1-94 [Cajanus cajan]
Unigene0000086	--	hypothetical protein VITISV_017108 [Vitis vinifera]
Unigene0000087	--	hypothetical protein CCACVL1_16302 [Corchorus capsularis]
Unigene0000088	--	PREDICTED: U-box domain-containing protein 9-like isoform X1 [Gossypium raimondii]
Unigene0000089	--	-
Unigene0000090	--	gag-pol polyprotein [Glycine max]
Unigene0000091	--	reverse transcriptase [Corchorus capsularis]
Unigene0000092	--	UBN2_3 domain-containing protein, partial [Cephalotus follicularis]
Unigene0000093	--	Cysteine-rich RLK (receptor-like protein kinase) 8 [Dorcoceras hygrometricum]
Unigene0000094	KAT1	inward rectifying shaker-like K+ channel [Vitis vinifera]
Unigene0000095	RPL23	60S ribosomal protein L23 isoform X1 [Asparagus officinalis]
Unigene0000096	MAP65-6	PREDICTED: nucleoporin NUP188 homolog [Pyrus x bretschneideri]
Unigene0000097	--	-
Unigene0000098	--	-
Unigene0000099	--	-
Unigene0000100	--	-
Unigene0000101	--	T4.15 [Malus x robusta]
Unigene0000102	--	-
Unigene0000103	--	-
Unigene0000104	TY3B-I	Transposon Ty3-I Gag-Pol polyprotein [Cajanus cajan]
Unigene0000105	Os03g0733400	PREDICTED: zinc finger BED domain-containing protein RICESLEEPER 2-like [Fragaria vesca subsp. vesca] [Fragaria vesca]
Unigene0000106	--	pol polyprotein [Citrus x paradisi]
Unigene0000107	--	-
Unigene0000108	ARF6	Auxin response factor 6 [Morus notabilis]
Unigene0000109	--	PREDICTED: protein CHROMOSOME TRANSMISSION FIDELITY 7-like [Pyrus x bretschneideri]
Unigene0000110	--	uncharacterized protein LOC109789509 [Cajanus cajan]
Unigene0000111	--	-
Unigene0000112	--	-
Unigene0000113	--	PREDICTED: uncharacterized mitochondrial protein AtMg00810-like [Nicotiana tabacum]
Unigene0000114	eif2a	Ribosomal protein S4e [Corchorus olitorius]
Unigene0000115	DFR	NAD-dependent epimerase/dehydratase [Cynara cardunculus var. scolymus] [Cynara cardunculus]
Unigene0000116	ARP2	PREDICTED: 60S ribosomal protein L3-2 [Solanum tuberosum]
Unigene0000117	At3g51130	PREDICTED: UPF0183 protein At3g51130 isoform X2 [Phoenix dactylifera]
Unigene0000118	--	-
Unigene0000119	--	-
Unigene0000120	At5g08100	PREDICTED: isoaspartyl peptidase/L-asparaginase 1 [Vitis vinifera]
Unigene0000121	RPS21C	Ribosomal protein S21e [Cynara cardunculus var. scolymus] [Cynara cardunculus]
Unigene0000122	Spata20	PREDICTED: spermatogenesis-associated protein 20 isoform X3 [Vitis vinifera]
Unigene0000123	--	-
Unigene0000124	--	-
Unigene0000125	--	-
Unigene0000126	--	-
Unigene0000127	--	-
Unigene0000128	--	-
Unigene0000129	--	OSJNBa0057M08.11 [Oryza sativa Japonica Group]
Unigene0000130	--	OSJNBb0065J09.3 [Oryza sativa Japonica Group]
Unigene0000131	--	-
Unigene0000132	--	-
Unigene0000133	RECQL3	PREDICTED: transposon Ty3-I Gag-Pol polyprotein isoform X1 [Daucus carota subsp. sativus] [Daucus carota]
Unigene0000134	--	Retrotransposon gag protein [Corchorus olitorius]
Unigene0000135	--	-
Unigene0000136	--	-
Unigene0000137	--	-
Unigene0000138	MPC4	PREDICTED: mitochondrial pyruvate carrier 4 [Lupinus angustifolius]
Unigene0000139	--	-
Unigene0000140	PHR1	cryptochrome 2 [Paeonia suffruticosa]
Unigene0000141	--	hypothetical protein AALP_AA7G054800, partial [Arabis alpina]
Unigene0000142	--	-
Unigene0000143	--	-
Unigene0000144	DTX44	PREDICTED: protein DETOXIFICATION 44, chloroplastic [Vitis vinifera]
Unigene0000145	OPT1	PREDICTED: oligopeptide transporter 5-like [Ipomoea nil]
Unigene0000146	--	-
Unigene0000147	--	-
Unigene0000148	--	-
Unigene0000149	--	PREDICTED: FBD-associated F-box protein At4g10400-like [Populus euphratica]
Unigene0000150	At5g47030	PREDICTED: ATP synthase subunit delta', mitochondrial [Ricinus communis]
Unigene0000151	--	-
Unigene0000152	rps12-B	ribosomal protein S12 (chloroplast) [Ipomoea batatas]
Unigene0000153	--	-
Unigene0000154	--	Cytochrome P450 [Corchorus capsularis]
Unigene0000155	--	T4.15 [Malus x robusta]
Unigene0000156	PSD	PREDICTED: exportin-T isoform X1 [Nicotiana tomentosiformis]
Unigene0000157	pol	gag-pol precursor [Castanea mollissima]
Unigene0000158	XXT3	PREDICTED: probable xyloglucan 6-xylosyltransferase 3 [Nicotiana tomentosiformis]
Unigene0000159	CCR2	PREDICTED: cinnamoyl-CoA reductase 2-like isoform X2 [Citrus sinensis]
Unigene0000160	--	-
Unigene0000161	ACL1	PREDICTED: acyl carrier protein 1, chloroplastic [Vitis vinifera]
Unigene0000162	GIP	OSJNBa0088I22.18 [Oryza sativa Japonica Group]
Unigene0000163	INRPK1	PREDICTED: receptor-like protein kinase [Vitis vinifera]
Unigene0000164	--	-
Unigene0000165	RH3	Histone H3.3 [Gossypium arboreum]
Unigene0000166	--	-
Unigene0000167	EMB3004	3-dehydroquinate dehydratase 01, partial [Vitis vinifera]
Unigene0000168	--	-
Unigene0000169	--	-
Unigene0000170	--	PREDICTED: general negative regulator of transcription subunit 3 isoform X2 [Citrus sinensis]
Unigene0000171	--	hypothetical protein, partial [Citrus limon]
Unigene0000172	--	-
Unigene0000173	--	PREDICTED: A-kinase anchor protein 12 [Prunus mume]
Unigene0000174	--	-
Unigene0000175	--	-
Unigene0000176	RPS7	PREDICTED: 40S ribosomal protein S7 [Nelumbo nucifera]
Unigene0000177	CYP76C4	Cytochrome P450 protein [Gossypium arboreum]
Unigene0000178	--	Retrotransposon gag protein [Corchorus olitorius]
Unigene0000179	--	Retrovirus-related Pol polyprotein from transposon TNT 1-94 [Cajanus cajan]
Unigene0000180	--	-
Unigene0000181	UBQ10	PREDICTED: polyubiquitin isoform X1 [Lupinus angustifolius]
Unigene0000182	GB210	PREDICTED: nuclear pore complex protein GP210 [Vitis vinifera]
Unigene0000183	--	Retrotransposon gag protein [Corchorus olitorius]
Unigene0000184	--	uncharacterized protein LOC109720603 [Ananas comosus]
Unigene0000185	--	orf148 (mitochondrion) [Eruca vesicaria subsp. sativa] [Eruca vesicaria]
Unigene0000186	--	-
Unigene0000187	--	Retrovirus-related Pol polyprotein from transposon TNT 1-94 [Cajanus cajan]
Unigene0000188	--	hypothetical protein PRUPE_ppa015965mg [Prunus persica]
Unigene0000189	--	-
Unigene0000190	--	Retrotransposon gag protein [Corchorus olitorius]
Unigene0000191	--	-
Unigene0000192	--	hypothetical protein VITISV_038756 [Vitis vinifera]
Unigene0000193	--	hypothetical protein VITISV_043382 [Vitis vinifera]
Unigene0000194	--	hypothetical protein PRUPE_4G257700 [Prunus persica]
Unigene0000195	--	hypothetical protein VITISV_029115 [Vitis vinifera]
Unigene0000196	--	-
Unigene0000197	--	-
Unigene0000198	--	-
Unigene0000199	--	reverse transcriptase [Corchorus capsularis]
Unigene0000200	--	PREDICTED: G-type lectin S-receptor-like serine/threonine-protein kinase At4g27290 isoform X2 [Juglans regia]
Unigene0000201	--	-
Unigene0000202	--	-
Unigene0000203	--	-
Unigene0000204	--	-
Unigene0000205	Os07g0195400	PREDICTED: phosphoacetylglucosamine mutase-like [Pyrus x bretschneideri]
Unigene0000206	--	-
Unigene0000207	--	hypothetical protein VITISV_031500 [Vitis vinifera]
Unigene0000208	--	PREDICTED: pentatricopeptide repeat-containing protein At3g49730-like [Musa acuminata subsp. malaccensis] [Musa acuminata]
Unigene0000209	--	reverse transcriptase [Corchorus capsularis]
Unigene0000210	EF1	T6D22.2 [Arabidopsis thaliana]
Unigene0000211	--	gag-pol precursor [Castanea mollissima]
Unigene0000212	RE2	Retrovirus-related Pol polyprotein from transposon TNT 1-94 [Cajanus cajan]
Unigene0000213	--	T4.15 [Malus x robusta]
Unigene0000214	--	hypothetical protein PRUPE_ppa019964mg, partial [Prunus persica]
Unigene0000215	BGAL1	ribosomal protein-like [Oryza sativa Japonica Group]
Unigene0000216	ACR4	PREDICTED: ACT domain-containing protein ACR6 [Vitis vinifera]
Unigene0000217	--	OSJNBa0057M08.11 [Oryza sativa Japonica Group]
Unigene0000218	--	-
Unigene0000219	--	-
Unigene0000220	GIP	Retrovirus-related Pol polyprotein from transposon TNT 1-94 [Cajanus cajan]
Unigene0000221	--	-
Unigene0000222	--	-
Unigene0000223	--	-
Unigene0000224	--	-
Unigene0000225	--	-
Unigene0000226	--	GTP pyrophosphokinase [Morus notabilis]
Unigene0000227	PER53	Peroxidase 53 [Morus notabilis]
Unigene0000228	--	reverse transcriptase family member [Glycine max]
Unigene0000229	--	-
Unigene0000230	ABF2	bZIP transcription factor bZIP7 [Camellia sinensis]
Unigene0000231	--	-
Unigene0000232	--	-
Unigene0000233	--	-
Unigene0000234	--	-
Unigene0000235	--	-
Unigene0000236	--	-
Unigene0000237	--	-
Unigene0000238	--	-
Unigene0000239	--	-
Unigene0000240	--	BnaC09g29270D [Brassica napus]
Unigene0000241	--	Retrovirus-related Pol polyprotein from transposon TNT 1-94 [Morus notabilis]
Unigene0000242	Os06g0701100	elongation initiation factor 4A [Sesamum indicum]
Unigene0000243	--	-
Unigene0000244	--	-
Unigene0000245	CPK4	PREDICTED: sorcin [Eucalyptus grandis]
Unigene0000246	--	-
Unigene0000247	LSH4	PREDICTED: LOW QUALITY PROTEIN: protein LIGHT-DEPENDENT SHORT HYPOCOTYLS 4 [Daucus carota subsp. sativus] [Daucus carota]
Unigene0000248	SAP130A	PREDICTED: splicing factor 3B subunit 3-like [Gossypium hirsutum]
Unigene0000249	--	PREDICTED: uncharacterized protein LOC109169434 [Ipomoea nil]
Unigene0000250	--	-
Unigene0000251	--	hypothetical protein VITISV_015002 [Vitis vinifera]
Unigene0000252	--	-
Unigene0000253	--	-
Unigene0000254	ACS1	1-aminocyclopropane-1-carboxylate synthase [Paeonia suffruticosa]
Unigene0000255	RE1	PREDICTED: uncharacterized mitochondrial protein AtMg00810-like [Malus domestica]
Unigene0000256	--	-
Unigene0000257	--	Gag-pol polyprotein-like protein [Theobroma cacao]
Unigene0000258	--	hypothetical protein VITISV_035258 [Vitis vinifera]
Unigene0000259	--	-
Unigene0000260	--	PREDICTED: sugar transporter ERD6-like 5 [Juglans regia]
Unigene0000261	HMA5	PREDICTED: probable copper-transporting ATPase HMA5 [Eucalyptus grandis]
Unigene0000262	--	-
Unigene0000263	--	BnaA03g08380D [Brassica napus]
Unigene0000264	VAB	Auxin_canalis domain-containing protein/PH_2 domain-containing protein [Cephalotus follicularis]
Unigene0000265	--	PREDICTED: keratin, type I cytoskeletal 9-like [Prunus mume]
Unigene0000266	--	-
Unigene0000267	--	hypothetical protein Ccrd_009365 [Cynara cardunculus var. scolymus] [Cynara cardunculus]
Unigene0000268	AXL1	PREDICTED: NEDD8-activating enzyme E1 regulatory subunit AXR1 isoform X2 [Vitis vinifera]
Unigene0000269	--	-
Unigene0000270	--	-
Unigene0000271	--	-
Unigene0000272	--	-
Unigene0000273	--	Ribosomal protein S7e [Corchorus capsularis]
Unigene0000274	ICMTA	ICMT domain-containing protein [Cephalotus follicularis]
Unigene0000275	--	Emb:CAB89363.1 [Theobroma cacao]
Unigene0000276	--	-
Unigene0000277	--	-
Unigene0000278	--	PREDICTED: uncharacterized protein LOC100266440 [Vitis vinifera]
Unigene0000279	CYCD3-2	PREDICTED: cyclin-D3-2-like [Pyrus x bretschneideri]
Unigene0000280	--	-
Unigene0000281	--	DNA/RNA polymerases superfamily protein [Theobroma cacao]
Unigene0000282	--	-
Unigene0000283	SBT1.5	PREDICTED: subtilisin-like protease SBT1.7 [Jatropha curcas]
Unigene0000284	--	-
Unigene0000285	GIP	Retrovirus-related Pol polyprotein from transposon TNT 1-94 [Cajanus cajan]
Unigene0000286	--	-
Unigene0000287	--	PREDICTED: uncharacterized protein LOC109017787 [Juglans regia]
Unigene0000288	--	PREDICTED: uncharacterized protein LOC109114766 [Nelumbo nucifera]
Unigene0000289	--	hypothetical protein VITISV_042518 [Vitis vinifera]
Unigene0000290	--	Retrovirus-related Pol polyprotein from transposon TNT 1-94 [Morus notabilis]
Unigene0000291	--	-
Unigene0000292	CCR4-6	PREDICTED: carbon catabolite repressor protein 4 homolog 6 isoform X1 [Vitis vinifera]
Unigene0000293	AtMg01250	reverse transcriptase [Corchorus capsularis]
Unigene0000294	DYW9	Tetratricopeptide repeat (TPR)-like superfamily protein isoform 1 [Theobroma cacao]
Unigene0000295	DSE1	PREDICTED: protein DECREASED SIZE EXCLUSION LIMIT 1 isoform X1 [Vitis vinifera]
Unigene0000296	--	-
Unigene0000297	--	-
Unigene0000298	--	-
Unigene0000299	--	-
Unigene0000300	--	-
Unigene0000301	--	-
Unigene0000302	At5g38460	PREDICTED: probable dolichyl pyrophosphate Man9GlcNAc2 alpha-1,3-glucosyltransferase [Juglans regia]
Unigene0000303	--	-
Unigene0000304	--	-
Unigene0000305	--	PREDICTED: uncharacterized protein LOC103972715, partial [Musa acuminata subsp. malaccensis] [Musa acuminata]
Unigene0000306	PCMP-E16	PREDICTED: pentatricopeptide repeat-containing protein At5g39350-like [Juglans regia]
Unigene0000307	--	-
Unigene0000308	CCT4	PREDICTED: T-complex protein 1 subunit delta [Nelumbo nucifera]
Unigene0000309	--	acetyl-coenzyme A carboxylase1 [Zea mays]
Unigene0000310	--	Retrovirus-related Pol polyprotein from transposon TNT 1-94 [Cajanus cajan]
Unigene0000311	At5g07610	PREDICTED: F-box protein At5g07610 [Ricinus communis]
Unigene0000312	PECS-1.1	PREDICTED: pectinesterase [Vitis vinifera]
Unigene0000313	RPL11	PREDICTED: 60S ribosomal protein L11-1-like [Brassica oleracea var. oleracea] [Brassica oleracea]
Unigene0000314	RPI3	PREDICTED: probable ribose-5-phosphate isomerase 3, chloroplastic [Vitis vinifera]
Unigene0000315	RE1	gag-pol polyprotein [Rosa rugosa]
Unigene0000316	--	-
Unigene0000317	--	-
Unigene0000318	--	-
Unigene0000319	--	-
Unigene0000320	At4g28440	PREDICTED: uncharacterized protein At4g28440-like isoform X1 [Phoenix dactylifera]
Unigene0000321	UGT71K1	PREDICTED: anthocyanidin 3-O-glucosyltransferase 2-like isoform X6 [Juglans regia]
Unigene0000322	--	uncharacterized protein LOC109711517 isoform X2 [Ananas comosus]
Unigene0000323	SD113	PREDICTED: G-type lectin S-receptor-like serine/threonine-protein kinase At1g11300 [Vitis vinifera]
Unigene0000324	CPN10-1	PREDICTED: 10 kDa chaperonin [Solanum pennellii]
Unigene0000325	ALEU	PREDICTED: ervatamin-B-like [Raphanus sativus]
Unigene0000326	--	-
Unigene0000327	--	Integrase, catalytic core [Corchorus capsularis]
Unigene0000328	--	Integrase, catalytic core [Corchorus capsularis]
Unigene0000329	PR5K	PREDICTED: glycerophosphodiester phosphodiesterase protein kinase domain-containing GDPDL2-like [Brassica oleracea var. oleracea] [Brassica oleracea]
Unigene0000330	--	-
Unigene0000331	--	-
Unigene0000332	--	-
Unigene0000333	RTL1	PREDICTED: protein NYNRIN-like [Brassica rapa]
Unigene0000334	--	reverse transcriptase family member [Glycine max]
Unigene0000335	--	-
Unigene0000336	--	OSJNBa0091C07.2 [Oryza sativa Japonica Group]
Unigene0000337	--	Metal transporter Nramp5 [Morus notabilis]
Unigene0000338	pol	Retrovirus-related Pol polyprotein from transposon 17.6 [Cajanus cajan]
Unigene0000339	--	hypothetical protein PRUPE_ppa016677mg [Prunus persica]
Unigene0000340	--	PREDICTED: zinc finger protein ZAT9-like [Gossypium arboreum]
Unigene0000341	CYTB5-B	PREDICTED: cytochrome b5 [Gossypium raimondii]
Unigene0000342	GEBPL	PREDICTED: mediator-associated protein 1 [Cucumis melo]
Unigene0000343	--	-
Unigene0000344	--	-
Unigene0000345	SAC2	PREDICTED: phosphoinositide phosphatase SAC2 isoform X1 [Vitis vinifera]
Unigene0000346	--	-
Unigene0000347	--	Beta-galactosidase [Dorcoceras hygrometricum]
Unigene0000348	--	PREDICTED: protein FAR1-RELATED SEQUENCE 5-like isoform X1 [Daucus carota subsp. sativus] [Daucus carota]
Unigene0000349	--	hypothetical protein CFOL_v3_15627 [Cephalotus follicularis]
Unigene0000350	--	integrase core domain containing protein [Oryza sativa Japonica Group]
Unigene0000351	--	-
Unigene0000352	OFP11	PREDICTED: transcription repressor OFP11 [Vitis vinifera]
Unigene0000353	--	-
Unigene0000354	--	F-box/kelch-repeat protein At3g23880-like [Cajanus cajan]
Unigene0000355	PRP31	PREDICTED: U4/U6 small nuclear ribonucleoprotein Prp31 homolog [Vitis vinifera]
Unigene0000356	RE2	Retrovirus-related Pol polyprotein from transposon TNT 1-94, partial [Cajanus cajan]
Unigene0000357	GIP	Integrase, catalytic core [Corchorus capsularis]
Unigene0000358	XBAT33	PREDICTED: E3 ubiquitin-protein ligase XBAT33 isoform X1 [Vitis vinifera]
Unigene0000359	DME	PREDICTED: transcriptional activator DEMETER-like isoform X1 [Juglans regia]
Unigene0000360	ACLA-3	PREDICTED: LOW QUALITY PROTEIN: ATP-citrate synthase alpha chain protein 3-like, partial [Malus domestica]
Unigene0000361	--	PREDICTED: transcription elongation factor SPT6 homolog isoform X3 [Juglans regia]
Unigene0000362	TPS6	PREDICTED: alpha,alpha-trehalose-phosphate synthase [UDP-forming] 6 [Prunus mume]
Unigene0000363	MAP65-6	PREDICTED: 65-kDa microtubule-associated protein 6-like [Ziziphus jujuba]
Unigene0000364	--	-
Unigene0000365	XBOS34	ankyrin repeat domain protein, putative [Ricinus communis]
Unigene0000366	--	exocyst complex component sec6 [Nicotiana attenuata]
Unigene0000367	GIP	pol polyprotein [Citrus x paradisi]
Unigene0000368	GIP	Retrovirus-related Pol polyprotein from transposon TNT 1-94 [Cajanus cajan]
Unigene0000369	--	Aspartyl-tRNA synthetase [Dorcoceras hygrometricum]
Unigene0000370	At3g26560	PREDICTED: probable pre-mRNA-splicing factor ATP-dependent RNA helicase DEAH5 [Vitis vinifera]
Unigene0000371	SBP1	PREDICTED: selenium-binding protein 2-like [Malus domestica]
Unigene0000372	--	PREDICTED: uncharacterized protein LOC103715912, partial [Phoenix dactylifera]
Unigene0000373	BG	PREDICTED: basic 7S globulin [Vitis vinifera]
Unigene0000374	At5g38830	PREDICTED: cysteine--tRNA ligase 2, cytoplasmic-like isoform X1 [Vitis vinifera]
Unigene0000375	--	PREDICTED: uncharacterized protein LOC104896921 [Beta vulgaris subsp. vulgaris] [Beta vulgaris]
Unigene0000376	At4g00160	PREDICTED: F-box/FBD/LRR-repeat protein At1g13570 isoform X2 [Vitis vinifera]
Unigene0000377	--	-
Unigene0000378	--	Retrotransposon gag protein [Corchorus olitorius]
Unigene0000379	--	PREDICTED: uncharacterized protein LOC107178410 [Citrus sinensis]
Unigene0000380	REFA1	elongation factor 1 alpha, partial [Platanus x hispanica]
Unigene0000381	--	PREDICTED: cytochrome P450 81E8-like [Jatropha curcas]
Unigene0000382	--	PREDICTED: uncharacterized protein LOC103697476 [Phoenix dactylifera]
Unigene0000383	SPP	Peptidase_M16 domain-containing protein/Peptidase_M16_C domain-containing protein [Cephalotus follicularis]
Unigene0000384	--	-
Unigene0000385	NET1B	PREDICTED: protein NETWORKED 1A [Vitis vinifera]
Unigene0000386	--	PREDICTED: mitochondrial import receptor subunit TOM20-like [Nelumbo nucifera]
Unigene0000387	--	PREDICTED: inter alpha-trypsin inhibitor, heavy chain 4 [Vitis vinifera]
Unigene0000388	ROS1	HhH-GPD domain-containing protein [Cephalotus follicularis]
Unigene0000389	--	hypothetical protein VITISV_035313 [Vitis vinifera]
Unigene0000390	At1g07790	PREDICTED: probable histone H2B.1 [Vigna radiata var. radiata] [Vigna radiata]
Unigene0000391	--	-
Unigene0000392	--	-
Unigene0000393	INT4	PREDICTED: inositol transporter 4-like [Nicotiana tabacum]
Unigene0000394	--	hypothetical protein VITISV_015758 [Vitis vinifera]
Unigene0000395	--	-
Unigene0000396	--	-
Unigene0000397	--	PREDICTED: polyubiquitin isoform X1 [Lupinus angustifolius]
Unigene0000398	RPL11	60s ribosomal protein l11-2, partial [Nicotiana attenuata]
Unigene0000399	--	Retrovirus-related Pol polyprotein from transposon TNT 1-94 [Cajanus cajan]
Unigene0000400	BRR2A	PREDICTED: DExH-box ATP-dependent RNA helicase DExH12 [Vitis vinifera]
Unigene0000401	--	-
Unigene0000402	HIS2A	Histone H2AX, partial [Anthurium amnicola]
Unigene0000403	At5g06060	PREDICTED: tropinone reductase homolog At5g06060-like isoform X1 [Nelumbo nucifera]
Unigene0000404	WOX1	Homeobox domain-containing protein [Cephalotus follicularis]
Unigene0000405	--	-
Unigene0000406	--	Retrotransposon gag protein [Corchorus olitorius]
Unigene0000407	--	uncharacterized LOC101245434 [Solanum lycopersicum]
Unigene0000408	RPL27AB	PREDICTED: peroxisomal acyl-coenzyme A oxidase 1 [Citrus sinensis]
Unigene0000409	--	-
Unigene0000410	--	-
Unigene0000411	--	-
Unigene0000412	--	-
Unigene0000413	GDPDL7	PREDICTED: glycerophosphodiester phosphodiesterase GDPDL7 [Vitis vinifera]
Unigene0000414	--	PREDICTED: probable UDP-N-acetylglucosamine--peptide N-acetylglucosaminyltransferase SEC [Vitis vinifera]
Unigene0000415	CIP7	hypothetical protein VITISV_021551 [Vitis vinifera]
Unigene0000416	--	PREDICTED: methyl-CpG-binding domain-containing protein 13-like isoform X2 [Gossypium arboreum]
Unigene0000417	EOL1	PREDICTED: ETO1-like protein 1 [Vitis vinifera]
Unigene0000418	EOL1	PREDICTED: ETO1-like protein 1 [Prunus mume]
Unigene0000419	At2g32990	PREDICTED: endoglucanase 11-like [Jatropha curcas]
Unigene0000420	RE1	PREDICTED: uncharacterized mitochondrial protein AtMg00810-like [Gossypium arboreum]
Unigene0000421	--	-
Unigene0000422	LOX2.1	lipoxygenase [Camellia sinensis]
Unigene0000423	--	hypothetical protein VITISV_015921 [Vitis vinifera]
Unigene0000424	--	-
Unigene0000425	--	-
Unigene0000426	NRPB8B	PREDICTED: DNA-directed RNA polymerases II, IV and V subunit 8B [Eucalyptus grandis]
Unigene0000427	RE2	polyprotein, partial [Solanum melongena]
Unigene0000428	--	PREDICTED: probable LRR receptor-like serine/threonine-protein kinase At3g47570 isoform X2 [Vitis vinifera]
Unigene0000429	--	-
Unigene0000430	MLN51	PREDICTED: protein CASC3-like isoform X2 [Nelumbo nucifera]
Unigene0000431	--	-
Unigene0000432	--	-
Unigene0000433	--	-
Unigene0000434	--	protein PATRONUS 2-like [Cajanus cajan]
Unigene0000435	--	-
Unigene0000436	--	PREDICTED: transposon Ty3-I Gag-Pol polyprotein isoform X1 [Daucus carota subsp. sativus] [Daucus carota]
Unigene0000437	UBI3	PREDICTED: ubiquitin-40S ribosomal protein S27a [Arachis duranensis]
Unigene0000438	RPN13	PREDICTED: 26S proteasome regulatory subunit RPN13 isoform X1 [Ziziphus jujuba]
Unigene0000439	--	-
Unigene0000440	--	Integrase core domain containing protein [Solanum demissum]
Unigene0000441	--	-
Unigene0000442	--	Retrotransposon gag protein [Corchorus capsularis]
Unigene0000443	PCMP-E83	Cyclophilin-like peptidyl-prolyl cis-trans isomerase domain-containing protein, partial [Cynara cardunculus var. scolymus] [Cynara cardunculus]
Unigene0000444	--	OSJNBa0039K24.13 [Oryza sativa Japonica Group]
Unigene0000445	CYCD3-1	PREDICTED: cyclin-D3-3 [Vitis vinifera]
Unigene0000446	--	Retrovirus-related Pol polyprotein LINE-1 [Zea mays]
Unigene0000447	--	PREDICTED: uncharacterized protein LOC102613431 [Citrus sinensis]
Unigene0000448	--	Armadillo-like helical [Cynara cardunculus var. scolymus] [Cynara cardunculus]
Unigene0000449	--	-
Unigene0000450	RPL8	PREDICTED: 60S ribosomal protein L8 [Vitis vinifera]
Unigene0000451	--	-
Unigene0000452	--	PREDICTED: pentatricopeptide repeat-containing protein At3g53700, chloroplastic-like [Nelumbo nucifera]
Unigene0000453	--	-
Unigene0000454	PCMP-H80	PREDICTED: pentatricopeptide repeat-containing protein At3g56550 [Vitis vinifera]
Unigene0000455	PGLP2	PREDICTED: phosphoglycolate phosphatase 2 [Ricinus communis]
Unigene0000456	ACLB-2	BAH domain-containing protein/Med26 domain-containing protein [Cephalotus follicularis]
Unigene0000457	--	-
Unigene0000458	--	-
Unigene0000459	--	-
Unigene0000460	VIP2	PREDICTED: probable NOT transcription complex subunit VIP2 isoform X3 [Theobroma cacao]
Unigene0000461	copb2	Coatomer subunit beta'-3 [Zea mays]
Unigene0000462	--	DUF1666 domain-containing protein [Cephalotus follicularis]
Unigene0000463	BIG4	PREDICTED: endoplasmic reticulum metallopeptidase 1 [Vitis vinifera]
Unigene0000464	--	-
Unigene0000465	--	Retrotransposon gag protein [Corchorus olitorius]
Unigene0000466	--	-
Unigene0000467	--	-
Unigene0000468	RPN5A	PREDICTED: 26S proteasome non-ATPase regulatory subunit 12 homolog A [Juglans regia]
Unigene0000469	FH1	PREDICTED: formin-like protein 1 [Solanum lycopersicum]
Unigene0000470	--	PREDICTED: F-box/LRR-repeat protein At3g26922-like isoform X3 [Nicotiana tomentosiformis]
Unigene0000471	--	-
Unigene0000472	HMGR3	3-hydroxy-3-methyl glutaryl CoA reductase, partial [Solanum nigrum]
Unigene0000473	--	-
Unigene0000474	--	PREDICTED: leukocyte receptor cluster member 1 homolog [Eucalyptus grandis]
Unigene0000475	HMT1	PREDICTED: homocysteine S-methyltransferase 1 [Vitis vinifera]
Unigene0000476	--	hypothetical retrotransposon [Ipomoea batatas]
Unigene0000477	--	-
Unigene0000478	--	PREDICTED: MDIS1-interacting receptor like kinase 2-like [Vitis vinifera]
Unigene0000479	At5g59910	PREDICTED: probable histone H2B.1 [Malus domestica]
Unigene0000480	--	-
Unigene0000481	BAM3	PREDICTED: leucine-rich repeat receptor-like serine/threonine-protein kinase BAM3 [Prunus mume]
Unigene0000482	--	Integrase, catalytic core [Corchorus capsularis]
Unigene0000483	GSH1	gamma-glutamylcysteine synthetase [Dimocarpus longan]
Unigene0000484	--	PREDICTED: zinc finger MYM-type protein 1 [Fragaria vesca subsp. vesca] [Fragaria vesca]
Unigene0000485	--	-
Unigene0000486	--	polyprotein [Citrus sinensis]
Unigene0000487	HSP70	PREDICTED: heat shock cognate 70 kDa protein 2 isoform X1 [Vitis vinifera]
Unigene0000488	CSLG2	PREDICTED: cellulose synthase-like protein G2 isoform X4 [Theobroma cacao]
Unigene0000489	--	PREDICTED: glutathione S-transferase T3-like [Juglans regia]
Unigene0000490	--	-
Unigene0000491	RE1	Retrovirus-related Pol polyprotein from transposon TNT 1-94 [Cajanus cajan]
Unigene0000492	--	RNA-directed DNA polymerase (Reverse transcriptase) [Medicago truncatula]
Unigene0000493	HDH	histidinol dehydrogenase, partial [Alyssum lesbiacum]
Unigene0000494	--	-
Unigene0000495	MED18	PREDICTED: mediator of RNA polymerase II transcription subunit 18 [Ziziphus jujuba]
Unigene0000496	Os12g0626100	PREDICTED: deoxyhypusine hydroxylase [Vitis vinifera]
Unigene0000497	--	-
Unigene0000498	--	PREDICTED: DNA-binding protein REB1 [Vitis vinifera]
Unigene0000499	--	-
Unigene0000500	--	-
Unigene0000501	PPRD2	PREDICTED: polyprenol reductase 2 [Vitis vinifera]
Unigene0000502	--	hypothetical protein MANES_13G080500 [Manihot esculenta]
Unigene0000503	--	-
Unigene0000504	AGD10	PREDICTED: probable ADP-ribosylation factor GTPase-activating protein AGD8 [Malus domestica]
Unigene0000505	NPF2.13	PREDICTED: protein NRT1/ PTR FAMILY 2.13 [Vitis vinifera]
Unigene0000506	--	hypothetical protein KK1_013252 [Cajanus cajan]
Unigene0000507	DTX24	PREDICTED: protein DETOXIFICATION 24 [Theobroma cacao]
Unigene0000508	TPS1	PREDICTED: alpha,alpha-trehalose-phosphate synthase [UDP-forming] 1 [Vitis vinifera]
Unigene0000509	--	-
Unigene0000510	atad-3	PREDICTED: ATPase family AAA domain-containing protein 3 isoform X2 [Ricinus communis]
Unigene0000511	At3g06920	PREDICTED: pentatricopeptide repeat-containing protein At3g06920 [Vitis vinifera]
Unigene0000512	SYNCRIP	PREDICTED: heterogeneous nuclear ribonucleoprotein R [Ricinus communis]
Unigene0000513	--	PREDICTED: uncharacterized protein LOC105852116 [Cicer arietinum]
Unigene0000514	LPXA	PREDICTED: probable acyl-[acyl-carrier-protein]--UDP-N-acetylglucosamine O-acyltransferase, mitochondrial isoform X1 [Theobroma cacao]
Unigene0000515	BACOVA_02659	PREDICTED: beta-glucosidase BoGH3B-like [Malus domestica]
Unigene0000516	MCM4	PREDICTED: DNA replication licensing factor MCM4 [Solanum tuberosum]
Unigene0000517	--	hypothetical protein PRUPE_ppa016504mg, partial [Prunus persica]
Unigene0000518	--	-
Unigene0000519	Os12g0623900	PREDICTED: 5-methyltetrahydropteroyltriglutamate--homocysteine methyltransferase-like [Nelumbo nucifera]
Unigene0000520	--	PREDICTED: mechanosensitive ion channel protein 10-like [Populus euphratica]
Unigene0000521	--	PREDICTED: Werner syndrome ATP-dependent helicase-like [Nicotiana tomentosiformis]
Unigene0000522	--	Copia protein [Cajanus cajan]
Unigene0000523	--	PREDICTED: crescerin-1-like [Vitis vinifera]
Unigene0000524	PDR2	PREDICTED: pleiotropic drug resistance protein 2-like [Juglans regia]
Unigene0000525	NPGR2	No pollen germination related 2 isoform 5 [Theobroma cacao]
Unigene0000526	--	-
Unigene0000527	AHL7	PREDICTED: AT-hook motif nuclear-localized protein 1 isoform X1 [Citrus sinensis]
Unigene0000528	MYB306	Myb_DNA-binding domain-containing protein [Cephalotus follicularis]
Unigene0000529	Tf2-12	polyprotein [Solanum lycopersicum]
Unigene0000530	VAMP725	PREDICTED: vesicle-associated membrane protein 721 [Nicotiana tomentosiformis]
Unigene0000531	PTAC10	protein plastid transcriptionally active 10 [Nicotiana attenuata]
Unigene0000532	pak1ip1	PREDICTED: p21-activated protein kinase-interacting protein 1-like [Vitis vinifera]
Unigene0000533	--	PREDICTED: large proline-rich protein BAG6-like isoform X2 [Nelumbo nucifera]
Unigene0000534	--	-
Unigene0000535	--	-
Unigene0000536	AKR4C9	PREDICTED: aldo-keto reductase family 4 member C9-like [Arachis ipaensis]
Unigene0000537	--	-
Unigene0000538	RING1	PREDICTED: E3 ubiquitin-protein ligase CIP8 [Elaeis guineensis]
Unigene0000539	--	hypothetical protein KK1_014734 [Cajanus cajan]
Unigene0000540	--	hypothetical protein CCACVL1_06239 [Corchorus capsularis]
Unigene0000541	--	PREDICTED: uncharacterized protein LOC105966827 [Erythranthe guttata]
Unigene0000542	--	Peptidase M48, partial [Corchorus capsularis]
Unigene0000543	--	PREDICTED: uncharacterized protein LOC105972499 [Erythranthe guttata]
Unigene0000544	--	PREDICTED: uncharacterized protein LOC105959853 [Erythranthe guttata]
Unigene0000545	Tf2-12	PREDICTED: uncharacterized protein LOC105955732 [Erythranthe guttata]
Unigene0000546	Tf2-12	PREDICTED: uncharacterized protein LOC105972499 [Erythranthe guttata]
Unigene0000547	--	-
Unigene0000548	At1g54610	PREDICTED: probable serine/threonine-protein kinase At1g54610 isoform X1 [Ricinus communis]
Unigene0000549	DIR20	Disease resistance-responsive (dirigent-like protein) family protein [Theobroma cacao]
Unigene0000550	--	-
Unigene0000551	SAMC1	PREDICTED: S-adenosylmethionine carrier 1, chloroplastic/mitochondrial isoform X3 [Vitis vinifera]
Unigene0000552	--	-
Unigene0000553	--	PREDICTED: ribonucleases P/MRP protein subunit POP1 [Vitis vinifera]
Unigene0000554	--	Zinc finger, RING-CH-type [Corchorus capsularis]
Unigene0000555	N	PREDICTED: disease resistance protein TAO1 [Vitis vinifera]
Unigene0000556	--	-
Unigene0000557	--	-
Unigene0000558	PCMP-H74	PREDICTED: pentatricopeptide repeat-containing protein At1g25360 [Vitis vinifera]
Unigene0000559	--	-
Unigene0000560	--	-
Unigene0000561	CUV	PREDICTED: pre-mRNA-splicing factor ATP-dependent RNA helicase PRP16 [Populus euphratica]
Unigene0000562	ruvbl2	PREDICTED: ruvB-like 2 [Malus domestica]
Unigene0000563	--	-
Unigene0000564	CTPA3	PREDICTED: carboxyl-terminal-processing peptidase 3, chloroplastic isoform X2 [Nelumbo nucifera]
Unigene0000565	--	-
Unigene0000566	ACX1	PREDICTED: peroxisomal acyl-coenzyme A oxidase 1 [Eucalyptus grandis]
Unigene0000567	--	-
Unigene0000568	--	hypothetical protein VITISV_040632 [Vitis vinifera]
Unigene0000569	At4g26340	PREDICTED: F-box/FBD/LRR-repeat protein At5g53840-like isoform X1 [Sesamum indicum]
Unigene0000570	Os05g0239150	PREDICTED: zinc finger BED domain-containing protein RICESLEEPER 1-like isoform X1 [Fragaria vesca subsp. vesca] [Fragaria vesca]
Unigene0000571	--	-
Unigene0000572	MCM6	PREDICTED: DNA replication licensing factor MCM6 [Vitis vinifera]
Unigene0000573	--	-
Unigene0000574	MIS12	PREDICTED: protein MIS12 homolog isoform X2 [Solanum lycopersicum]
Unigene0000575	FAP2	PREDICTED: fatty-acid-binding protein 2 [Theobroma cacao]
Unigene0000576	--	-
Unigene0000577	--	PREDICTED: uncharacterized protein LOC107466225 [Arachis duranensis]
Unigene0000578	Os05g0239150	PREDICTED: uncharacterized protein LOC100259142 isoform X2 [Vitis vinifera]
Unigene0000579	ABCF4	PREDICTED: ABC transporter F family member 4 [Jatropha curcas]
Unigene0000580	--	-
Unigene0000581	EBP1	ERBB-3 BINDING PROTEIN 1-like [Asparagus officinalis]
Unigene0000582	PCMP-E4	PREDICTED: pentatricopeptide repeat-containing protein At1g03540 [Ziziphus jujuba]
Unigene0000583	AFB2	PREDICTED: protein AUXIN SIGNALING F-BOX 2 [Vitis vinifera]
Unigene0000584	--	hypothetical protein TSUD_371760 [Trifolium subterraneum]
Unigene0000585	--	-
Unigene0000586	At2g19130	hypothetical protein POPTR_0016s10330g [Populus trichocarpa]
Unigene0000587	RPP8L3	PREDICTED: disease resistance protein RPM1-like [Elaeis guineensis]
Unigene0000588	NUG2	PREDICTED: nuclear/nucleolar GTPase 2 [Vitis vinifera]
Unigene0000589	--	PREDICTED: uncharacterized protein LOC100257713 isoform X1 [Vitis vinifera]
Unigene0000590	--	-
Unigene0000591	--	PREDICTED: mechanosensitive ion channel protein 6 [Eucalyptus grandis]
Unigene0000592	RE1	copia-type pol polyprotein-like [Arabidopsis thaliana]
Unigene0000593	Spata20	PREDICTED: spermatogenesis-associated protein 20 [Gossypium arboreum]
Unigene0000594	--	-
Unigene0000595	--	Retrovirus-related Pol polyprotein from transposon TNT 1-94, partial [Glycine soja]
Unigene0000596	--	Retrovirus-related Pol polyprotein from transposon TNT 1-94, partial [Glycine soja]
Unigene0000597	--	PREDICTED: 60S ribosomal protein L7-4-like [Gossypium hirsutum]
Unigene0000598	At5g09550	PREDICTED: guanosine nucleotide diphosphate dissociation inhibitor 2 [Nelumbo nucifera]
Unigene0000599	--	PREDICTED: F-box protein CPR30-like [Nicotiana tomentosiformis]
Unigene0000600	--	-
Unigene0000601	--	hypothetical protein Ccrd_002160 [Cynara cardunculus var. scolymus] [Cynara cardunculus]
Unigene0000602	SRG1	PREDICTED: protein SRG1 [Vitis vinifera]
Unigene0000603	--	-
Unigene0000604	--	DNA repair ATPase-related family protein [Populus trichocarpa]
Unigene0000605	HSP70	PREDICTED: heat shock cognate 70 kDa protein-like [Setaria italica]
Unigene0000606	VIII-2	PREDICTED: myosin-2 [Vitis vinifera]
Unigene0000607	NRPD2	PREDICTED: DNA-directed RNA polymerases IV and V subunit 2 [Vitis vinifera]
Unigene0000608	--	-
Unigene0000609	RPI4	PREDICTED: probable ribose-5-phosphate isomerase 4, chloroplastic [Vitis vinifera]
Unigene0000610	--	PREDICTED: probable acyl-activating enzyme 6 [Gossypium hirsutum]
Unigene0000611	RTP	retrotransposon protein [Cucumis melo subsp. melo] [Cucumis melo]
Unigene0000612	--	retrotransposon protein [Cucumis melo subsp. melo] [Cucumis melo]
Unigene0000613	--	-
Unigene0000614	--	-
Unigene0000615	--	Myb/SANT-like DNA-binding domain protein, partial [Medicago truncatula]
Unigene0000616	--	BnaC09g29270D [Brassica napus]
Unigene0000617	RPS9C	40S ribosomal protein S9-2 [Morus notabilis]
Unigene0000618	IQM2	PREDICTED: heterogeneous nuclear ribonucleoprotein 1 [Vitis vinifera]
Unigene0000619	--	LRR.XII-like protein, partial [Platanus x hispanica]
Unigene0000620	GIP	OSJNBa0060N03.9 [Oryza sativa Japonica Group]
Unigene0000621	--	UBN2_3 domain-containing protein, partial [Cephalotus follicularis]
Unigene0000622	GIP	OSJNBa0060N03.9 [Oryza sativa Japonica Group]
Unigene0000623	AtMg00810	Retrovirus-related Pol polyprotein from transposon TNT 1-94 [Cajanus cajan]
Unigene0000624	--	MP domain-containing protein, partial [Cephalotus follicularis]
Unigene0000625	VAL1	PREDICTED: B3 domain-containing transcription repressor VAL1 isoform X1 [Theobroma cacao]
Unigene0000626	--	-
Unigene0000627	TY3B-G	PREDICTED: serine/threonine-protein kinase TIO-like, partial [Brassica rapa]
Unigene0000628	ACX1	peroxisomal acyl-coenzyme a oxidase 1, partial [Nicotiana attenuata]
Unigene0000629	Os03g0733400	PREDICTED: zinc finger BED domain-containing protein RICESLEEPER 2-like [Gossypium hirsutum]
Unigene0000630	--	H0112G12.6 [Oryza sativa Indica Group]
Unigene0000631	--	-
Unigene0000632	--	PREDICTED: coatomer subunit beta'-2-like [Daucus carota subsp. sativus] [Daucus carota]
Unigene0000633	--	-
Unigene0000634	--	Uncharacterized protein TCM_041702 isoform 1 [Theobroma cacao]
Unigene0000635	--	unnamed protein product [Coffea canephora]
Unigene0000636	ADH3	alcohol dehydrogenase [Paeonia suffruticosa]
Unigene0000637	--	polyprotein [Cajanus cajan]
Unigene0000638	--	-
Unigene0000639	pgap3	PREDICTED: post-GPI attachment to proteins factor 3-like [Nelumbo nucifera]
Unigene0000640	NET2D	KIP1 domain-containing protein [Cephalotus follicularis]
Unigene0000641	SKIP6	PREDICTED: F-box/kelch-repeat protein SKIP6 [Nicotiana sylvestris]
Unigene0000642	--	-
Unigene0000643	--	PREDICTED: F-box protein At5g07610 [Vitis vinifera]
Unigene0000644	spb1	PREDICTED: adoMet-dependent rRNA methyltransferase spb1 [Juglans regia]
Unigene0000645	P60A	Beta-glucosidase 15 [Theobroma cacao]
Unigene0000646	--	-
Unigene0000647	CFAP20	PREDICTED: cilia- and flagella-associated protein 20 isoform X1 [Elaeis guineensis]
Unigene0000648	DTX29	multidrug and toxic extrusion transporter [Vaccinium corymbosum]
Unigene0000649	CRK8	PREDICTED: cysteine-rich receptor-like protein kinase 10 [Prunus mume]
Unigene0000650	CRK10	PREDICTED: cysteine-rich receptor-like protein kinase 10 [Cucumis melo]
Unigene0000651	MYB306	PREDICTED: myb-related protein 306 [Vitis vinifera]
Unigene0000652	--	PREDICTED: pentatricopeptide repeat-containing protein At5g66520-like [Setaria italica]
Unigene0000653	UBP6	PREDICTED: ubiquitin carboxyl-terminal hydrolase 6 [Vitis vinifera]
Unigene0000654	SEN1	PREDICTED: LOW QUALITY PROTEIN: probable helicase senataxin [Populus euphratica]
Unigene0000655	CNGC2	PREDICTED: cyclic nucleotide-gated ion channel 2 [Populus euphratica]
Unigene0000656	--	-
Unigene0000657	ABCG31	PREDICTED: ABC transporter G family member 31 [Prunus mume]
Unigene0000658	TY3B-I	PREDICTED: serine/threonine-protein kinase TIO-like, partial [Brassica rapa]
Unigene0000659	--	reverse transcriptase [Corchorus capsularis]
Unigene0000660	--	-
Unigene0000661	--	copia-type pol polyprotein-like [Arabidopsis thaliana]
Unigene0000662	SDG40	PREDICTED: protein SET DOMAIN GROUP 40 isoform X3 [Vitis vinifera]
Unigene0000663	--	PREDICTED: zinc finger BED domain-containing protein RICESLEEPER 2-like [Ipomoea nil]
Unigene0000664	--	-
Unigene0000665	--	H0502G05.11 protein [Theobroma cacao]
Unigene0000666	--	PREDICTED: E3 ubiquitin-protein ligase MARCH8-like [Populus euphratica]
Unigene0000667	--	-
Unigene0000668	--	-
Unigene0000669	--	-
Unigene0000670	--	reverse transcriptase [Corchorus capsularis]
Unigene0000671	At5g02910	PREDICTED: F-box protein At5g03100 [Vitis vinifera]
Unigene0000672	--	-
Unigene0000673	VIP6	PREDICTED: protein CTR9 homolog [Vitis vinifera]
Unigene0000674	TUBA3	PREDICTED: tubulin alpha-3 chain-like [Brassica napus]
Unigene0000675	ECR1	PREDICTED: NEDD8-activating enzyme E1 catalytic subunit-like [Malus domestica]
Unigene0000676	PCMP-H75	PREDICTED: pentatricopeptide repeat-containing protein At2g34370, mitochondrial [Ricinus communis]
Unigene0000677	--	PREDICTED: importin-5-like [Phoenix dactylifera]
Unigene0000678	AtMg00810	PREDICTED: uncharacterized mitochondrial protein AtMg00810-like [Malus domestica]
Unigene0000679	--	-
Unigene0000680	--	-
Unigene0000681	--	Retrovirus-related Pol polyprotein LINE-1 [Zea mays]
Unigene0000682	--	-
Unigene0000683	--	-
Unigene0000684	--	-
Unigene0000685	AtMg00820	Retrovirus-related Pol polyprotein from transposon TNT 1-94 [Cajanus cajan]
Unigene0000686	--	PREDICTED: pentatricopeptide repeat-containing protein At3g16610, partial [Ziziphus jujuba]
Unigene0000687	--	PREDICTED: pre-rRNA-processing protein TSR2-like [Prunus mume]
Unigene0000688	--	-
Unigene0000689	--	OSIGBa0153E02-OSIGBa0093I20.3 [Oryza sativa Indica Group]
Unigene0000690	--	-
Unigene0000691	HDH	histidinol dehydrogenase, partial [Aquilegia parviflora]
Unigene0000692	--	-
Unigene0000693	--	hypothetical protein CICLE_v10017336mg [Citrus clementina]
Unigene0000694	--	PREDICTED: uncharacterized protein LOC103940561 [Pyrus x bretschneideri]
Unigene0000695	BASS1	PREDICTED: probable sodium/metabolite cotransporter BASS1, chloroplastic [Nicotiana tomentosiformis]
Unigene0000696	PNSL5	peptidyl-prolyl cis-trans isomerase [Phaseolus vulgaris]
Unigene0000697	--	-
Unigene0000698	--	-
Unigene0000699	--	PREDICTED: uncharacterized protein LOC108834659 [Raphanus sativus]
Unigene0000700	--	Retrovirus-related Pol polyprotein from transposon TNT 1-94 [Cajanus cajan]
Unigene0000701	--	-
Unigene0000702	--	-
Unigene0000703	--	-
Unigene0000704	--	-
Unigene0000705	ACPD	stearoyl-ACP desaturase [Paeonia lactiflora]
Unigene0000706	At3g23880	PREDICTED: F-box/kelch-repeat protein At3g06240-like [Populus euphratica]
Unigene0000707	--	PREDICTED: uncharacterized protein LOC101291974 [Fragaria vesca subsp. vesca] [Fragaria vesca]
Unigene0000708	--	-
Unigene0000709	--	-
Unigene0000710	--	-
Unigene0000711	--	-
Unigene0000712	--	Retrovirus-related Pol polyprotein from transposon TNT 1-94 [Anthurium amnicola]
Unigene0000713	--	Transducin/WD40 repeat-like superfamily protein [Theobroma cacao]
Unigene0000714	--	Retrovirus-related Pol polyprotein from transposon TNT 1-94 [Cajanus cajan]
Unigene0000715	--	Retrovirus-related Pol polyprotein from transposon TNT 1-94 [Cajanus cajan]
Unigene0000716	--	Retrovirus-related Pol polyprotein from transposon TNT 1-94 [Cajanus cajan]
Unigene0000717	--	PREDICTED: uncharacterized protein LOC108487091 [Gossypium arboreum]
Unigene0000718	--	retrovirus-related pol polyprotein, partial [Phaseolus vulgaris]
Unigene0000719	--	-
Unigene0000720	--	OSJNBa0088I22.18 [Oryza sativa Japonica Group]
Unigene0000721	--	zf-CCHC domain-containing protein [Cephalotus follicularis]
Unigene0000722	--	PREDICTED: uncharacterized mitochondrial protein AtMg00860-like [Malus domestica]
Unigene0000723	--	Retrovirus-related Pol polyprotein LINE-1 [Cajanus cajan]
Unigene0000724	--	-
Unigene0000725	--	OSJNBa0060N03.9 [Oryza sativa Japonica Group]
Unigene0000726	--	-
Unigene0000727	RE1	PREDICTED: uncharacterized mitochondrial protein AtMg00810-like isoform X1 [Brachypodium distachyon]
Unigene0000728	--	Retrovirus-related Pol polyprotein from transposon TNT 1-94 [Cajanus cajan]
Unigene0000729	RE1	Retrovirus-related Pol polyprotein from transposon TNT 1-94 [Cajanus cajan]
Unigene0000730	--	Retrovirus-related Pol polyprotein from transposon TNT 1-94, partial [Cajanus cajan]
Unigene0000731	--	UBN2_3 domain-containing protein [Cephalotus follicularis]
Unigene0000732	--	Retrotransposon gag protein [Corchorus olitorius]
Unigene0000733	--	-
Unigene0000734	--	-
Unigene0000735	At2g48020	PREDICTED: sugar transporter ERD6-like 7 [Nelumbo nucifera]
Unigene0000736	TAF12	PREDICTED: transcription initiation factor TFIID subunit 12, partial [Vitis vinifera]
Unigene0000737	--	T4.15 [Malus x robusta]
Unigene0000738	--	-
Unigene0000739	--	-
Unigene0000740	--	-
Unigene0000741	--	Retrovirus-related Pol polyprotein LINE-1 [Zea mays]
Unigene0000742	RE1	Cysteine-rich RLK (receptor-like protein kinase) 8 [Dorcoceras hygrometricum]
Unigene0000743	--	reverse transcriptase family member [Glycine max]
Unigene0000744	--	Integrase, catalytic core [Corchorus capsularis]
Unigene0000745	--	PREDICTED: uncharacterized mitochondrial protein AtMg00860-like [Malus domestica]
Unigene0000746	--	-
Unigene0000747	--	-
Unigene0000748	--	PREDICTED: omega-hydroxypalmitate O-feruloyl transferase-like [Phoenix dactylifera]
Unigene0000749	--	PREDICTED: uncharacterized protein LOC107405062 [Ziziphus jujuba]
Unigene0000750	ND2	NADH:ubiquinone reductase subunit 2 (mitochondrion) [Beta vulgaris subsp. vulgaris] [Beta vulgaris]
Unigene0000751	--	-
Unigene0000752	--	UBN2_3 domain-containing protein [Cephalotus follicularis]
Unigene0000753	--	-
Unigene0000754	MSTO1	PREDICTED: protein misato homolog 1 isoform X1 [Vitis vinifera]
Unigene0000755	--	-
Unigene0000756	--	-
Unigene0000757	--	-
Unigene0000758	--	Retrovirus-related Pol polyprotein LINE-1 [Zea mays]
Unigene0000759	RE2	Retrovirus-related Pol polyprotein from transposon TNT 1-94 [Cajanus cajan]
Unigene0000760	Tf2-12	PREDICTED: transposon Ty3-I Gag-Pol polyprotein isoform X1 [Daucus carota subsp. sativus] [Daucus carota]
Unigene0000761	--	Enhancer of mRNA-decapping protein 4 [Morus notabilis]
Unigene0000762	--	-
Unigene0000763	--	hypothetical protein TSUD_304870 [Trifolium subterraneum]
Unigene0000764	--	dead-box atp-dependent rna helicase 32 [Nicotiana attenuata]
Unigene0000765	--	zf-CCHC domain-containing protein, partial [Cephalotus follicularis]
Unigene0000766	RE1	Retrovirus-related Pol polyprotein from transposon TNT 1-94 [Cajanus cajan]
Unigene0000767	--	-
Unigene0000768	GIP	Cysteine-rich RLK (receptor-like protein kinase) 8 [Dorcoceras hygrometricum]
Unigene0000769	RE1	Retrovirus-related Pol polyprotein from transposon TNT 1-94 [Cajanus cajan]
Unigene0000770	--	-
Unigene0000771	--	-
Unigene0000772	pol	PREDICTED: uncharacterized mitochondrial protein AtMg00860-like [Malus domestica]
Unigene0000773	AKHSDH2	PREDICTED: bifunctional aspartokinase/homoserine dehydrogenase 2, chloroplastic-like [Gossypium hirsutum]
Unigene0000774	--	-
Unigene0000775	RE2	Retrovirus-related Pol polyprotein from transposon TNT 1-94 [Cajanus cajan]
Unigene0000776	--	-
Unigene0000777	--	PREDICTED: 60S acidic ribosomal protein P2B-like [Lupinus angustifolius]
Unigene0000778	--	T4.15 [Malus x robusta]
Unigene0000779	--	Retrotransposon gag protein [Corchorus olitorius]
Unigene0000780	--	Retrovirus-related Pol polyprotein from transposon TNT 1-94 [Cajanus cajan]
Unigene0000781	TY3B-G	PREDICTED: serine/threonine-protein kinase TIO-like, partial [Brassica rapa]
Unigene0000782	--	Protein RAE1 [Zea mays]
Unigene0000783	pol	reverse transcriptase [Corchorus capsularis]
Unigene0000784	--	hypothetical protein PRUPE_ppa024192mg [Prunus persica]
Unigene0000785	--	-
Unigene0000786	--	-
Unigene0000787	--	Retrovirus-related Pol polyprotein from transposon TNT 1-94 [Cajanus cajan]
Unigene0000788	--	Beta-galactosidase [Dorcoceras hygrometricum]
Unigene0000789	UBP5	PREDICTED: ubiquitin carboxyl-terminal hydrolase 5 isoform X1 [Cucumis melo]
Unigene0000790	--	Cysteine-rich RLK (receptor-like protein kinase) 8 [Dorcoceras hygrometricum]
Unigene0000791	--	-
Unigene0000792	--	-
Unigene0000793	--	-
Unigene0000794	--	-
Unigene0000795	GIP	Retrovirus-related Pol polyprotein from transposon TNT 1-94 [Cajanus cajan]
Unigene0000796	--	-
Unigene0000797	--	integrase core domain containing protein [Phaseolus vulgaris]
Unigene0000798	--	-
Unigene0000799	RE1	Retrovirus-related Pol polyprotein from transposon TNT 1-94 [Cajanus cajan]
Unigene0000800	UBC2	Ubiquitin-conjugating enzyme E2 2 [Zea mays]
Unigene0000801	--	Mannosyl-oligosaccharide 12-alpha-mannosidase MNS1 [Zea mays]
Unigene0000802	--	reverse transcriptase family member [Glycine max]
Unigene0000803	--	-
Unigene0000804	--	Retrovirus-related Pol polyprotein LINE-1 [Cajanus cajan]
Unigene0000805	--	-
Unigene0000806	SPT6	PREDICTED: transcription elongation factor SPT6 homolog [Nelumbo nucifera]
Unigene0000807	--	Retrovirus-related Pol polyprotein from transposon TNT 1-94 [Cajanus cajan]
Unigene0000808	AtMg00240	Retrovirus-related Pol polyprotein from transposon TNT 1-94, partial [Cajanus cajan]
Unigene0000809	TRI1	PREDICTED: formin-G [Nelumbo nucifera]
Unigene0000810	TY3B-G	reverse transcriptase [Corchorus capsularis]
Unigene0000811	--	PREDICTED: uncharacterized protein LOC105434464 [Cucumis sativus]
Unigene0000812	--	-
Unigene0000813	--	reverse transcriptase [Corchorus capsularis]
Unigene0000814	--	-
Unigene0000815	--	Cysteine-rich RLK (receptor-like protein kinase) 8 [Dorcoceras hygrometricum]
Unigene0000816	--	Retrovirus-related Pol polyprotein from transposon TNT 1-94, partial [Cajanus cajan]
Unigene0000817	--	Retrovirus-related Pol polyprotein from transposon TNT 1-94 [Cajanus cajan]
Unigene0000818	GIP	OSJNBa0060N03.9 [Oryza sativa Japonica Group]
Unigene0000819	--	Retrovirus-related Pol polyprotein LINE-1 [Cajanus cajan]
Unigene0000820	--	Retrovirus-related Pol polyprotein from transposon TNT 1-94 [Cajanus cajan]
Unigene0000821	HAT	PREDICTED: zinc finger BED domain-containing protein RICESLEEPER 2-like [Solanum tuberosum]
Unigene0000822	--	UBN2_3 domain-containing protein, partial [Cephalotus follicularis]
Unigene0000823	--	Beta-galactosidase [Dorcoceras hygrometricum]
Unigene0000824	EXL3	PREDICTED: protein EXORDIUM-like 3 [Sesamum indicum]
Unigene0000825	--	-
Unigene0000826	--	Retrovirus-related Pol polyprotein LINE-1 [Zea mays]
Unigene0000827	--	-
Unigene0000828	DGAT2D	PREDICTED: uncharacterized protein LOC108867658 [Pyrus x bretschneideri]
Unigene0000829	--	-
Unigene0000830	GTE1	DNA-binding bromodomain-containing family protein [Populus trichocarpa]
Unigene0000831	RDR6	SILENCING DEFECTIVE 1 family protein [Populus trichocarpa]
Unigene0000832	--	-
Unigene0000833	--	Retrovirus-related Pol polyprotein LINE-1 [Zea mays]
Unigene0000834	--	Retrovirus-related Pol polyprotein from transposon TNT 1-94, partial [Cajanus cajan]
Unigene0000835	--	reverse transcriptase [Corchorus capsularis]
Unigene0000836	--	Retrovirus-related Pol polyprotein from transposon TNT 1-94 [Cajanus cajan]
Unigene0000837	--	PREDICTED: uncharacterized mitochondrial protein AtMg00810-like [Arachis ipaensis]
Unigene0000838	--	Cysteine-rich RLK (receptor-like protein kinase) 8 [Dorcoceras hygrometricum]
Unigene0000839	--	Copia protein [Cajanus cajan]
Unigene0000840	--	Retrovirus-related Pol polyprotein from transposon TNT 1-94 [Cajanus cajan]
Unigene0000841	--	UBN2_3 domain-containing protein, partial [Cephalotus follicularis]
Unigene0000842	--	-
Unigene0000843	--	-
Unigene0000844	--	-
Unigene0000845	--	Retrovirus-related Pol polyprotein from transposon TNT 1-94 [Cajanus cajan]
Unigene0000846	GIP	Retrovirus-related Pol polyprotein from transposon TNT 1-94, partial [Cajanus cajan]
Unigene0000847	--	-
Unigene0000848	--	Retrovirus-related Pol polyprotein LINE-1 [Zea mays]
Unigene0000849	MFSD12	PREDICTED: major facilitator superfamily domain-containing protein 12 [Vitis vinifera]
Unigene0000850	--	-
Unigene0000851	--	Retrovirus-related Pol polyprotein LINE-1 [Zea mays]
Unigene0000852	--	-
Unigene0000853	--	-
Unigene0000854	--	Retrovirus-related Pol polyprotein LINE-1 [Zea mays]
Unigene0000855	--	-
Unigene0000856	--	Retrovirus-related Pol polyprotein from transposon TNT 1-94, partial [Cajanus cajan]
Unigene0000857	--	-
Unigene0000858	--	-
Unigene0000859	--	Retrovirus-related Pol polyprotein LINE-1 [Zea mays]
Unigene0000860	--	hypothetical protein EUTSA_v10003399mg, partial [Eutrema salsugineum]
Unigene0000861	--	-
Unigene0000862	--	-
Unigene0000863	RE1	Retrovirus-related Pol polyprotein from transposon TNT 1-94 [Cajanus cajan]
Unigene0000864	--	PREDICTED: uncharacterized protein LOC104590196 [Nelumbo nucifera]
Unigene0000865	--	-
Unigene0000866	--	-
Unigene0000867	--	UBN2_3 domain-containing protein, partial [Cephalotus follicularis]
Unigene0000868	--	hypothetical protein PRUPE_6G327500, partial [Prunus persica]
Unigene0000869	--	OSJNBa0057M08.11 [Oryza sativa Japonica Group]
Unigene0000870	--	-
Unigene0000871	--	craniofacial development protein 2-like [Cajanus cajan]
Unigene0000872	--	UBN2_3 domain-containing protein [Cephalotus follicularis]
Unigene0000873	--	-
Unigene0000874	--	Cysteine-rich RLK (receptor-like protein kinase) 8 [Dorcoceras hygrometricum]
Unigene0000875	--	Cysteine-rich RLK (receptor-like protein kinase) 8 [Dorcoceras hygrometricum]
Unigene0000876	--	Retrovirus-related Pol polyprotein LINE-1 [Zea mays]
Unigene0000877	--	-
Unigene0000878	--	Transposon Ty3-G Gag-Pol polyprotein [Triticum urartu]
Unigene0000879	GIP	Retrovirus-related Pol polyprotein from transposon TNT 1-94, partial [Cajanus cajan]
Unigene0000880	--	-
Unigene0000881	--	Retrovirus-related Pol polyprotein LINE-1 [Zea mays]
Unigene0000882	--	Retrovirus-related Pol polyprotein from transposon TNT 1-94 [Cajanus cajan]
Unigene0000883	--	DNA/RNA polymerases superfamily protein [Theobroma cacao]
Unigene0000884	--	E3 ubiquitin-protein ligase UPL6 [Morus notabilis]
Unigene0000885	--	DNA/RNA polymerases superfamily protein [Theobroma cacao]
Unigene0000886	--	Retrovirus-related Pol polyprotein LINE-1 [Cajanus cajan]
Unigene0000887	--	PREDICTED: LOW QUALITY PROTEIN: plasma membrane ATPase 1 [Phoenix dactylifera]
Unigene0000888	--	Retrovirus-related Pol polyprotein from transposon TNT 1-94, partial [Glycine soja]
Unigene0000889	TTL	PREDICTED: TITAN-like protein isoform X1 [Juglans regia]
Unigene0000890	--	-
Unigene0000891	--	Transposon Ty3-G Gag-Pol polyprotein [Triticum urartu]
Unigene0000892	--	Asp_protease_2 domain-containing protein, partial [Cephalotus follicularis]
Unigene0000893	--	Retrotransposon gag protein [Corchorus olitorius]
Unigene0000894	--	UBN2_3 domain-containing protein [Cephalotus follicularis]
Unigene0000895	--	-
Unigene0000896	--	Retrotransposon gag protein [Corchorus olitorius]
Unigene0000897	--	Retrovirus-related Pol polyprotein LINE-1 [Zea mays]
Unigene0000898	--	hypothetical protein PRUPE_ppa025194mg, partial [Prunus persica]
Unigene0000899	--	Retrotransposon gag protein [Corchorus olitorius]
Unigene0000900	--	-
Unigene0000901	--	-
Unigene0000902	--	PREDICTED: uncharacterized mitochondrial protein AtMg00810-like [Malus domestica]
Unigene0000903	--	-
Unigene0000904	--	OSJNBa0060N03.9 [Oryza sativa Japonica Group]
Unigene0000905	TY3B-G	DNA/RNA polymerases superfamily protein [Theobroma cacao]
Unigene0000906	--	Cysteine-rich RLK (RECEPTOR-like protein kinase) 8 [Theobroma cacao]
Unigene0000907	--	Retrovirus-related Pol polyprotein from transposon TNT 1-94 [Cajanus cajan]
Unigene0000908	--	Retrovirus-related Pol polyprotein from transposon TNT 1-94 [Cajanus cajan]
Unigene0000909	--	-
Unigene0000910	--	-
Unigene0000911	--	-
Unigene0000912	--	UBN2_3 domain-containing protein [Cephalotus follicularis]
Unigene0000913	--	Endonuclease/exonuclease/phosphatase [Medicago truncatula]
Unigene0000914	--	Retrovirus-related Pol polyprotein from transposon TNT 1-94, partial [Glycine soja]
Unigene0000915	--	-
Unigene0000916	--	Retrotransposon gag protein [Corchorus olitorius]
Unigene0000917	--	hypothetical protein PRUPE_ppa015965mg [Prunus persica]
Unigene0000918	YSL6	OPT domain-containing protein [Cephalotus follicularis]
Unigene0000919	TY3B-I	PREDICTED: RNA-directed DNA polymerase homolog, partial [Ricinus communis]
Unigene0000920	--	-
Unigene0000921	RE2	Integrase core domain containing protein [Solanum demissum]
Unigene0000922	--	-
Unigene0000923	--	Beta-galactosidase [Dorcoceras hygrometricum]
Unigene0000924	--	PREDICTED: uncharacterized protein LOC104612478 [Nelumbo nucifera]
Unigene0000925	--	PREDICTED: uncharacterized mitochondrial protein AtMg00820-like [Ricinus communis]
Unigene0000926	--	-
Unigene0000927	--	-
Unigene0000928	--	-
Unigene0000929	--	-
Unigene0000930	--	-
Unigene0000931	GIP	cysteine-rich RLK RECEPTOR-like protein kinase [Citrus limon]
Unigene0000932	--	-
Unigene0000933	--	-
Unigene0000934	--	Transposon Tf2-11 polyprotein, partial [Noccaea caerulescens]
Unigene0000935	--	Asp_protease_2 domain-containing protein, partial [Cephalotus follicularis]
Unigene0000936	--	-
Unigene0000937	--	PREDICTED: uncharacterized mitochondrial protein AtMg00810-like [Vigna angularis]
Unigene0000938	--	TIR-NBS-LRR type disease resistance protein [Arachis hypogaea]
Unigene0000939	--	Retrotransposon gag protein [Corchorus olitorius]
Unigene0000940	--	Retrotransposon gag protein [Corchorus olitorius]
Unigene0000941	--	Integrase, catalytic core [Corchorus capsularis]
Unigene0000942	--	-
Unigene0000943	--	UBN2_3 domain-containing protein [Cephalotus follicularis]
Unigene0000944	--	-
Unigene0000945	--	zf-CCHC domain-containing protein, partial [Cephalotus follicularis]
Unigene0000946	--	Retrovirus-related Pol polyprotein LINE-1 [Zea mays]
Unigene0000947	--	-
Unigene0000948	--	Retrovirus-related Pol polyprotein from transposon 17.6, partial [Noccaea caerulescens]
Unigene0000949	pol	Transposon Ty3-G Gag-Pol polyprotein [Cajanus cajan]
Unigene0000950	RE1	PREDICTED: uncharacterized mitochondrial protein AtMg00810-like [Citrus sinensis]
Unigene0000951	--	PREDICTED: uncharacterized mitochondrial protein AtMg00810-like [Phoenix dactylifera]
Unigene0000952	--	OSJNBa0060N03.8 [Oryza sativa Japonica Group]
Unigene0000953	--	-
Unigene0000954	--	-
Unigene0000955	--	Retrovirus-related Pol polyprotein from transposon TNT 1-94 [Cajanus cajan]
Unigene0000956	--	Beta-galactosidase [Dorcoceras hygrometricum]
Unigene0000957	--	UBN2_3 domain-containing protein [Cephalotus follicularis]
Unigene0000958	--	-
Unigene0000959	RE2	Retrovirus-related Pol polyprotein from transposon TNT 1-94 [Cajanus cajan]
Unigene0000960	AtMg00810	PREDICTED: uncharacterized mitochondrial protein AtMg00810-like isoform X1 [Brachypodium distachyon]
Unigene0000961	--	Disease resistance protein RPP13 [Aegilops tauschii]
Unigene0000962	TY3B-G	PREDICTED: serine/threonine-protein kinase TIO-like, partial [Brassica rapa]
Unigene0000963	RE2	Retrovirus-related Pol polyprotein from transposon TNT 1-94 [Cajanus cajan]
Unigene0000964	GIP	PREDICTED: uncharacterized mitochondrial protein AtMg00810-like [Gossypium hirsutum]
Unigene0000965	--	Beta-galactosidase [Dorcoceras hygrometricum]
Unigene0000966	pol	PREDICTED: transposon Ty3-I Gag-Pol polyprotein isoform X1 [Daucus carota subsp. sativus] [Daucus carota]
Unigene0000967	--	PREDICTED: serine/threonine-protein kinase TIO-like, partial [Brassica rapa]
Unigene0000968	pol	gag-pol polyprotein [Silene latifolia]
Unigene0000969	--	-
Unigene0000970	URE	PREDICTED: urease-like isoform X1 [Nicotiana sylvestris]
Unigene0000971	--	-
Unigene0000972	--	-
Unigene0000973	TY3B-I	PREDICTED: serine/threonine-protein kinase TIO-like, partial [Brassica rapa]
Unigene0000974	--	-
Unigene0000975	--	DNA/RNA polymerases superfamily protein [Theobroma cacao]
Unigene0000976	--	Retrovirus-related Pol polyprotein LINE-1 [Triticum urartu]
Unigene0000977	--	-
Unigene0000978	--	Retrovirus-related Pol polyprotein LINE-1 [Cajanus cajan]
Unigene0000979	--	-
Unigene0000980	--	reverse transcriptase [Corchorus capsularis]
Unigene0000981	--	-
Unigene0000982	--	-
Unigene0000983	--	Retrotransposon gag protein [Corchorus olitorius]
Unigene0000984	--	UBN2_3 domain-containing protein [Cephalotus follicularis]
Unigene0000985	GIP	Retrovirus-related Pol polyprotein from transposon TNT 1-94 [Cajanus cajan]
Unigene0000986	--	-
Unigene0000987	--	PREDICTED: craniofacial development protein 2-like [Nicotiana tabacum]
Unigene0000988	--	PREDICTED: serine/threonine-protein kinase TIO-like, partial [Brassica rapa]
Unigene0000989	--	-
Unigene0000990	--	reverse transcriptase [Corchorus capsularis]
Unigene0000991	--	Retrovirus-related Pol polyprotein LINE-1 [Cajanus cajan]
Unigene0000992	--	UBN2_3 domain-containing protein, partial [Cephalotus follicularis]
Unigene0000993	--	UBN2_3 domain-containing protein, partial [Cephalotus follicularis]
Unigene0000994	--	Copia protein, partial [Glycine soja]
Unigene0000995	--	Beta-galactosidase [Dorcoceras hygrometricum]
Unigene0000996	--	uncharacterized protein LOC109720603 [Ananas comosus]
Unigene0000997	--	-
Unigene0000998	--	-
Unigene0000999	GIP	hypothetical protein VITISV_004415 [Vitis vinifera]
Unigene0001000	--	TMV resistance protein N [Dorcoceras hygrometricum]
Unigene0001001	--	-
Unigene0001002	--	PREDICTED: pentatricopeptide repeat-containing protein At1g63330-like [Gossypium hirsutum]
Unigene0001003	--	-
Unigene0001004	--	-
Unigene0001005	CFDP2	PREDICTED: craniofacial development protein 2-like, partial [Nicotiana tabacum]
Unigene0001006	--	UBN2_3 domain-containing protein [Cephalotus follicularis]
Unigene0001007	GIP	cysteine-rich RLK RECEPTOR-like protein kinase [Citrus limon]
Unigene0001008	--	hypothetical protein VITISV_031269 [Vitis vinifera]
Unigene0001009	--	-
Unigene0001010	--	Retrotransposon gag protein [Corchorus olitorius]
Unigene0001011	--	Retrotransposon gag protein [Corchorus olitorius]
Unigene0001012	--	craniofacial development protein 2-like [Cajanus cajan]
Unigene0001013	--	Transposon Ty3-G Gag-Pol polyprotein [Triticum urartu]
Unigene0001014	--	UBN2_3 domain-containing protein [Cephalotus follicularis]
Unigene0001015	--	Retrotransposon gag protein [Corchorus olitorius]
Unigene0001016	--	-
Unigene0001017	--	-
Unigene0001018	--	-
Unigene0001019	--	Retrovirus-related Pol polyprotein LINE-1 [Cajanus cajan]
Unigene0001020	RE2	OSJNBb0065J09.3 [Oryza sativa Japonica Group]
Unigene0001021	--	Retrovirus-related Pol polyprotein LINE-1 [Cajanus cajan]
Unigene0001022	--	Retrotransposon gag protein [Corchorus capsularis]
Unigene0001023	--	-
Unigene0001024	--	PREDICTED: uncharacterized mitochondrial protein AtMg00810-like [Ziziphus jujuba]
Unigene0001025	--	-
Unigene0001026	--	-
Unigene0001027	--	-
Unigene0001028	--	PREDICTED: uncharacterized protein LOC108991242 [Juglans regia]
Unigene0001029	--	PREDICTED: uncharacterized mitochondrial protein AtMg00860-like [Malus domestica]
Unigene0001030	--	-
Unigene0001031	GIP	Retrovirus-related Pol polyprotein from transposon TNT 1-94, partial [Cajanus cajan]
Unigene0001032	GIP	Retrovirus-related Pol polyprotein from transposon TNT 1-94 [Morus notabilis]
Unigene0001033	--	reverse transcriptase [Corchorus capsularis]
Unigene0001034	--	Retrovirus-related Pol polyprotein from transposon TNT 1-94 [Cajanus cajan]
Unigene0001035	--	-
Unigene0001036	--	-
Unigene0001037	--	-
Unigene0001038	--	-
Unigene0001039	--	-
Unigene0001040	--	Transposon Ty3-G Gag-Pol polyprotein [Triticum urartu]
Unigene0001041	--	LOW QUALITY PROTEIN: zf-BED domain-containing protein/DUF659 domain-containing protein/Dimer_Tnp_hAT domain-containing protein [Cephalotus follicularis]
Unigene0001042	--	Integrase, catalytic core [Corchorus capsularis]
Unigene0001043	SYNC1	PREDICTED: asparagine--tRNA ligase, cytoplasmic 1 [Vitis vinifera]
Unigene0001044	--	Beta-galactosidase [Dorcoceras hygrometricum]
Unigene0001045	--	-
Unigene0001046	--	-
Unigene0001047	--	Cysteine-rich RLK (receptor-like protein kinase) 8 [Dorcoceras hygrometricum]
Unigene0001048	--	-
Unigene0001049	--	-
Unigene0001050	--	Retrovirus-related Pol polyprotein from transposon TNT 1-94 [Cajanus cajan]
Unigene0001051	PMIR1	PREDICTED: protein PLASTID MOVEMENT IMPAIRED 1-RELATED 1 [Juglans regia]
Unigene0001052	RER1B	Rer1 domain-containing protein [Cephalotus follicularis]
Unigene0001053	--	Retrovirus-related Pol polyprotein from transposon TNT 1-94 [Cajanus cajan]
Unigene0001054	--	-
Unigene0001055	--	T4.15 [Malus x robusta]
Unigene0001056	--	zf-CCHC domain-containing protein/Asp_protease_2 domain-containing protein, partial [Cephalotus follicularis]
Unigene0001057	--	PREDICTED: uncharacterized protein LOC108982797, partial [Juglans regia]
Unigene0001058	--	-
Unigene0001059	--	zf-CCHC domain-containing protein/Asp_protease_2 domain-containing protein, partial [Cephalotus follicularis]
Unigene0001060	--	Retrovirus-related Pol polyprotein from transposon 17.6, partial [Noccaea caerulescens]
Unigene0001061	--	-
Unigene0001062	--	-
Unigene0001063	GIP	Retrovirus-related Pol polyprotein from transposon TNT 1-94 [Cajanus cajan]
Unigene0001064	--	reverse transcriptase family member [Glycine max]
Unigene0001065	GIP	Copia protein [Cajanus cajan]
Unigene0001066	--	reverse transcriptase [Corchorus capsularis]
Unigene0001067	--	-
Unigene0001068	--	hypothetical protein [Citrus limon]
Unigene0001069	--	PREDICTED: uncharacterized protein LOC105350128 [Fragaria vesca subsp. vesca] [Fragaria vesca]
Unigene0001070	RE1	Cysteine-rich RLK (receptor-like protein kinase) 8 [Dorcoceras hygrometricum]
Unigene0001071	--	Retrovirus-related Pol polyprotein from transposon TNT 1-94, partial [Cajanus cajan]
Unigene0001072	--	Cysteine-rich RLK (receptor-like protein kinase) 8 [Dorcoceras hygrometricum]
Unigene0001073	AtMg00810	OSIGBa0153E02-OSIGBa0093I20.3 [Oryza sativa Indica Group]
Unigene0001074	--	-
Unigene0001075	--	PPR_1 domain-containing protein/PPR_2 domain-containing protein [Cephalotus follicularis]
Unigene0001076	--	Beta-galactosidase [Dorcoceras hygrometricum]
Unigene0001077	GIP	Retrovirus-related Pol polyprotein from transposon TNT 1-94 [Cajanus cajan]
Unigene0001078	RE1	gag-pol polyprotein, partial [Vitis vinifera]
Unigene0001079	TY3B-I	reverse transcriptase [Corchorus capsularis]
Unigene0001080	--	-
Unigene0001081	--	-
Unigene0001082	--	hypothetical protein VITISV_021529 [Vitis vinifera]
Unigene0001083	--	-
Unigene0001084	--	-
Unigene0001085	--	-
Unigene0001086	--	-
Unigene0001087	--	OSJNBb0011N17.2 [Oryza sativa Japonica Group]
Unigene0001088	RE1	PREDICTED: translation factor GUF1 homolog, chloroplastic isoform X1 [Gossypium arboreum]
Unigene0001089	--	-
Unigene0001090	--	-
Unigene0001091	--	-
Unigene0001092	--	T4.15 [Malus x robusta]
Unigene0001093	--	-
Unigene0001094	--	-
Unigene0001095	--	-
Unigene0001096	--	PREDICTED: serine/threonine-protein kinase TIO-like, partial [Brassica rapa]
Unigene0001097	RE1	PREDICTED: uncharacterized mitochondrial protein AtMg00810-like [Nicotiana tabacum]
Unigene0001098	--	gag-pol polyprotein [Silene latifolia]
Unigene0001099	--	Transposon Ty3-G Gag-Pol polyprotein [Triticum urartu]
Unigene0001100	--	-
Unigene0001101	--	-
Unigene0001102	--	Retrovirus-related Pol polyprotein from transposon TNT 1-94, partial [Cajanus cajan]
Unigene0001103	--	-
Unigene0001104	RE1	Retrovirus-related Pol polyprotein from transposon TNT 1-94 [Cajanus cajan]
Unigene0001105	--	-
Unigene0001106	--	UBN2_3 domain-containing protein [Cephalotus follicularis]
Unigene0001107	--	-
Unigene0001108	--	Cysteine-rich RLK (receptor-like protein kinase) 8 [Dorcoceras hygrometricum]
Unigene0001109	PCMP-H11	PREDICTED: pentatricopeptide repeat-containing protein At5g66520-like isoform X1 [Nelumbo nucifera]
Unigene0001110	--	OSJNBb0011N17.2 [Oryza sativa Japonica Group]
Unigene0001111	--	Retrovirus-related Pol polyprotein from transposon TNT 1-94 [Cajanus cajan]
Unigene0001112	--	Retrovirus-related Pol polyprotein LINE-1 [Zea mays]
Unigene0001113	--	-
Unigene0001114	--	-
Unigene0001115	GIP	OSJNBb0011N17.2 [Oryza sativa Japonica Group]
Unigene0001116	RE2	Cysteine-rich RLK (receptor-like protein kinase) 8 [Dorcoceras hygrometricum]
Unigene0001117	--	PREDICTED: craniofacial development protein 2-like, partial [Nicotiana tabacum]
Unigene0001118	--	Retrovirus-related Pol polyprotein LINE-1 [Triticum urartu]
Unigene0001119	--	-
Unigene0001120	--	PREDICTED: uncharacterized protein LOC107881313 [Prunus mume]
Unigene0001121	--	Retrotransposon gag protein [Corchorus olitorius]
Unigene0001122	--	-
Unigene0001123	--	-
Unigene0001124	--	reverse transcriptase, partial [Arabidopsis halleri subsp. gemmifera] [Arabidopsis halleri]
Unigene0001125	--	-
Unigene0001126	--	-
Unigene0001127	--	-
Unigene0001128	NCA1	Retrovirus-related Pol polyprotein LINE-1 [Zea mays]
Unigene0001129	--	Retrovirus-related Pol polyprotein LINE-1 [Zea mays]
Unigene0001130	--	UBN2_3 domain-containing protein [Cephalotus follicularis]
Unigene0001131	--	-
Unigene0001132	--	-
Unigene0001133	--	-
Unigene0001134	--	T4.15 [Malus x robusta]
Unigene0001135	--	-
Unigene0001136	--	-
Unigene0001137	--	Retrovirus-related Pol polyprotein from transposon TNT 1-94, partial [Cajanus cajan]
Unigene0001138	--	-
Unigene0001139	--	Copia protein [Cajanus cajan]
Unigene0001140	--	Retrovirus-related Pol polyprotein LINE-1 [Cajanus cajan]
Unigene0001141	--	DNA-directed RNA polymerase I subunit rpa1 [Morus notabilis]
Unigene0001142	--	-
Unigene0001143	RE1	cysteine-rich RLK RECEPTOR-like protein kinase [Citrus limon]
Unigene0001144	--	RNA-processing protein, HAT helix [Corchorus capsularis]
Unigene0001145	--	Cysteine-rich RLK (receptor-like protein kinase) 8 [Dorcoceras hygrometricum]
Unigene0001146	--	Retrovirus-related Pol polyprotein LINE-1, partial [Cajanus cajan]
Unigene0001147	--	PREDICTED: uncharacterized protein LOC108172088 [Malus domestica]
Unigene0001148	--	-
Unigene0001149	--	gag-pol polyprotein, partial [Oryza sativa Indica Group]
Unigene0001150	--	Transposon Ty3-G Gag-Pol polyprotein [Triticum urartu]
Unigene0001151	--	PREDICTED: uncharacterized protein LOC105435674 [Cucumis sativus]
Unigene0001152	At1g69450	DUF221 domain-containing protein/RSN1_TM domain-containing protein [Cephalotus follicularis]
Unigene0001153	--	Retrovirus-related Pol polyprotein from transposon TNT 1-94 [Cajanus cajan]
Unigene0001154	--	gag-pol polyprotein, partial [Vitis vinifera]
Unigene0001155	--	Cysteine-rich RLK (receptor-like protein kinase) 8 [Dorcoceras hygrometricum]
Unigene0001156	--	-
Unigene0001157	--	-
Unigene0001158	TY3B-G	Integrase, catalytic core [Corchorus capsularis]
Unigene0001159	--	-
Unigene0001160	--	-
Unigene0001161	--	-
Unigene0001162	--	-
Unigene0001163	--	Transposon Ty3-I Gag-Pol polyprotein [Cajanus cajan]
Unigene0001164	--	-
Unigene0001165	--	PREDICTED: serine/arginine-rich SC35-like splicing factor SCL30A [Fragaria vesca subsp. vesca] [Fragaria vesca]
Unigene0001166	--	-
Unigene0001167	--	-
Unigene0001168	--	-
Unigene0001169	--	Copia protein [Cajanus cajan]
Unigene0001170	--	Retrovirus-related Pol polyprotein from transposon TNT 1-94 [Cajanus cajan]
Unigene0001171	--	-
Unigene0001172	--	hypothetical protein VITISV_004415 [Vitis vinifera]
Unigene0001173	--	-
Unigene0001174	--	-
Unigene0001175	--	-
Unigene0001176	--	-
Unigene0001177	rpmG	50S ribosomal protein L33 [Zostera marina]
Unigene0001178	--	abc transporter c family member 2 [Nicotiana attenuata]
Unigene0001179	--	-
Unigene0001180	--	reverse transcriptase [Corchorus capsularis]
Unigene0001181	GIP	Retrovirus-related Pol polyprotein from transposon TNT 1-94 [Cajanus cajan]
Unigene0001182	--	-
Unigene0001183	--	-
Unigene0001184	RE1	cysteine-rich RLK RECEPTOR-like protein kinase [Citrus limon]
Unigene0001185	--	hypothetical protein VITISV_026166 [Vitis vinifera]
Unigene0001186	--	-
Unigene0001187	--	-
Unigene0001188	--	-
Unigene0001189	--	-
Unigene0001190	--	-
Unigene0001191	pol	PREDICTED: uncharacterized protein LOC106447834 [Brassica napus]
Unigene0001192	--	reverse transcriptase family member [Glycine max]
Unigene0001193	--	-
Unigene0001194	--	Integrase, catalytic core [Corchorus capsularis]
Unigene0001195	--	-
Unigene0001196	YTHDF1	hypothetical protein VITISV_032053 [Vitis vinifera]
Unigene0001197	--	Cysteine-rich RLK (RECEPTOR-like protein kinase) 8 [Theobroma cacao]
Unigene0001198	--	-
Unigene0001199	--	T4.15 [Malus x robusta]
Unigene0001200	--	-
Unigene0001201	--	-
Unigene0001202	--	-
Unigene0001203	--	PREDICTED: uncharacterized protein LOC104420784 [Eucalyptus grandis]
Unigene0001204	--	-
Unigene0001205	--	cysteine-rich RLK RECEPTOR-like protein kinase [Citrus limon]
Unigene0001206	--	Retrovirus-related Pol polyprotein from transposon TNT 1-94 [Cajanus cajan]
Unigene0001207	--	Retrovirus-related Pol polyprotein from transposon TNT 1-94 [Cajanus cajan]
Unigene0001208	--	-
Unigene0001209	--	-
Unigene0001210	--	zf-RVT domain-containing protein [Cephalotus follicularis]
Unigene0001211	--	Nuclear pore complex protein NUP205 [Zea mays]
Unigene0001212	--	-
Unigene0001213	--	-
Unigene0001214	CFDP2	craniofacial development protein 2-like [Cajanus cajan]
Unigene0001215	OPT3	PREDICTED: oligopeptide transporter 3 [Solanum lycopersicum]
Unigene0001216	--	hypothetical protein VITISV_027369 [Vitis vinifera]
Unigene0001217	--	-
Unigene0001218	--	-
Unigene0001219	--	-
Unigene0001220	--	-
Unigene0001221	--	-
Unigene0001222	RE1	Cysteine-rich RLK (receptor-like protein kinase) 8 [Dorcoceras hygrometricum]
Unigene0001223	--	zf-C3HC4 domain-containing protein [Cephalotus follicularis]
Unigene0001224	--	-
Unigene0001225	--	reverse transcriptase [Corchorus capsularis]
Unigene0001226	--	-
Unigene0001227	--	Retrovirus-related Pol polyprotein LINE-1 [Cajanus cajan]
Unigene0001228	--	Retrovirus-related Pol polyprotein from transposon TNT 1-94, partial [Glycine soja]
Unigene0001229	--	-
Unigene0001230	--	Retrovirus-related Pol polyprotein from transposon TNT 1-94 [Cajanus cajan]
Unigene0001231	--	PREDICTED: uncharacterized mitochondrial protein AtMg00810-like [Vigna angularis]
Unigene0001232	--	reverse transcriptase [Corchorus capsularis]
Unigene0001233	--	-
Unigene0001234	TY3B-I	PREDICTED: uncharacterized protein LOC108808586 [Raphanus sativus]
Unigene0001235	--	-
Unigene0001236	--	-
Unigene0001237	--	-
Unigene0001238	SIRP1	PREDICTED: E3 ubiquitin-protein ligase Praja-2-like [Ziziphus jujuba]
Unigene0001239	--	Cysteine-rich RLK (receptor-like protein kinase) 8 [Dorcoceras hygrometricum]
Unigene0001240	--	hypothetical protein VITISV_010721 [Vitis vinifera]
Unigene0001241	RE2	Retrovirus-related Pol polyprotein from transposon TNT 1-94 [Cajanus cajan]
Unigene0001242	--	Retrotransposon gag protein [Corchorus olitorius]
Unigene0001243	--	PREDICTED: serine/threonine-protein kinase TIO-like, partial [Brassica rapa]
Unigene0001244	--	PREDICTED: uncharacterized protein LOC106408095 [Brassica napus]
Unigene0001245	--	-
Unigene0001246	--	-
Unigene0001247	--	-
Unigene0001248	--	-
Unigene0001249	--	-
Unigene0001250	--	Retrovirus-related Pol polyprotein from transposon TNT 1-94, partial [Cajanus cajan]
Unigene0001251	--	Retrovirus-related Pol polyprotein from transposon TNT 1-94 [Morus notabilis]
Unigene0001252	--	DNA polymerase theta [Morus notabilis]
Unigene0001253	RE1	Cysteine-rich RLK (receptor-like protein kinase) 8 [Dorcoceras hygrometricum]
Unigene0001254	RE1	Cysteine-rich RLK (receptor-like protein kinase) 8 [Dorcoceras hygrometricum]
Unigene0001255	--	-
Unigene0001256	--	Transducin/WD40 repeat-like superfamily protein [Theobroma cacao]
Unigene0001257	--	PREDICTED: F-box protein At3g07870-like [Juglans regia]
Unigene0001258	--	-
Unigene0001259	--	-
Unigene0001260	--	-
Unigene0001261	--	PREDICTED: pentatricopeptide repeat-containing protein At2g20540-like [Ziziphus jujuba]
Unigene0001262	--	-
Unigene0001263	--	OSJNBa0036B17.5 [Oryza sativa Japonica Group]
Unigene0001264	--	LOW QUALITY PROTEIN: zf-RVT domain-containing protein, partial [Cephalotus follicularis]
Unigene0001265	Tf2-12	OSJNBa0042D13.18 [Oryza sativa Japonica Group]
Unigene0001266	--	UBN2_3 domain-containing protein [Cephalotus follicularis]
Unigene0001267	--	T4.15 [Malus x robusta]
Unigene0001268	--	PREDICTED: probable purple acid phosphatase 20 [Juglans regia]
Unigene0001269	--	Retrovirus-related Pol polyprotein from transposon TNT 1-94 [Morus notabilis]
Unigene0001270	--	LOW QUALITY PROTEIN: AP-1 complex subunit mu-2-like [Asparagus officinalis]
Unigene0001271	--	-
Unigene0001272	--	-
Unigene0001273	RE2	Cysteine-rich RLK (receptor-like protein kinase) 8 [Dorcoceras hygrometricum]
Unigene0001274	--	-
Unigene0001275	--	Transposon Ty3-I Gag-Pol polyprotein [Cajanus cajan]
Unigene0001276	GIP	Retrovirus-related Pol polyprotein from transposon TNT 1-94, partial [Cajanus cajan]
Unigene0001277	--	Retrovirus-related Pol polyprotein from transposon TNT 1-94 [Cajanus cajan]
Unigene0001278	--	reverse transcriptase [Corchorus capsularis]
Unigene0001279	--	Retrovirus-related Pol polyprotein LINE-1 [Zea mays]
Unigene0001280	AtMg00810	copia-like protein [Brassica oleracea]
Unigene0001281	--	Cysteine-rich RLK (receptor-like protein kinase) 8 [Dorcoceras hygrometricum]
Unigene0001282	--	Retrotransposon gag protein [Corchorus olitorius]
Unigene0001283	--	Retrovirus-related Pol polyprotein from transposon TNT 1-94, partial [Cajanus cajan]
Unigene0001284	--	-
Unigene0001285	--	-
Unigene0001286	--	-
Unigene0001287	--	-
Unigene0001288	--	-
Unigene0001289	--	Retrovirus-related Pol polyprotein LINE-1 [Triticum urartu]
Unigene0001290	--	hypothetical protein VITISV_042643 [Vitis vinifera]
Unigene0001291	--	-
Unigene0001292	--	PREDICTED: uncharacterized mitochondrial protein AtMg00810-like [Citrus sinensis]
Unigene0001293	RE1	integrase core domain containing protein [Phaseolus vulgaris]
Unigene0001294	AtMg00810	Retrovirus-related Pol polyprotein from transposon TNT 1-94 [Cajanus cajan]
Unigene0001295	--	-
Unigene0001296	--	Nuclear pore complex protein NUP205 [Zea mays]
Unigene0001297	--	cysteine-rich RLK RECEPTOR-like protein kinase [Citrus limon]
Unigene0001298	--	Retrovirus-related Pol polyprotein LINE-1 [Cajanus cajan]
Unigene0001299	--	Mannosyl-oligosaccharide 12-alpha-mannosidase MNS1 [Zea mays]
Unigene0001300	--	reverse transcriptase family member [Glycine max]
Unigene0001301	--	reverse transcriptase family member [Glycine max]
Unigene0001302	--	Retrovirus-related Pol polyprotein LINE-1 [Triticum urartu]
Unigene0001303	--	Retrotransposon gag protein [Corchorus capsularis]
Unigene0001304	--	PREDICTED: serine/threonine-protein kinase TIO-like, partial [Brassica rapa]
Unigene0001305	--	-
Unigene0001306	--	Nuclear pore complex protein NUP205 [Zea mays]
Unigene0001307	--	gag-pol polyprotein, partial [Vitis vinifera]
Unigene0001308	RE2	Cysteine-rich RLK (RECEPTOR-like protein kinase) 8 [Theobroma cacao]
Unigene0001309	GIP	OSJNBb0011N17.2 [Oryza sativa Japonica Group]
Unigene0001310	--	Retrovirus-related Pol polyprotein from transposon TNT 1-94 [Cajanus cajan]
Unigene0001311	--	Retrovirus-related Pol polyprotein LINE-1 [Triticum urartu]
Unigene0001312	--	T4.15 [Malus x robusta]
Unigene0001313	--	gag-pol polyprotein, partial [Vitis vinifera]
Unigene0001314	--	-
Unigene0001315	--	-
Unigene0001316	--	Retrotransposon gag protein [Corchorus capsularis]
Unigene0001317	--	-
Unigene0001318	--	-
Unigene0001319	--	-
Unigene0001320	--	-
Unigene0001321	ycf68-1	BnaA04g06330D [Brassica napus]
Unigene0001322	--	Retrovirus-related Pol polyprotein LINE-1 [Zea mays]
Unigene0001323	--	Retrovirus-related Pol polyprotein LINE-1 [Triticum urartu]
Unigene0001324	--	PREDICTED: uncharacterized protein LOC108991242 [Juglans regia]
Unigene0001325	--	reverse transcriptase [Corchorus capsularis]
Unigene0001326	At4g29120	PREDICTED: probable 3-hydroxyisobutyrate dehydrogenase-like 1, mitochondrial [Populus euphratica]
Unigene0001327	--	Retrovirus-related Pol polyprotein from transposon TNT 1-94 [Cajanus cajan]
Unigene0001328	--	OSJNBa0060N03.9 [Oryza sativa Japonica Group]
Unigene0001329	--	reverse transcriptase [Corchorus capsularis]
Unigene0001330	--	Asp_protease_2 domain-containing protein, partial [Cephalotus follicularis]
Unigene0001331	--	-
Unigene0001332	--	-
Unigene0001333	--	-
Unigene0001334	--	-
Unigene0001335	--	Retrovirus-related Pol polyprotein LINE-1 [Zea mays]
Unigene0001336	--	-
Unigene0001337	--	-
Unigene0001338	--	-
Unigene0001339	--	UBN2_3 domain-containing protein [Cephalotus follicularis]
Unigene0001340	--	-
Unigene0001341	--	craniofacial development protein 2-like [Cajanus cajan]
Unigene0001342	--	-
Unigene0001343	--	-
Unigene0001344	--	-
Unigene0001345	--	-
Unigene0001346	--	Retrovirus-related Pol polyprotein LINE-1 [Zea mays]
Unigene0001347	--	-
Unigene0001348	--	-
Unigene0001349	--	-
Unigene0001350	--	Cysteine-rich RLK (receptor-like protein kinase) 8 [Dorcoceras hygrometricum]
Unigene0001351	--	Cysteine-rich RLK (receptor-like protein kinase) 8 [Dorcoceras hygrometricum]
Unigene0001352	--	zf-RVT domain-containing protein, partial [Cephalotus follicularis]
Unigene0001353	--	RNA polymerase II C-terminal domain phosphatase-like 1 [Morus notabilis]
Unigene0001354	--	UBN2_3 domain-containing protein [Cephalotus follicularis]
Unigene0001355	TY3B-I	PREDICTED: serine/threonine-protein kinase TIO-like, partial [Brassica rapa]
Unigene0001356	RE1	PREDICTED: uncharacterized mitochondrial protein AtMg00810-like [Gossypium hirsutum]
Unigene0001357	RE1	Cysteine-rich RLK (receptor-like protein kinase) 8 [Dorcoceras hygrometricum]
Unigene0001358	GIP	OSJNBb0011N17.2 [Oryza sativa Japonica Group]
Unigene0001359	At5g40530	PREDICTED: ribosomal RNA-processing protein 8 [Citrus sinensis]
Unigene0001360	--	GPI ethanolamine phosphate transferase 1 [Aegilops tauschii]
Unigene0001361	--	Copia protein [Cajanus cajan]
Unigene0001362	TY3B-G	PREDICTED: serine/threonine-protein kinase TIO-like, partial [Brassica rapa]
Unigene0001363	--	-
Unigene0001364	--	Retrotransposon gag protein [Corchorus olitorius]
Unigene0001365	RPS2	PREDICTED: disease resistance protein RPS2 [Jatropha curcas]
Unigene0001366	--	hypothetical protein VITISV_015094 [Vitis vinifera]
Unigene0001367	--	Integrase core domain containing protein [Solanum demissum]
Unigene0001368	--	Retrovirus-related Pol polyprotein from transposon TNT 1-94, partial [Cajanus cajan]
Unigene0001369	pol	RNA-directed DNA polymerase (Reverse transcriptase) [Medicago truncatula]
Unigene0001370	--	Cysteine-rich RLK (receptor-like protein kinase) 8 [Dorcoceras hygrometricum]
Unigene0001371	--	-
Unigene0001372	--	-
Unigene0001373	--	Transposon Ty3-G Gag-Pol polyprotein [Triticum urartu]
Unigene0001374	--	Retrovirus-related Pol polyprotein from transposon TNT 1-94 [Cajanus cajan]
Unigene0001375	--	zf-CCHC domain-containing protein, partial [Cephalotus follicularis]
Unigene0001376	--	Retrovirus-related Pol polyprotein LINE-1 [Cajanus cajan]
Unigene0001377	B'ZETA	Serine/threonine protein phosphatase 2A 59 kDa regulatory subunit B' zeta isoform [Morus notabilis]
Unigene0001378	--	-
Unigene0001379	--	-
Unigene0001380	--	-
Unigene0001381	--	zf-CCHC domain-containing protein/Asp_protease_2 domain-containing protein, partial [Cephalotus follicularis]
Unigene0001382	--	Retrovirus-related Pol polyprotein from transposon 17.6, partial [Noccaea caerulescens]
Unigene0001383	RE1	PREDICTED: uncharacterized mitochondrial protein AtMg00810-like [Citrus sinensis]
Unigene0001384	--	-
Unigene0001385	TY3B-G	PREDICTED: transposon Ty3-I Gag-Pol polyprotein isoform X1 [Daucus carota subsp. sativus] [Daucus carota]
Unigene0001386	--	Retrovirus-related Pol polyprotein from transposon TNT 1-94, partial [Cajanus cajan]
Unigene0001387	--	PREDICTED: uncharacterized mitochondrial protein AtMg00810-like [Ricinus communis]
Unigene0001388	--	-
Unigene0001389	--	Beta-galactosidase [Dorcoceras hygrometricum]
Unigene0001390	--	Beta-galactosidase [Dorcoceras hygrometricum]
Unigene0001391	--	-
Unigene0001392	--	-
Unigene0001393	Tf2-12	PREDICTED: uncharacterized protein LOC105974863 [Erythranthe guttata]
Unigene0001394	--	-
Unigene0001395	--	PREDICTED: uncharacterized protein LOC107405062 [Ziziphus jujuba]
Unigene0001396	--	-
Unigene0001397	--	-
Unigene0001398	--	-
Unigene0001399	--	-
Unigene0001400	--	-
Unigene0001401	--	Retrovirus-related Pol polyprotein LINE-1 [Cajanus cajan]
Unigene0001402	RE1	Retrovirus-related Pol polyprotein from transposon TNT 1-94 [Cajanus cajan]
Unigene0001403	--	Retrovirus-related Pol polyprotein from transposon TNT 1-94 [Cajanus cajan]
Unigene0001404	--	Copia protein, partial [Cajanus cajan]
Unigene0001405	--	-
Unigene0001406	pol	reverse transcriptase [Corchorus capsularis]
Unigene0001407	--	C-X-C chemokine receptor type 5 [Anthurium amnicola]
Unigene0001408	--	UBN2_3 domain-containing protein [Cephalotus follicularis]
Unigene0001409	--	-
Unigene0001410	ccsA	inosine-uridine preferring nucleoside hydrolase-related family protein [Populus trichocarpa]
Unigene0001411	RE1	Retrovirus-related Pol polyprotein from transposon TNT 1-94 [Cajanus cajan]
Unigene0001412	--	-
Unigene0001413	--	Retrotransposon gag protein [Corchorus olitorius]
Unigene0001414	--	-
Unigene0001415	AtMg00810	cysteine-rich RLK RECEPTOR-like protein kinase [Citrus limon]
Unigene0001416	--	-
Unigene0001417	--	Retrovirus-related Pol polyprotein from transposon TNT 1-94, partial [Glycine soja]
Unigene0001418	--	-
Unigene0001419	--	PREDICTED: pentatricopeptide repeat-containing protein At1g08070, chloroplastic [Vitis vinifera]
Unigene0001420	Alg13	PREDICTED: UDP-N-acetylglucosamine transferase subunit ALG13 homolog [Nelumbo nucifera]
Unigene0001421	VIT_11s0016g04350	PREDICTED: tRNA (guanine(37)-N1)-methyltransferase 2 [Nelumbo nucifera]
Unigene0001422	--	-
Unigene0001423	--	-
Unigene0001424	--	-
Unigene0001425	--	-
Unigene0001426	ATR	Serine/threonine-protein kinase ATR [Gossypium arboreum]
Unigene0001427	TY3B-G	Integrase core domain containing protein [Asparagus officinalis]
Unigene0001428	--	PREDICTED: F-box/LRR-repeat protein 2 [Citrus sinensis]
Unigene0001429	--	plant/F25P12-18 protein [Medicago truncatula]
Unigene0001430	TKPR1	PREDICTED: tetraketide alpha-pyrone reductase 1 isoform X1 [Vitis vinifera]
Unigene0001431	--	PREDICTED: uncharacterized protein LOC104433959 isoform X2 [Eucalyptus grandis]
Unigene0001432	--	PREDICTED: beta-amyrin 28-oxidase-like [Fragaria vesca subsp. vesca] [Fragaria vesca]
Unigene0001433	FRS4	PREDICTED: protein FAR1-RELATED SEQUENCE 5-like [Ziziphus jujuba]
Unigene0001434	--	-
Unigene0001435	--	Retrovirus-related Pol polyprotein from transposon TNT 1-94, partial [Noccaea caerulescens]
Unigene0001436	HSP70	PREDICTED: heat shock cognate 70 kDa protein 2-like [Gossypium hirsutum]
Unigene0001437	RPP2B	PREDICTED: 60S acidic ribosomal protein P2B-like [Gossypium hirsutum]
Unigene0001438	--	hypothetical protein VITISV_028082 [Vitis vinifera]
Unigene0001439	--	PREDICTED: uncharacterized mitochondrial protein AtMg00810-like [Citrus sinensis]
Unigene0001440	--	Fasciclin domain-containing protein [Cephalotus follicularis]
Unigene0001441	TAF7	PREDICTED: transcription initiation factor TFIID subunit 7 [Nelumbo nucifera]
Unigene0001442	LEGB	legumin family protein [Populus trichocarpa]
Unigene0001443	--	Cytochrome P450 [Corchorus olitorius]
Unigene0001444	--	PREDICTED: uncharacterized protein LOC109015735, partial [Juglans regia]
Unigene0001445	--	PREDICTED: acidic endochitinase-like [Gossypium hirsutum]
Unigene0001446	--	-
Unigene0001447	UXT3	PREDICTED: uncharacterized membrane protein At1g06890-like isoform X2 [Juglans regia]
Unigene0001448	--	-
Unigene0001449	--	-
Unigene0001450	UGT71A15	PREDICTED: anthocyanidin 3-O-glucosyltransferase 2 [Eucalyptus grandis]
Unigene0001451	--	-
Unigene0001452	--	hypothetical protein VITISV_001359 [Vitis vinifera]
Unigene0001453	AGO1B	protein argonaute 1B isoform X1 [Aegilops tauschii subsp. tauschii] [Aegilops tauschii]
Unigene0001454	ZOP1	PREDICTED: zinc finger protein ZOP1 isoform X1 [Juglans regia]
Unigene0001455	--	-
Unigene0001456	ECR1	General transcription factor 3C polypeptide 2 [Gossypium arboreum]
Unigene0001457	PILS6	PREDICTED: protein PIN-LIKES 6 [Nelumbo nucifera]
Unigene0001458	--	PREDICTED: DExH-box ATP-dependent RNA helicase DExH10-like [Nicotiana tomentosiformis]
Unigene0001459	--	-
Unigene0001460	--	-
Unigene0001461	--	NIF domain-containing protein [Cephalotus follicularis]
Unigene0001462	--	-
Unigene0001463	--	-
Unigene0001464	--	reverse transcriptase [Corchorus capsularis]
Unigene0001465	--	CRAL_TRIO domain-containing protein [Cephalotus follicularis]
Unigene0001466	--	-
Unigene0001467	PCMP-E86	PREDICTED: pentatricopeptide repeat-containing protein At1g20230-like [Jatropha curcas]
Unigene0001468	--	-
Unigene0001469	--	-
Unigene0001470	ASHR1	PREDICTED: histone-lysine N-methyltransferase ASHR1-like [Erythranthe guttata]
Unigene0001471	GI	GI [Picea abies]
Unigene0001472	NPF5.6	PREDICTED: protein NRT1/ PTR FAMILY 5.6-like isoform X1 [Malus domestica]
Unigene0001473	--	-
Unigene0001474	--	-
Unigene0001475	FH8	PREDICTED: formin-like protein 8 [Eucalyptus grandis]
Unigene0001476	--	-
Unigene0001477	--	-
Unigene0001478	GI	PREDICTED: protein GIGANTEA isoform X2 [Prunus mume]
Unigene0001479	--	-
Unigene0001480	--	-
Unigene0001481	--	-
Unigene0001482	--	gag-pol polyprotein [Phaseolus vulgaris]
Unigene0001483	--	-
Unigene0001484	--	-
Unigene0001485	TY3B-I	PREDICTED: serine/threonine-protein kinase TIO-like, partial [Brassica rapa]
Unigene0001486	Tf2-12	reverse transcriptase [Corchorus capsularis]
Unigene0001487	--	-
Unigene0001488	RABA5D	PREDICTED: ras-related protein Rab-36-like [Zea mays]
Unigene0001489	--	-
Unigene0001490	--	-
Unigene0001491	--	-
Unigene0001492	ALA10	E1-E2_ATPase domain-containing protein/HAD domain-containing protein [Cephalotus follicularis]
Unigene0001493	--	-
Unigene0001494	--	PREDICTED: uncharacterized protein LOC106398893 [Brassica napus]
Unigene0001495	--	-
Unigene0001496	--	PREDICTED: glycine-rich RNA-binding protein 2, mitochondrial [Theobroma cacao]
Unigene0001497	RPS29A	Ribosomal_S14 domain-containing protein [Cephalotus follicularis]
Unigene0001498	--	Transposase, MuDR, plant [Corchorus capsularis]
Unigene0001499	--	-
Unigene0001500	--	-
Unigene0001501	--	Reverse transcriptase, RNA-dependent DNA polymerase [Corchorus capsularis]
Unigene0001502	At1g60420	C1_3 domain-containing protein/Thioredoxin_8 domain-containing protein [Cephalotus follicularis]
Unigene0001503	ATG2	PREDICTED: autophagy-related protein 2 isoform X2 [Vitis vinifera]
Unigene0001504	--	-
Unigene0001505	LCB1	PREDICTED: long chain base biosynthesis protein 1 [Vitis vinifera]
Unigene0001506	--	-
Unigene0001507	--	RVP_2 domain-containing protein [Cephalotus follicularis]
Unigene0001508	Tf2-12	DNA/RNA polymerases superfamily protein [Theobroma cacao]
Unigene0001509	--	-
Unigene0001510	--	retrotransposon polyprotein [Rosa rugosa]
Unigene0001511	--	LOW QUALITY PROTEIN: zf-BED domain-containing protein/DUF659 domain-containing protein/Dimer_Tnp_hAT domain-containing protein [Cephalotus follicularis]
Unigene0001512	--	-
Unigene0001513	--	-
Unigene0001514	PAP2	PREDICTED: purple acid phosphatase 2 isoform X2 [Eucalyptus grandis]
Unigene0001515	DCTPP1	PREDICTED: dCTP pyrophosphatase 1-like [Juglans regia]
Unigene0001516	Os02g0209100	PREDICTED: coatomer subunit beta'-1-like [Musa acuminata subsp. malaccensis] [Musa acuminata]
Unigene0001517	GAE1	PREDICTED: UDP-glucuronate 4-epimerase 1 [Malus domestica]
Unigene0001518	HAT	PREDICTED: zinc finger BED domain-containing protein RICESLEEPER 2-like [Nicotiana sylvestris]
Unigene0001519	--	-
Unigene0001520	--	DUF4283 domain protein [Medicago truncatula]
Unigene0001521	PFDN6	PREDICTED: prefoldin subunit 6 [Cucumis sativus]
Unigene0001522	LOS1	PREDICTED: elongation factor 2-like [Juglans regia]
Unigene0001523	FAD8	PREDICTED: omega-3 fatty acid desaturase, endoplasmic reticulum [Fragaria vesca subsp. vesca] [Fragaria vesca]
Unigene0001524	ROS1	PREDICTED: transcriptional activator DEMETER-like isoform X1 [Prunus mume]
Unigene0001525	RPL24	PREDICTED: 60S ribosomal protein L24 [Brachypodium distachyon]
Unigene0001526	--	-
Unigene0001527	--	-
Unigene0001528	--	PREDICTED: WD repeat-containing protein 11 [Juglans regia]
Unigene0001529	--	Retrotransposon gag protein [Corchorus olitorius]
Unigene0001530	GYRBC	PREDICTED: DNA gyrase subunit B, chloroplastic/mitochondrial-like [Jatropha curcas]
Unigene0001531	KIN4C	PREDICTED: kinesin-like protein KIN-4C [Vitis vinifera]
Unigene0001532	--	-
Unigene0001533	--	reverse transcriptase [Corchorus capsularis]
Unigene0001534	--	reverse transcriptase [Corchorus capsularis]
Unigene0001535	--	-
Unigene0001536	EOL1	PREDICTED: ETO1-like protein 1 [Fragaria vesca subsp. vesca] [Fragaria vesca]
Unigene0001537	--	hypothetical protein VITISV_031023 [Vitis vinifera]
Unigene0001538	--	Transposon Ty3-G Gag-Pol polyprotein [Triticum urartu]
Unigene0001539	--	-
Unigene0001540	BXL5	PREDICTED: probable beta-D-xylosidase 5 [Beta vulgaris subsp. vulgaris] [Beta vulgaris]
Unigene0001541	PRO2	PREDICTED: pyrroline-5-carboxylate synthetase isoform X1 [Vitis vinifera]
Unigene0001542	--	NB-ARC domain disease resistance protein [Medicago truncatula]
Unigene0001543	--	-
Unigene0001544	ARIA	PREDICTED: ARM REPEAT PROTEIN INTERACTING WITH ABF2 isoform X2 [Theobroma cacao]
Unigene0001545	--	BnaA04g06330D [Brassica napus]
Unigene0001546	--	PREDICTED: uncharacterized mitochondrial protein AtMg00810-like [Vigna angularis]
Unigene0001547	--	-
Unigene0001548	--	-
Unigene0001549	--	-
Unigene0001550	--	-
Unigene0001551	--	-
Unigene0001552	--	hypothetical protein VITISV_032357 [Vitis vinifera]
Unigene0001553	--	Retrotransposon gag protein [Corchorus capsularis]
Unigene0001554	--	-
Unigene0001555	--	-
Unigene0001556	--	pol protein [Cucumis melo subsp. melo] [Cucumis melo]
Unigene0001557	P5CS	AA_kinase domain-containing protein [Cephalotus follicularis]
Unigene0001558	--	-
Unigene0001559	--	-
Unigene0001560	--	-
Unigene0001561	--	unknow protein [Oryza sativa Japonica Group]
Unigene0001562	RE1	Retrovirus-related Pol polyprotein from transposon TNT 1-94, partial [Cajanus cajan]
Unigene0001563	--	-
Unigene0001564	--	reverse transcriptase [Corchorus capsularis]
Unigene0001565	--	-
Unigene0001566	--	PREDICTED: uncharacterized protein LOC104768159 [Camelina sativa]
Unigene0001567	--	-
Unigene0001568	--	PREDICTED: tetratricopeptide repeat protein 1-like [Fragaria vesca subsp. vesca] [Fragaria vesca]
Unigene0001569	--	Retrovirus-related Pol polyprotein from transposon TNT 1-94 [Cajanus cajan]
Unigene0001570	--	PREDICTED: uncharacterized protein LOC8287722 [Ricinus communis]
Unigene0001571	NDK4	PREDICTED: receptor-like serine/threonine-protein kinase SD1-7 isoform X3 [Eucalyptus grandis]
Unigene0001572	--	hypothetical protein VITISV_044103 [Vitis vinifera]
Unigene0001573	--	PREDICTED: uncharacterized protein LOC104877739 [Vitis vinifera]
Unigene0001574	Os03g0733400	PREDICTED: zinc finger BED domain-containing protein RICESLEEPER 2-like [Ziziphus jujuba]
Unigene0001575	RPS27B	PREDICTED: 40S ribosomal protein S27-2 [Nelumbo nucifera]
Unigene0001576	At5g05010	PREDICTED: coatomer subunit delta-like [Cucumis melo]
Unigene0001577	--	-
Unigene0001578	--	-
Unigene0001579	SUC3	sucrose transport protein 2 [Paeonia suffruticosa]
Unigene0001580	--	-
Unigene0001581	--	Retrovirus-related Pol polyprotein from transposon TNT 1-94 [Cajanus cajan]
Unigene0001582	--	-
Unigene0001583	--	-
Unigene0001584	TUBB1	tubulin beta-1 chain [Medicago truncatula]
Unigene0001585	--	-
Unigene0001586	--	-
Unigene0001587	PCKR1	PREDICTED: peptidyl-prolyl cis-trans isomerase-like [Arachis ipaensis]
Unigene0001588	--	reverse transcriptase family member [Glycine max]
Unigene0001589	BOP1	PREDICTED: ribosome biogenesis protein BOP1 homolog [Citrus sinensis]
Unigene0001590	--	PREDICTED: uncharacterized protein LOC106384511 [Brassica napus]
Unigene0001591	--	-
Unigene0001592	--	-
Unigene0001593	--	ATP synthase G subunit family protein [Medicago truncatula]
Unigene0001594	--	PREDICTED: ribonucleases P/MRP protein subunit POP1 isoform X1 [Vitis vinifera]
Unigene0001595	--	BnaC08g46150D [Brassica napus]
Unigene0001596	--	BnaAnng36730D [Brassica napus]
Unigene0001597	--	-
Unigene0001598	RNA1	-
Unigene0001599	HIS2B	PREDICTED: histone H2B.7-like [Cucumis sativus]
Unigene0001600	SKS2	Transposase, MuDR, plant [Corchorus capsularis]
Unigene0001601	--	-
Unigene0001602	--	-
Unigene0001603	--	-
Unigene0001604	GAPCP1	glyceraldehyde-3-phosphate dehydrogenase, partial [Oxalis stricta]
Unigene0001605	ZOX1	Zeatin O-glucosyltransferase [Cajanus cajan]
Unigene0001606	--	UBN2_3 domain-containing protein [Cephalotus follicularis]
Unigene0001607	DPH3	PREDICTED: diphthamide biosynthesis protein 3-like [Juglans regia]
Unigene0001608	--	-
Unigene0001609	--	-
Unigene0001610	--	-
Unigene0001611	--	-
Unigene0001612	RE1	Retrovirus-related Pol polyprotein from transposon TNT 1-94, partial [Cajanus cajan]
Unigene0001613	--	PREDICTED: zinc finger MYM-type protein 1-like [Erythranthe guttata]
Unigene0001614	--	Beta-hexosaminidase subunit [Morus notabilis]
Unigene0001615	--	PREDICTED: F-box/LRR-repeat protein At4g14103-like [Citrus sinensis]
Unigene0001616	--	-
Unigene0001617	PARP3	PREDICTED: poly [ADP-ribose] polymerase 3 isoform X2 [Vitis vinifera]
Unigene0001618	SMC2-1	PREDICTED: structural maintenance of chromosomes protein 2-1 [Ricinus communis]
Unigene0001619	--	PREDICTED: angio-associated migratory cell protein [Ziziphus jujuba]
Unigene0001620	--	-
Unigene0001621	--	Chloroplastic NIFS-like cysteine desulfurase isoform 1 [Theobroma cacao]
Unigene0001622	--	Transducin/WD40 repeat-like superfamily protein [Theobroma cacao]
Unigene0001623	RE1	Retrovirus-related Pol polyprotein from transposon TNT 1-94 [Cajanus cajan]
Unigene0001624	--	-
Unigene0001625	--	-
Unigene0001626	AKT1	PREDICTED: potassium channel AKT1-like isoform X2 [Nicotiana tabacum]
Unigene0001627	ABCI7	PREDICTED: protein ABCI7, chloroplastic [Vitis vinifera]
Unigene0001628	AKT1	PREDICTED: potassium channel AKT1-like [Ziziphus jujuba]
Unigene0001629	--	-
Unigene0001630	At4g31480	PREDICTED: coatomer subunit beta-1 [Theobroma cacao]
Unigene0001631	TY3B-I	reverse transcriptase [Corchorus capsularis]
Unigene0001632	--	UBN2_3 domain-containing protein, partial [Cephalotus follicularis]
Unigene0001633	--	-
Unigene0001634	--	-
Unigene0001635	At1g53440	PREDICTED: probable LRR receptor-like serine/threonine-protein kinase At1g53440 [Jatropha curcas]
Unigene0001636	At4g26390	Pyruvate kinase family protein isoform 2, partial [Theobroma cacao]
Unigene0001637	KIN10A	PREDICTED: kinesin-like protein KIN-10A [Eucalyptus grandis]
Unigene0001638	--	-
Unigene0001639	--	-
Unigene0001640	--	-
Unigene0001641	--	PREDICTED: pentatricopeptide repeat-containing protein At2g13600-like [Pyrus x bretschneideri]
Unigene0001642	--	Inosine-uridine preferring nucleoside hydrolase family protein isoform 1 [Theobroma cacao]
Unigene0001643	FER	PREDICTED: receptor-like protein kinase FERONIA [Theobroma cacao]
Unigene0001644	--	-
Unigene0001645	--	-
Unigene0001646	--	-
Unigene0001647	--	-
Unigene0001648	pol	reverse transcriptase [Corchorus capsularis]
Unigene0001649	Rbm25	PREDICTED: RNA-binding protein 25 isoform X2 [Gossypium arboreum]
Unigene0001650	--	Retrovirus-related Pol polyprotein from transposon TNT 1-94, partial [Glycine soja]
Unigene0001651	--	-
Unigene0001652	SYM8	PREDICTED: probable ion channel SYM8 isoform X5 [Populus euphratica]
Unigene0001653	--	PREDICTED: methyltransferase-like protein 13 isoform X2 [Vitis vinifera]
Unigene0001654	SGR2	PREDICTED: phospholipase SGR2 isoform X2 [Vitis vinifera]
Unigene0001655	PEX12	PREDICTED: peroxisome biogenesis protein 12 [Vitis vinifera]
Unigene0001656	TEF1	PREDICTED: elongation factor 1-alpha [Cicer arietinum]
Unigene0001657	--	-
Unigene0001658	--	-
Unigene0001659	--	-
Unigene0001660	--	Os07g0515700, partial [Oryza sativa Japonica Group]
Unigene0001661	--	-
Unigene0001662	--	-
Unigene0001663	--	MLO-like protein 12 [Gossypium arboreum]
Unigene0001664	--	-
Unigene0001665	--	-
Unigene0001666	SEC23	PREDICTED: protein transport protein SEC23 [Cucumis sativus]
Unigene0001667	--	-
Unigene0001668	--	PREDICTED: nuclear/nucleolar GTPase 2-like [Juglans regia]
Unigene0001669	--	PREDICTED: serine/threonine-protein kinase TIO-like, partial [Brassica rapa]
Unigene0001670	BGLU31	PREDICTED: beta-glucosidase 11-like isoform X2 [Gossypium raimondii]
Unigene0001671	--	-
Unigene0001672	--	PREDICTED: low affinity sulfate transporter 3 [Prunus mume]
Unigene0001673	--	-
Unigene0001674	PHO1;H3	hypothetical protein VITISV_029474 [Vitis vinifera]
Unigene0001675	IP5P4	PREDICTED: type I inositol 1,4,5-trisphosphate 5-phosphatase CVP2 [Fragaria vesca subsp. vesca] [Fragaria vesca]
Unigene0001676	--	Retrovirus-related Pol polyprotein from transposon TNT 1-94, partial [Glycine soja]
Unigene0001677	YSL6	PREDICTED: probable metal-nicotianamine transporter YSL6 [Ziziphus jujuba]
Unigene0001678	UBP6	Peptidase C19, ubiquitin carboxyl-terminal hydrolase 2 [Cynara cardunculus var. scolymus] [Cynara cardunculus]
Unigene0001679	At1g54730	PREDICTED: sugar transporter ERD6-like 5 isoform X1 [Eucalyptus grandis]
Unigene0001680	--	PREDICTED: myosin-11 isoform X1 [Gossypium raimondii]
Unigene0001681	GRP23	PREDICTED: pentatricopeptide repeat-containing protein At1g10270-like [Arachis ipaensis]
Unigene0001682	--	-
Unigene0001683	--	-
Unigene0001684	--	-
Unigene0001685	--	-
Unigene0001686	--	-
Unigene0001687	--	hypothetical protein CFOL_v3_11860 [Cephalotus follicularis]
Unigene0001688	RPL35	PREDICTED: 60S ribosomal protein L35 [Cicer arietinum]
Unigene0001689	PIP2-2	aquaporin PIP2;2 [Quercus petraea]
Unigene0001690	COX11	PREDICTED: cytochrome c oxidase assembly protein COX11, mitochondrial-like isoform X2 [Juglans regia]
Unigene0001691	--	-
Unigene0001692	--	ORF49g [Pinus koraiensis]
Unigene0001693	VHA-B2	PREDICTED: V-type proton ATPase subunit B 2 isoform X1 [Nicotiana tabacum]
Unigene0001694	--	hypothetical protein CISIN_1g038960mg [Citrus sinensis]
Unigene0001695	PRP8A	Pre-mRNA-processing-splicing factor 8A [Zea mays]
Unigene0001696	--	-
Unigene0001697	EOL1	BTB/POZ fold [Cynara cardunculus var. scolymus] [Cynara cardunculus]
Unigene0001698	AHK2	PREDICTED: histidine kinase 2 [Jatropha curcas]
Unigene0001699	At3g26720	PREDICTED: alpha-mannosidase [Jatropha curcas]
Unigene0001700	COX5C	PREDICTED: cytochrome c oxidase subunit 5C [Nelumbo nucifera]
Unigene0001701	CPR1	F-box/kelch-repeat protein-like [Dorcoceras hygrometricum]
Unigene0001702	--	PREDICTED: uncharacterized protein LOC109001043 [Juglans regia]
Unigene0001703	PAP	purple acid phosphatase 10 [Stylosanthes guianensis]
Unigene0001704	CPK21	PREDICTED: LOW QUALITY PROTEIN: calcium-dependent protein kinase 21 [Theobroma cacao]
Unigene0001705	RS31	PREDICTED: serine/arginine-rich splicing factor RS31 isoform X1 [Erythranthe guttata]
Unigene0001706	SDIR1	PREDICTED: E3 ubiquitin-protein ligase SDIR1 isoform X1 [Vigna radiata var. radiata] [Vigna radiata]
Unigene0001707	--	-
Unigene0001708	--	Electron transfer flavoprotein-ubiquinone oxidoreductase [Morus notabilis]
Unigene0001709	--	-
Unigene0001710	--	hypothetical protein VITISV_007637 [Vitis vinifera]
Unigene0001711	--	WD40 domain-containing protein/Rav1p_C domain-containing protein [Cephalotus follicularis]
Unigene0001712	--	-
Unigene0001713	--	-
Unigene0001714	EXL3	-
Unigene0001715	--	-
Unigene0001716	--	-
Unigene0001717	--	Beta-galactosidase [Dorcoceras hygrometricum]
Unigene0001718	At1g03010	PREDICTED: BTB/POZ domain-containing protein At1g03010 isoform X3 [Populus euphratica]
Unigene0001719	--	-
Unigene0001720	--	-
Unigene0001721	TY3B-I	Transposon Ty3-G Gag-Pol polyprotein [Noccaea caerulescens]
Unigene0001722	--	-
Unigene0001723	--	-
Unigene0001724	PCMP-E42	PREDICTED: pentatricopeptide repeat-containing protein At5g19020, mitochondrial [Ricinus communis]
Unigene0001725	--	-
Unigene0001726	--	-
Unigene0001727	--	PREDICTED: histone acetyltransferase HAC12 [Theobroma cacao]
Unigene0001728	--	hypothetical protein VITISV_013228 [Vitis vinifera]
Unigene0001729	--	-
Unigene0001730	--	-
Unigene0001731	SPA	PREDICTED: protein SPA, chloroplastic [Cicer arietinum]
Unigene0001732	RE2	PREDICTED: uncharacterized mitochondrial protein AtMg00810-like [Citrus sinensis]
Unigene0001733	--	-
Unigene0001734	--	-
Unigene0001735	--	DUF1336 domain-containing protein [Cephalotus follicularis]
Unigene0001736	--	-
Unigene0001737	--	-
Unigene0001738	--	Retrovirus-related Pol polyprotein from transposon TNT 1-94, partial [Noccaea caerulescens]
Unigene0001739	--	-
Unigene0001740	--	-
Unigene0001741	--	-
Unigene0001742	--	-
Unigene0001743	--	Retrotransposon gag protein [Corchorus olitorius]
Unigene0001744	--	-
Unigene0001745	--	Myb/SANT-like DNA-binding domain protein [Medicago truncatula]
Unigene0001746	--	-
Unigene0001747	PCMP-E40	PREDICTED: pentatricopeptide repeat-containing protein At5g15300 [Vitis vinifera]
Unigene0001748	--	-
Unigene0001749	--	-
Unigene0001750	--	-
Unigene0001751	--	eIF3_subunit domain-containing protein [Cephalotus follicularis]
Unigene0001752	At3g51130	PREDICTED: UPF0183 protein At3g51130 [Nelumbo nucifera]
Unigene0001753	RE1	Retrovirus-related Pol polyprotein from transposon TNT 1-94, partial [Cajanus cajan]
Unigene0001754	--	Cysteine-rich RLK (receptor-like protein kinase) 8 [Dorcoceras hygrometricum]
Unigene0001755	179B	40S ribosomal protein SA [Glycine soja]
Unigene0001756	--	-
Unigene0001757	TBR	PREDICTED: protein trichome birefringence-like [Sesamum indicum]
Unigene0001758	--	PREDICTED: FRIGIDA-like protein 5 [Theobroma cacao]
Unigene0001759	--	-
Unigene0001760	--	-
Unigene0001761	--	-
Unigene0001762	--	PREDICTED: F-box/kelch-repeat protein At3g23880-like [Erythranthe guttata]
Unigene0001763	At1g35710	PREDICTED: MDIS1-interacting receptor like kinase 2-like [Juglans regia]
Unigene0001764	--	PREDICTED: uncharacterized protein LOC109122794 [Vitis vinifera]
Unigene0001765	--	hypothetical protein VITISV_016960 [Vitis vinifera]
Unigene0001766	--	PREDICTED: uncharacterized protein LOC104880771 [Vitis vinifera]
Unigene0001767	--	PREDICTED: uncharacterized protein LOC104881862 [Vitis vinifera]
Unigene0001768	--	hypothetical protein PRUPE_ppa016762mg [Prunus persica]
Unigene0001769	--	PREDICTED: uncharacterized protein LOC107829663 [Nicotiana tabacum]
Unigene0001770	CS1	PREDICTED: disease resistance RPP13-like protein 4 [Malus domestica]
Unigene0001771	--	PREDICTED: uncharacterized membrane protein DDB_G0293934 isoform X4 [Ziziphus jujuba]
Unigene0001772	BRCA1	PREDICTED: protein BREAST CANCER SUSCEPTIBILITY 1 homolog [Vitis vinifera]
Unigene0001773	THO7A	THO complex subunit 7B [Aegilops tauschii subsp. tauschii] [Aegilops tauschii]
Unigene0001774	PAP10	PREDICTED: chromatin assembly factor 1 subunit FAS2 [Prunus mume]
Unigene0001775	AHK3	PREDICTED: histidine kinase 3 isoform X2 [Juglans regia]
Unigene0001776	--	PREDICTED: uncharacterized protein LOC108943173, partial [Nicotiana tomentosiformis]
Unigene0001777	--	PREDICTED: protein FLX-like 1 [Malus domestica]
Unigene0001778	--	-
Unigene0001779	--	Retrovirus-related Pol polyprotein from transposon TNT 1-94 [Cajanus cajan]
Unigene0001780	--	Retrovirus-related Pol polyprotein from transposon TNT 1-94 [Cajanus cajan]
Unigene0001781	--	Integrase, catalytic core [Corchorus capsularis]
Unigene0001782	--	-
Unigene0001783	CEL1	uncharacterized protein LOC109708518 [Ananas comosus]
Unigene0001784	--	-
Unigene0001785	Tf2-12	DNA/RNA polymerases superfamily protein [Theobroma cacao]
Unigene0001786	--	Retrovirus-related Pol polyprotein from transposon TNT 1-94 [Cajanus cajan]
Unigene0001787	--	-
Unigene0001788	CES101	PREDICTED: pentatricopeptide repeat-containing protein At2g17670 [Theobroma cacao]
Unigene0001789	--	-
Unigene0001790	--	-
Unigene0001791	--	-
Unigene0001792	--	-
Unigene0001793	TY1B-A	Retrovirus-related Pol polyprotein from transposon TNT 1-94, partial [Cajanus cajan]
Unigene0001794	GIP	pol polyprotein [Citrus x paradisi]
Unigene0001795	GIP	Retrovirus-related Pol polyprotein from transposon TNT 1-94, partial [Cajanus cajan]
Unigene0001796	H3-7	Os06g0160100, partial [Oryza sativa Japonica Group]
Unigene0001797	--	-
Unigene0001798	GIP	Retrovirus-related Pol polyprotein from transposon TNT 1-94 [Morus notabilis]
Unigene0001799	UKL2	Uridine kinase [Zea mays]
Unigene0001800	--	Os06g0316600 [Oryza sativa Japonica Group]
Unigene0001801	BGAL9	PREDICTED: beta-galactosidase 9 [Prunus mume]
Unigene0001802	DSC1	PREDICTED: TMV resistance protein N-like isoform X4 [Populus euphratica]
Unigene0001803	--	-
Unigene0001804	--	-
Unigene0001805	RNA1	-
Unigene0001806	--	-
Unigene0001807	--	hypothetical protein MANES_01G015700 [Manihot esculenta]
Unigene0001808	TY3B-I	pol protein [Cucumis melo subsp. melo] [Cucumis melo]
Unigene0001809	FLK	PREDICTED: flowering locus K homology domain isoform X1 [Ricinus communis]
Unigene0001810	HSP83A	PREDICTED: heat shock protein 83 [Cucumis melo]
Unigene0001811	--	hypothetical protein VITISV_008195 [Vitis vinifera]
Unigene0001812	SRC2	PREDICTED: uncharacterized protein LOC100854629 isoform X2 [Vitis vinifera]
Unigene0001813	N	PREDICTED: TMV resistance protein N-like isoform X1 [Populus euphratica]
Unigene0001814	--	PREDICTED: uncharacterized protein LOC108511168 [Phoenix dactylifera]
Unigene0001815	--	-
Unigene0001816	--	-
Unigene0001817	--	-
Unigene0001818	--	PREDICTED: uncharacterized protein LOC105971427 [Erythranthe guttata]
Unigene0001819	--	-
Unigene0001820	relA	TGS domain-containing protein/RelA_SpoT domain-containing protein/HD_4 domain-containing protein [Cephalotus follicularis]
Unigene0001821	Tf2-12	PREDICTED: uncharacterized protein LOC105435721 isoform X1 [Cucumis sativus]
Unigene0001822	--	-
Unigene0001823	--	Retrovirus-related Pol polyprotein from transposon TNT 1-94 [Cajanus cajan]
Unigene0001824	NRPC2	PREDICTED: DNA-directed RNA polymerase III subunit 2-like, partial [Gossypium hirsutum]
Unigene0001825	--	Retrotransposon gag protein [Corchorus capsularis]
Unigene0001826	--	-
Unigene0001827	RGA2	Disease resistance protein [Corchorus capsularis]
Unigene0001828	RGA2	NB-ARC domain-containing protein/LRR_8 domain-containing protein, partial [Cephalotus follicularis]
Unigene0001829	--	-
Unigene0001830	AtMg00300	Retrovirus-related Pol polyprotein from transposon TNT 1-94, partial [Anthurium amnicola]
Unigene0001831	--	-
Unigene0001832	TYRAAT1	PREDICTED: arogenate dehydrogenase 1, chloroplastic isoform X1 [Vitis vinifera]
Unigene0001833	--	-
Unigene0001834	PRP19	PREDICTED: pre-mRNA-processing factor 19-like, partial [Gossypium arboreum]
Unigene0001835	--	-
Unigene0001836	--	-
Unigene0001837	--	Retrovirus-related Pol polyprotein from transposon TNT 1-94 [Cajanus cajan]
Unigene0001838	--	-
Unigene0001839	--	-
Unigene0001840	--	-
Unigene0001841	--	Retrotransposon gag protein [Corchorus capsularis]
Unigene0001842	--	-
Unigene0001843	--	-
Unigene0001844	--	-
Unigene0001845	--	-
Unigene0001846	--	-
Unigene0001847	--	-
Unigene0001848	--	-
Unigene0001849	--	-
Unigene0001850	--	-
Unigene0001851	--	-
Unigene0001852	--	-
Unigene0001853	--	-
Unigene0001854	--	-
Unigene0001855	--	-
Unigene0001856	--	-
Unigene0001857	--	-
Unigene0001858	--	-
Unigene0001859	--	-
Unigene0001860	--	-
Unigene0001861	--	-
Unigene0001862	--	-
Unigene0001863	--	-
Unigene0001864	--	-
Unigene0001865	--	-
Unigene0001866	--	-
Unigene0001867	--	-
Unigene0001868	--	-
Unigene0001869	--	-
Unigene0001870	--	-
Unigene0001871	--	TNP2, partial [Antirrhinum majus]
Unigene0001872	--	PREDICTED: uncharacterized protein LOC105958084 [Erythranthe guttata]
Unigene0001873	Tf2-12	reverse transcriptase [Corchorus capsularis]
Unigene0001874	--	Asp_protease_2 domain-containing protein, partial [Cephalotus follicularis]
Unigene0001875	--	-
Unigene0001876	--	-
Unigene0001877	--	-
Unigene0001878	--	UBN2_3 domain-containing protein, partial [Cephalotus follicularis]
Unigene0001879	RE1	Retrovirus-related Pol polyprotein from transposon TNT 1-94 [Cajanus cajan]
Unigene0001880	--	-
Unigene0001881	--	PREDICTED: pentatricopeptide repeat-containing protein At1g77360, mitochondrial [Vitis vinifera]
Unigene0001882	--	-
Unigene0001883	--	hypothetical protein PRUPE_ppa016677mg [Prunus persica]
Unigene0001884	--	PREDICTED: uncharacterized protein LOC102613431 [Citrus sinensis]
Unigene0001885	--	-
Unigene0001886	--	-
Unigene0001887	--	-
Unigene0001888	--	PREDICTED: serine/threonine-protein phosphatase 7 long form homolog [Prunus mume]
Unigene0001889	--	-
Unigene0001890	--	-
Unigene0001891	--	-
Unigene0001892	At3g46100	PREDICTED: histidine--tRNA ligase, chloroplastic/mitochondrial [Vitis vinifera]
Unigene0001893	--	-
Unigene0001894	--	UBN2_3 domain-containing protein [Cephalotus follicularis]
Unigene0001895	--	UBN2_3 domain-containing protein, partial [Cephalotus follicularis]
Unigene0001896	--	-
Unigene0001897	--	Retrotransposon gag protein [Corchorus capsularis]
Unigene0001898	pol	Transposon Ty3-I Gag-Pol polyprotein, partial [Noccaea caerulescens]
Unigene0001899	pol	DNA/RNA polymerases superfamily protein [Theobroma cacao]
Unigene0001900	TY3B-I	Retrotransposable element Tf2 [Cajanus cajan]
Unigene0001901	--	PREDICTED: probable disease resistance protein At4g27220 [Juglans regia]
Unigene0001902	--	BnaA09g04420D [Brassica napus]
Unigene0001903	--	PREDICTED: uncharacterized protein LOC103715912, partial [Phoenix dactylifera]
Unigene0001904	--	PREDICTED: uncharacterized protein LOC105131928 isoform X5 [Populus euphratica]
Unigene0001905	--	Retrovirus-related Pol polyprotein from transposon TNT 1-94 [Cajanus cajan]
Unigene0001906	--	PREDICTED: protein DYAD [Ricinus communis]
Unigene0001907	--	-
Unigene0001908	ALA10	Cation-transporting P-type ATPase [Corchorus olitorius]
Unigene0001909	--	PREDICTED: uncharacterized protein LOC100245254 [Vitis vinifera]
Unigene0001910	--	-
Unigene0001911	--	Retrotransposon gag protein [Corchorus olitorius]
Unigene0001912	RE2	Retrovirus-related Pol polyprotein from transposon TNT 1-94, partial [Cajanus cajan]
Unigene0001913	GB210	PREDICTED: nuclear pore complex protein GP210 [Vitis vinifera]
Unigene0001914	GSVIVT00037159001	PREDICTED: SEC14 cytosolic factor [Vitis vinifera]
Unigene0001915	ORF	polyprotein, partial [Ananas comosus]
Unigene0001916	Rab3-GAP	PREDICTED: rab3 GTPase-activating protein non-catalytic subunit isoform X2 [Vitis vinifera]
Unigene0001917	--	-
Unigene0001918	--	-
Unigene0001919	MTERF18	PREDICTED: transcription termination factor MTEF18, mitochondrial-like [Juglans regia]
Unigene0001920	--	Retrovirus-related Pol polyprotein from transposon TNT 1-94 [Cajanus cajan]
Unigene0001921	--	-
Unigene0001922	ABCG11	PREDICTED: ABC transporter G family member 11 [Vitis vinifera]
Unigene0001923	--	-
Unigene0001924	GIP	Retrovirus-related Pol polyprotein from transposon TNT 1-94 [Cajanus cajan]
Unigene0001925	--	protein FAR1-RELATED SEQUENCE 5-like [Asparagus officinalis]
Unigene0001926	DSC1	PREDICTED: TMV resistance protein N-like isoform X5 [Populus euphratica]
Unigene0001927	--	-
Unigene0001928	PER52	PREDICTED: peroxidase P7-like isoform X1 [Capsicum annuum]
Unigene0001929	--	-
Unigene0001930	--	-
Unigene0001931	aasdhppt	PREDICTED: L-aminoadipate-semialdehyde dehydrogenase-phosphopantetheinyl transferase-like [Juglans regia]
Unigene0001932	--	Retrovirus-related Pol polyprotein from transposon TNT 1-94 [Cajanus cajan]
Unigene0001933	--	PREDICTED: uncharacterized protein LOC108995769 [Juglans regia]
Unigene0001934	GIP	abc transporter c family member 2 [Nicotiana attenuata]
Unigene0001935	AtMg00030	BnaCnng12640D [Brassica napus]
Unigene0001936	NRPC1	PREDICTED: DNA-directed RNA polymerase III subunit 1 [Vitis vinifera]
Unigene0001937	--	gag-pol polyprotein [Rosa rugosa]
Unigene0001938	DTX16	Multi antimicrobial extrusion protein [Corchorus capsularis]
Unigene0001939	--	hypothetical protein Ccrd_002162 [Cynara cardunculus var. scolymus] [Cynara cardunculus]
Unigene0001940	--	-
Unigene0001941	SD18	PREDICTED: receptor-like serine/threonine-protein kinase SD1-8 [Jatropha curcas]
Unigene0001942	--	polyprotein [Oryza sativa Japonica Group]
Unigene0001943	RE1	retrotransposon polyprotein [Rosa rugosa]
Unigene0001944	pol	polyprotein [Solanum lycopersicum]
Unigene0001945	EMB3004	3-dehydroquinate dehydratase/shikimate dehydrogenase, partial [Punica granatum]
Unigene0001946	EMB3004	3-dehydroquinate dehydratase/shikimate dehydrogenase, partial [Punica granatum]
Unigene0001947	EMB3004	3-dehydroquinate dehydratase/shikimate dehydrogenase, partial [Punica granatum]
Unigene0001948	--	3-dehydroquinate dehydratase 01, partial [Vitis vinifera]
Unigene0001949	ABCG29	PREDICTED: ABC transporter G family member 29-like [Prunus mume]
Unigene0001950	HSP83A	PREDICTED: heat shock protein 83 [Cucumis melo]
Unigene0001951	CYP71A1	PREDICTED: cytochrome P450 71A1-like [Ziziphus jujuba]
Unigene0001952	PDR2	PREDICTED: pleiotropic drug resistance protein 2-like [Pyrus x bretschneideri]
Unigene0001953	TPK5	PREDICTED: two-pore potassium channel 5 isoform X1 [Vitis vinifera]
Unigene0001954	--	hypothetical protein EUGRSUZ_C02031 [Eucalyptus grandis]
Unigene0001955	RPS29	PREDICTED: 40S ribosomal protein S29-like [Juglans regia]
Unigene0001956	--	-
Unigene0001957	--	-
Unigene0001958	--	-
Unigene0001959	--	-
Unigene0001960	--	-
Unigene0001961	CALS7	PREDICTED: callose synthase 7 [Vitis vinifera]
Unigene0001963	--	GAG-POL precursor [Vitis vinifera]
Unigene0001964	TY3B-I	DNA/RNA polymerases superfamily protein [Theobroma cacao]
Unigene0001965	SD25	PREDICTED: G-type lectin S-receptor-like serine/threonine-protein kinase SD2-5 isoform X1 [Nelumbo nucifera]
Unigene0001966	--	-
Unigene0001967	--	Abhydrolase_6 domain-containing protein [Cephalotus follicularis]
Unigene0001968	--	C2 calcium-dependent membrane targeting [Corchorus capsularis]
Unigene0001969	--	C2 calcium-dependent membrane targeting [Corchorus capsularis]
Unigene0001970	--	PREDICTED: uncharacterized protein LOC104757488 [Camelina sativa]
Unigene0001971	RPN7	PREDICTED: 26S proteasome non-ATPase regulatory subunit 6 homolog [Citrus sinensis]
Unigene0001972	--	PREDICTED: proline-, glutamic acid- and leucine-rich protein 1 [Vitis vinifera]
Unigene0001973	--	PREDICTED: pentatricopeptide repeat-containing protein At4g01570 [Beta vulgaris subsp. vulgaris] [Beta vulgaris]
Unigene0001974	--	-
Unigene0001975	--	-
Unigene0001976	--	PREDICTED: uncharacterized protein LOC105956821 [Erythranthe guttata]
Unigene0001977	BHLH91	HLH domain-containing protein [Cephalotus follicularis]
Unigene0001978	--	-
Unigene0001979	--	PREDICTED: 9-cis-epoxycarotenoid dioxygenase NCED6, chloroplastic-like [Erythranthe guttata]
Unigene0001980	FH11	PREDICTED: formin-like protein 4 [Vitis vinifera]
Unigene0001981	ADA2B	PREDICTED: transcriptional adapter ADA2-like [Juglans regia]
Unigene0001982	--	PREDICTED: transcriptional adapter ADA2b isoform X1 [Ziziphus jujuba]
Unigene0001983	--	Gag-Pol polyprotein [Medicago truncatula]
Unigene0001984	--	Retrovirus-related Pol polyprotein from transposon TNT 1-94, partial [Anthurium amnicola]
Unigene0001985	--	Retrovirus-related Pol polyprotein from transposon TNT 1-94 [Cajanus cajan]
Unigene0001986	--	Retrovirus-related Pol polyprotein from transposon TNT 1-94, partial [Glycine soja]
Unigene0001987	--	Gag-Pol polyprotein [Medicago truncatula]
Unigene0001988	--	-
Unigene0001989	--	PREDICTED: probable LRR receptor-like serine/threonine-protein kinase At3g47570 [Vitis vinifera]
Unigene0001990	--	-
Unigene0001991	--	Retrovirus-related Pol polyprotein from transposon TNT 1-94, partial [Glycine soja]
Unigene0001992	--	Gag-Pol polyprotein [Medicago truncatula]
Unigene0001993	--	PREDICTED: protein NYNRIN-like [Brassica napus]
Unigene0001994	--	PREDICTED: subtilisin-like protease SBT1.9 [Vitis vinifera]
Unigene0001995	--	Retrovirus-related Pol polyprotein from transposon TNT 1-94 [Cajanus cajan]
Unigene0001996	--	-
Unigene0001997	CTIMC	PREDICTED: uncharacterized membrane protein C776.05 [Populus euphratica]
Unigene0001998	At5g27670	PREDICTED: histone H2A.1 [Fragaria vesca subsp. vesca] [Fragaria vesca]
Unigene0001999	--	-
[truncated: 77,302 more rows]

## Sheet: Table S3
Supplemental Table S3 Differentially expressed genes during bud dormancy release of tree peony.
Gene ID	S1-1_RPKM	S1-2_RPKM	S1-3_RPKM	S2-1_RPKM	S2-2_RPKM	S2-3_RPKM	S3-1_RPKM	S3-2_RPKM	S3-3_RPKM	S1_Mean	S2_Mean	S3_Mean	Log2(S2/S1)	Log2(S3/S1)	Log2(S3/S2)	Symbol	Description
Unigene0000033	0.22	0.35	0.36	0.8	0.61	0.69	0.95	1.04	1.82	0.31	0.7	1.27	1.17509	2.03449	0.859402	MAIL1	PREDICTED: serine/threonine-protein phosphatase 7 long form homolog [Pyrus x bretschneideri]
Unigene0000045	37.29	31.28	26.67	4.2	6.35	5.84	5.04	3.88	6.66	31.7467	5.46333	5.19333	-2.53875	-2.61187	-0.0731206	At5g59910	PREDICTED: probable histone H2B.1 [Malus domestica]
Unigene0000046	64.28	52.48	51.48	12.92	12.73	11.08	5.34	6.88	7.86	56.08	12.2433	6.69333	-2.19549	-3.06669	-0.8712	At1g07790	PREDICTED: probable histone H2B.1 [Vigna radiata var. radiata] [Vigna radiata]
Unigene0000051	51.42	55.01	56.29	133.08	113.71	102.1	104.54	93.64	192.02	54.24	116.297	130.067	1.10038	1.26182	0.161442	HMG1	PREDICTED: 3-hydroxy-3-methylglutaryl-coenzyme A reductase 1-like [Malus domestica]
Unigene0000285	1.94	2.91	2.5	5.87	3.45	6.29	4.29	3.53	6.04	2.45	5.20333	4.62	1.08665	0.915111	-0.171543	GIP	Retrovirus-related Pol polyprotein from transposon TNT 1-94 [Cajanus cajan]
Unigene0000390	23.63	22.27	21.56	5.84	7.22	5.82	4.96	3.87	4.74	22.4867	6.29333	4.52333	-1.83717	-2.31361	-0.476438	At1g07790	PREDICTED: probable histone H2B.1 [Vigna radiata var. radiata] [Vigna radiata]
Unigene0000422	2.52	1.05	1.33	0.54	0.4	0.95	0.47	0.67	0.21	1.63333	0.63	0.45	-1.3744	-1.85982	-0.485427	LOX2.1	lipoxygenase [Camellia sinensis]
Unigene0000516	37.5	25.74	22.49	12	12.38	12.92	10.83	15.07	13.95	28.5767	12.4333	13.2833	-1.20062	-1.10522	0.0954041	MCM4	PREDICTED: DNA replication licensing factor MCM4 [Solanum tuberosum]
Unigene0000572	119.47	89.31	72.95	38.5	45.28	43.21	44.47	61.11	33.44	93.91	42.33	46.34	-1.1496	-1.01902	0.130578	MCM6	PREDICTED: DNA replication licensing factor MCM6 [Vitis vinifera]
Unigene0000611	0.55	1.64	1.33	2.1	1.45	2.21	3.12	3.02	2.63	1.17333	1.92	2.92333	0.710493	1.317	0.606508	RTP	retrotransposon protein [Cucumis melo subsp. melo] [Cucumis melo]
Unigene0000620	0.54	0.49	0.4	0.79	0.64	0.81	1.63	1.45	0.85	0.476667	0.746667	1.31	0.647484	1.45851	0.811031	GIP	OSJNBa0060N03.9 [Oryza sativa Japonica Group]
Unigene0000636	372.89	396.38	451.07	297.97	221.33	256.04	193.7	147.4	150.05	406.78	258.447	163.717	-0.654382	-1.31305	-0.658665	ADH3	alcohol dehydrogenase [Paeonia suffruticosa]
Unigene0000784	0.42	1.03	1	1.29	0.87	1.43	1.86	1.93	1.44	0.816667	1.19667	1.74333	0.551202	1.09403	0.542827	--	hypothetical protein PRUPE_ppa024192mg [Prunus persica]
Unigene0000824	1.35	3.61	3.52	5.52	3.39	6.84	8.21	6.41	4.64	2.82667	5.25	6.42	0.893216	1.18347	0.290256	EXL3	PREDICTED: protein EXORDIUM-like 3 [Sesamum indicum]
Unigene0001144	0.36	0.72	0.56	1.51	0.88	0.96	1.01	1.38	1.49	0.546667	1.11667	1.29333	1.03047	1.24236	0.211896	HAT	RNA-processing protein, HAT helix [Corchorus capsularis]
Unigene0001393	0.75	1.33	1.61	2.89	1.07	2.51	3.07	3.99	1.15	1.23	2.15667	2.73667	0.810145	1.15376	0.343617	Tf2-12	PREDICTED: uncharacterized protein LOC105974863 [Erythranthe guttata]
Unigene0001565	1.91	2.15	1.81	2.21	2.77	2.87	3.48	4.07	4.63	1.95667	2.61667	4.06	0.419332	1.05308	0.63375	--	-
Unigene0001617	1.03	1.15	1.48	4.91	5.39	4.51	7.02	4.56	10.76	1.22	4.93667	7.44667	2.01666	2.60971	0.593058	PARP3	PREDICTED: poly [ADP-ribose] polymerase 3 isoform X2 [Vitis vinifera]
Unigene0001621	2.71	5.96	3.83	10.77	9.38	9.3	8.35	4.67	18.13	4.16667	9.81667	10.3833	1.23634	1.3173	0.0809645	--	Chloroplastic NIFS-like cysteine desulfurase isoform 1 [Theobroma cacao]
Unigene0001716	1.44	2.15	1.93	1.9	2.54	2.68	4.34	4.41	3.2	1.84	2.37333	3.98333	0.367209	1.11427	0.747061	--	-
Unigene0001796	175.21	140.61	123.89	32.01	31.38	29.73	20.51	27.35	31.31	146.57	31.04	26.39	-2.23939	-2.47353	-0.234137	H3-7	Os06g0160100, partial [Oryza sativa Japonica Group]
Unigene0001799	0.82	0.96	1.19	2.35	2.4	2.3	2.75	2.35	2.1	0.99	2.35	2.4	1.24716	1.27753	0.0303736	UKL2	Uridine kinase [Zea mays]
Unigene0001876	3.13	4.07	4.65	6.78	5.76	6.45	9.39	7.21	8.71	3.95	6.33	8.43667	0.680353	1.09482	0.414468	--	-
Unigene0001893	1.25	1.62	1.38	2.95	1.68	2.93	4.86	5.03	3.53	1.41667	2.52	4.47333	0.830923	1.65885	0.827927	--	-
Unigene0001998	279.74	242.91	275.28	134.25	118.77	120.8	75.82	71.76	103.14	265.977	124.607	83.5733	-1.09392	-1.67019	-0.576267	At5g27670	PREDICTED: histone H2A.1 [Fragaria vesca subsp. vesca] [Fragaria vesca]
Unigene0002209	50.91	46.57	52.78	18.26	19.08	16.03	16.04	18.51	19.39	50.0867	17.79	17.98	-1.49336	-1.47803	0.0153265	MtrDRAFT_AC149210g1v1	PREDICTED: histone H2A.1-like [Prunus mume]
Unigene0002305	7.02	6.61	6.58	3.05	3.25	3.53	4.2	4.12	3.44	6.73667	3.27667	3.92	-1.03981	-0.781181	0.258625	--	PREDICTED: protein timeless homolog [Vitis vinifera]
Unigene0002310	1.14	0.84	3.35	8.05	5.54	4.22	4.88	5.03	32.5	1.77667	5.93667	14.1367	1.74048	2.9922	1.25172	--	-
Unigene0002457	1.13	1.38	1.61	4	2.45	2.62	3.29	3.37	3.74	1.37333	3.02333	3.46667	1.13846	1.33587	0.197409	SRC2	PREDICTED: protein SRC2 homolog [Ricinus communis]
Unigene0002720	156.16	126.35	114.35	23.8	26.39	22.18	8.45	11.48	12.2	132.287	24.1233	10.71	-2.45517	-3.62664	-1.17147	Os05g0113900	H2A.W.1 [Lilium davidii var. unicolor] [Lilium davidii]
Unigene0002721	74.72	70.51	69.17	32.11	35.99	24.63	23.58	26.02	26.6	71.4667	30.91	25.4	-1.2092	-1.49244	-0.283245	At5g27670	PREDICTED: histone H2A [Sesamum indicum]
Unigene0002723	86.01	78.08	70.96	18.45	19.88	14.77	12.1	10.03	17.67	78.35	17.7	13.2667	-2.14618	-2.56213	-0.415943	At5g27670	H2A.W.1 [Lilium davidii var. unicolor] [Lilium davidii]
Unigene0002724	60.44	66.09	61.27	5.16	8.94	4.84	5.61	8.1	10.92	62.6	6.31333	8.21	-3.30969	-2.93071	0.37898	At5g27670	PREDICTED: histone H2A.1-like [Prunus mume]
Unigene0003013	1.2	2.22	1.66	3.09	3.04	3.06	4.58	4.24	3.82	1.69333	3.06333	4.21333	0.855236	1.3151	0.45986	RAV	PREDICTED: B3 domain-containing protein At1g50680-like [Nelumbo nucifera]
Unigene0003078	378.89	335.86	345.2	184.69	183.67	179.1	157.46	167.05	165.48	353.317	182.487	163.33	-0.953171	-1.11317	-0.160001	HMGIY2	PREDICTED: HMG-Y-related protein B-like [Juglans regia]
Unigene0003270	31.84	22.72	16.61	8.4	10.7	9.35	11.4	14.99	8.95	23.7233	9.48333	11.78	-1.32284	-1.00997	0.312873	ETG1	PREDICTED: mini-chromosome maintenance complex-binding protein [Vitis vinifera]
Unigene0003318	26.88	28.8	27.85	21.78	23.65	19.08	12.23	13.57	13.06	27.8433	21.5033	12.9533	-0.372772	-1.10401	-0.731237	DREB1	CRT/DRE-binding factor [Mangifera indica]
Unigene0003507	5.36	4.06	3.51	1.53	1.66	1.63	1.79	2.61	1.91	4.31	1.60667	2.10333	-1.42362	-1.03501	0.388607	FIGL1	PREDICTED: fidgetin-like protein 1 [Vitis vinifera]
Unigene0003694	58.27	50.88	52.05	32.8	28.4	33	26.02	29.45	24.4	53.7333	31.4	26.6233	-0.775053	-1.01313	-0.238073	DDM1	PREDICTED: ATP-dependent DNA helicase DDM1 [Vitis vinifera]
Unigene0003723	32.14	25.86	23.91	8.64	15.18	14.03	7.95	15.55	11.7	27.3033	12.6167	11.7333	-1.11375	-1.21846	-0.104718	SlH4	PREDICTED: histone H4-like [Juglans regia]
Unigene0003724	70.75	73.68	63.69	13.14	17.9	8.85	11.19	11.63	15.42	69.3733	13.2967	12.7467	-2.38332	-2.44426	-0.0609446	SlH4	histone H4 [Zea mays]
Unigene0003752	8.13	6.83	7.57	3.87	3.36	4.46	4.44	4.14	2.61	7.51	3.89667	3.73	-0.946572	-1.00964	-0.0630649	RTEL1	PREDICTED: regulator of telomere elongation helicase 1 homolog isoform X1 [Vitis vinifera]
Unigene0004142	60.53	43.72	38.62	14.9	16.18	16.42	16.5	20.36	18.4	47.6233	15.8333	18.42	-1.5887	-1.3704	0.218308	RNR1	Ribonucleoside-diphosphate reductase large subunit [Glycine soja]
Unigene0004215	1.96	1.19	1.18	0.14	0.36	0.15	0.09	0.42	0.51	1.44333	0.216667	0.34	-2.73586	-2.0858	0.650058	RPA1E	PREDICTED: replication protein A 70 kDa DNA-binding subunit A-like [Juglans regia]
Unigene0004374	0.52	1.34	1.12	3.18	3.79	4.63	5.79	5.47	3.12	0.993333	3.86667	4.79333	1.96074	2.27068	0.309939	--	-
Unigene0004382	52.09	51.4	54.94	39.01	37.56	36.32	19.75	19.94	21	52.81	37.63	20.23	-0.488928	-1.38431	-0.895387	DREB2	PREDICTED: dehydration-responsive element-binding protein 2B isoform X1 [Elaeis guineensis]
Unigene0004388	17.24	14.26	17.71	29.6	34.8	29.81	33.72	33.37	42.23	16.4033	31.4033	36.44	0.936929	1.15153	0.214605	--	NADH-ubiquinone oxidoreductase chain 5 [Gossypium arboreum]
Unigene0004413	29.8	21.7	22.91	8.11	7.43	8.06	5.75	6.71	9.07	24.8033	7.86667	7.17667	-1.65671	-1.78915	-0.132439	CMT3	PREDICTED: DNA (cytosine-5)-methyltransferase CMT3 isoform X2 [Theobroma cacao]
Unigene0004419	3.16	4	2.9	1.35	1.18	1.57	1.29	1.46	1.48	3.35333	1.36667	1.41	-1.29493	-1.2499	0.0450338	CDC7	PREDICTED: probable serine/threonine-protein kinase cdc7 isoform X2 [Vitis vinifera]
Unigene0004494	8.59	7.58	7.03	1.33	2.31	1.59	1.8	4.11	3.4	7.73333	1.74333	3.10333	-2.14924	-1.31727	0.83197	MND1	PREDICTED: meiotic nuclear division protein 1 homolog isoform X1 [Vitis vinifera]
Unigene0004500	1.45	0	1.59	2.6	2.39	2.46	0	0	0.2	1.01333	2.48333	0.0666667	1.29317	-3.926	-5.21917	EEF1A1	Elongation factor 1-alpha 1 [Anthurium amnicola]
Unigene0004596	17.86	13.23	9.24	6.22	8.21	6.33	6.1	7.11	5.62	13.4433	6.92	6.27667	-0.958047	-1.09882	-0.140773	NUDIX1	Nudix hydrolase 1 [Morus notabilis]
Unigene0004658	3.69	3.45	5.38	2.85	1.68	1.83	0.94	1.08	2.08	4.17333	2.12	1.36667	-0.977136	-1.61054	-0.633403	--	PREDICTED: uncharacterized protein LOC104879203 [Vitis vinifera]
Unigene0004842	0.92	1.65	1.24	4.94	3.74	5.47	3.64	6.45	7.38	1.27	4.71667	5.82333	1.89294	2.19702	0.304078	--	-
Unigene0004916	39.56	37.82	26.67	16.19	19.65	19.51	15.48	15.78	9.5	34.6833	18.45	13.5867	-0.910622	-1.35205	-0.441429	EARLI1	PREDICTED: 14 kDa proline-rich protein DC2.15-like [Gossypium raimondii]
Unigene0004946	9.37	8.83	12.25	15.75	14.48	14.4	14.88	13.78	33.34	10.15	14.8767	20.6667	0.551572	1.02583	0.474254	CA2	PREDICTED: beta-carotene hydroxylase 2, chloroplastic [Vitis vinifera]
Unigene0004982	4.89	4.48	3.99	2.57	1.84	1.96	2.29	1.32	2.3	4.45333	2.12333	1.97	-1.06855	-1.17669	-0.108135	SEOB	PREDICTED: protein SIEVE ELEMENT OCCLUSION B [Ricinus communis]
Unigene0004987	0.47	0.87	0.36	1.2	1.35	0.87	1.76	1.03	3.38	0.566667	1.14	2.05667	1.00846	1.85974	0.851274	HEX6	PREDICTED: hexose carrier protein HEX6-like [Prunus mume]
Unigene0005121	35.92	19.79	17.16	2.1	5.1	1.71	1.9	4.99	5.47	24.29	2.97	4.12	-3.03183	-2.55965	0.472181	HMGB7	HMG_box domain-containing protein [Cephalotus follicularis]
Unigene0005204	0.8	1.05	1.1	1.83	1.33	2.05	3.13	2.1	1.81	0.983333	1.73667	2.34667	0.820568	1.25486	0.434292	VITISV	hypothetical protein VITISV_037047 [Vitis vinifera]
Unigene0005225	191.48	161.12	175.33	23.93	27.89	21.9	12.92	18.76	26.22	175.977	24.5733	19.3	-2.84022	-3.18871	-0.348493	At2g30620	PREDICTED: histone H1 [Vitis vinifera]
Unigene0005266	40.33	29.34	31.17	5.34	4.99	3.81	3.74	3.6	3.12	33.6133	4.71333	3.48667	-2.83421	-3.26911	-0.434899	At5g27670	PREDICTED: histone H2A-like [Sesamum indicum]
Unigene0005572	7.09	6.29	5.69	1.77	1.86	2.23	0.94	0.86	0.35	6.35667	1.95333	0.716667	-1.70233	-3.1489	-1.44656	--	PREDICTED: uncharacterized protein LOC100264734 isoform X3 [Vitis vinifera]
Unigene0005740	8.98	5.03	7.02	2.56	4.05	3.22	2.44	2.92	2.93	7.01	3.27667	2.76333	-1.09719	-1.343	-0.245819	At1g32060	Phosphoribulokinase [Corchorus capsularis]
Unigene0005749	0.05	0.13	0.12	0.66	1.33	0.6	1.53	0.78	3.76	0.1	0.863333	2.02333	3.10992	4.33866	1.22874	SQE1	PREDICTED: squalene monooxygenase [Vitis vinifera]
Unigene0005884	9.56	5.63	4.06	1.5	1.85	1.61	1.56	2.94	1.93	6.41667	1.65333	2.14333	-1.95645	-1.58197	0.374479	HIR1	PREDICTED: LOW QUALITY PROTEIN: WD repeat and HMG-box DNA-binding protein 1 [Vitis vinifera]
Unigene0005907	4.03	2.82	3.07	0.8	0.94	1.31	1.85	1.45	1.35	3.30667	1.01667	1.55	-1.70153	-1.09311	0.608421	CIA	CIA30 domain-containing protein/NAD_binding_10 domain-containing protein [Cephalotus follicularis]
Unigene0005999	99.31	85.3	83.61	44.18	50.26	45.24	30.88	45.31	42.58	89.4067	46.56	39.59	-0.941291	-1.17525	-0.233955	HIS2B	PREDICTED: histone H2B-like [Ipomoea nil]
Unigene0006001	9.11	5.2	7.26	3.22	4.71	4.05	2.53	3.27	2.88	7.19	3.99333	2.89333	-0.848398	-1.31326	-0.464861	At1g07790	PREDICTED: histone H2B.1, partial [Cucumis melo]
Unigene0006081	3.11	4.22	3.48	5.32	4.02	3.66	6.52	4.4	13.87	3.60333	4.33333	8.26333	0.266145	1.19739	0.931247	AVT6C	Transmembrane amino acid transporter family protein isoform 1 [Theobroma cacao]
Unigene0006180	18.64	19.64	18.8	8.32	7.65	8.87	8.87	8.18	10.68	19.0267	8.28	9.24333	-1.20032	-1.04154	0.158782	CIPK23	PREDICTED: CBL-interacting protein kinase 04 isoform X1 [Vitis vinifera]
Unigene0006234	2.5	2.58	2.55	3.94	3.89	3.61	5.25	5.01	5.4	2.54333	3.81333	5.22	0.584332	1.03733	0.452997	KO	PREDICTED: ent-kaurene oxidase, chloroplastic-like [Malus domestica]
Unigene0006364	0.84	0.79	0.91	1.95	2.32	1.98	2.61	2.03	2.68	0.846667	2.08333	2.44	1.29903	1.52702	0.227987	--	-
Unigene0006983	25.31	19.26	15.23	7.95	13.73	10.63	8.59	12.09	5.6	19.9333	10.77	8.76	-0.888165	-1.18618	-0.298015	--	PREDICTED: uncharacterized protein LOC100263463 [Vitis vinifera]
Unigene0007258	15.38	15.07	19.86	12.31	11.68	10.18	7.21	6.15	6.03	16.77	11.39	6.46333	-0.558115	-1.37553	-0.817417	PYR1	PREDICTED: abscisic acid receptor PYR1-like [Ziziphus jujuba]
Unigene0007359	69.02	78.83	71.68	114.43	135.74	105.42	138.06	146.03	171.87	73.1767	118.53	151.987	0.695797	1.05449	0.358693	--	hypothetical protein CICLE_v10010059mg [Citrus clementina]
Unigene0007436	5.54	5.21	3.86	3.39	3.35	4.56	2.38	2.26	2.32	4.87	3.76667	2.32	-0.370633	-1.0698	-0.699164	At2g37460	PREDICTED: WAT1-related protein At2g37460 [Vitis vinifera]
Unigene0007622	15	10.58	10.76	3.32	3	2.5	1.56	2.7	3.37	12.1133	2.94	2.54333	-2.04271	-2.2518	-0.209096	CDCA7	zf-4CXXC_R1 domain-containing protein [Cephalotus follicularis]
Unigene0007650	0.99	1.22	1.6	2.78	2.87	2.58	2.53	2.18	15.1	1.27	2.74333	6.60333	1.1111	2.37837	1.26726	--	-
Unigene0007679	2.68	2.97	2.88	1.78	1.55	1.21	1.01	1.13	1.69	2.84333	1.51333	1.27667	-0.909853	-1.1552	-0.245348	UPF0496	PREDICTED: UPF0496 protein At4g34320-like [Cucumis sativus]
Unigene0007862	39.47	24.58	19.17	4.96	8.04	5.83	3.89	8.35	7.68	27.74	6.27667	6.64	-2.1439	-2.06271	0.0811846	RPA1B	PREDICTED: replication protein A 70 kDa DNA-binding subunit B [Solanum pennellii]
Unigene0007928	1.59	1.88	1.35	1.9	1.81	2.33	4.66	3.73	3.89	1.60667	2.01333	4.09333	0.325515	1.34921	1.02369	ABCG22	ABC transporter family protein [Populus tomentosa]
Unigene0008039	0.58	0.87	0.8	0.85	1.31	1.53	1.6	1.88	1.29	0.75	1.23	1.59	0.713696	1.08406	0.370368	--	-
Unigene0008211	6.71	2.66	1.65	0.35	0.97	0.58	0.5	1.23	0.69	3.67333	0.633333	0.806667	-2.53605	-2.18705	0.349008	--	PREDICTED: uncharacterized protein LOC101207471 [Cucumis sativus]
Unigene0008212	14.01	11.3	11.24	8.15	8.48	7.08	6.22	6.71	5.2	12.1833	7.90333	6.04333	-0.624376	-1.01149	-0.387117	COL6	PREDICTED: zinc finger protein CONSTANS-LIKE 6 [Nelumbo nucifera]
Unigene0008277	25.23	25.74	26.07	43.77	31.09	34.8	42.21	36.53	76.04	25.68	36.5533	51.5933	0.509358	1.00654	0.497182	COR2	PREDICTED: methylecgonone reductase [Vitis vinifera]
Unigene0008460	0.13	0.67	0.27	0.79	1.18	0.81	0.85	0.68	2.11	0.356667	0.926667	1.21333	1.37747	1.76633	0.388854	DCL2	PREDICTED: endoribonuclease Dicer homolog 2-like [Nicotiana attenuata]
Unigene0008580	2.03	1.56	1.55	1.36	1.22	1.49	0.51	0.93	0.46	1.71333	1.35667	0.633333	-0.33674	-1.43577	-1.09903	PIIP	PREDICTED: piriformospora indica-insensitive protein 2 [Vitis vinifera]
Unigene0008927	7.58	5.54	2.14	0.71	1.99	1.53	0.75	1.41	1.56	5.08667	1.41	1.24	-1.85103	-2.03638	-0.185355	Thyn1	PREDICTED: thymocyte nuclear protein 1 isoform X2 [Nicotiana tomentosiformis]
Unigene0008929	2.7	3.57	3.88	5.9	4.73	6.45	8.24	7.51	5.2	3.38333	5.69333	6.98333	0.750828	1.04547	0.294642	MORC6	PREDICTED: protein MICRORCHIDIA 6 isoform X2 [Vitis vinifera]
Unigene0009024	9.76	7.25	5.49	1.43	3	1.95	2.26	3.08	3.66	7.5	2.12667	3	-1.8183	-1.32193	0.496369	--	PREDICTED: uncharacterized protein LOC100267629 [Vitis vinifera]
Unigene0009239	7.22	12.03	8.37	38.21	30.71	32.76	19.11	34.58	30.19	9.20667	33.8933	27.96	1.88025	1.60261	-0.277637	GRP	PREDICTED: cold and drought-regulated protein CORA-like [Citrus sinensis]
Unigene0009371	0.34	0.54	0.56	2.31	1.39	0.57	1.12	1.85	8.28	0.48	1.42333	3.75	1.56817	2.96578	1.39762	TCP12	PREDICTED: DICHOTOMA [Vitis vinifera]
Unigene0009421	438.67	455.98	464.39	759.75	872.35	743.5	945.83	962.25	1457.14	453.013	791.867	1121.74	0.805704	1.30811	0.502409	--	hypothetical protein L484_019963 [Morus notabilis]
Unigene0009434	46.66	30.63	36.57	18.3	18.49	16.86	17.54	18.58	37.91	37.9533	17.8833	24.6767	-1.08561	-0.621079	0.464532	RCA1	PREDICTED: ribulose bisphosphate carboxylase/oxygenase activase, chloroplastic-like isoform X1 [Juglans regia]
Unigene0009737	3.86	4.33	3.3	4.14	5.28	3.11	10.35	10.14	10.61	3.83	4.17667	10.3667	0.125008	1.43654	1.31153	--	PREDICTED: uncharacterized protein LOC100852615 [Vitis vinifera]
Unigene0009777	14.49	10.12	9.47	18.02	24.34	19.8	23.16	26.55	22.51	11.36	20.72	24.0733	0.867061	1.08347	0.216412	FLS	PREDICTED: flavonol synthase/flavanone 3-hydroxylase-like [Juglans regia]
Unigene0009830	1.23	1.65	1.22	2.04	3.06	2.75	3.29	3.41	3.17	1.36667	2.61667	3.29	0.937069	1.26743	0.330357	--	suppressor of overexpression of CONSTANS 1 [Paeonia suffruticosa]
Unigene0009896	4.35	3.04	1.98	1.01	0.91	1.12	0.82	1.48	1.35	3.12333	1.01333	1.21667	-1.62398	-1.36015	0.263825	--	Endoribonuclease Dicer -like protein [Gossypium arboreum]
Unigene0010002	0.68	1.18	0.76	2	2.24	1.26	4.81	4.58	3.29	0.873333	1.83333	4.22667	1.06986	2.27492	1.20505	RL1	radialis [Rhytidophyllum auriculatum]
Unigene0010239	86.3	69.45	73.61	48.05	58.78	48.78	31.33	35.06	26.26	76.4533	51.87	30.8833	-0.559679	-1.30775	-0.748072	PABN2	PREDICTED: polyadenylate-binding protein 2 [Vitis vinifera]
Unigene0010253	8.2	4.81	5.12	3.3	2.99	2.77	2.42	2.71	2.37	6.04333	3.02	2.5	-1.0008	-1.27342	-0.27262	PCH2	AAA-type ATPase family protein [Populus trichocarpa]
Unigene0010416	0.35	1.12	0.94	2.23	1.72	1.62	3.7	2.83	2.03	0.803333	1.85667	2.85333	1.20864	1.82858	0.619933	--	-
Unigene0010494	24.58	25.8	15.76	10.41	11.35	13.84	10.27	12.27	9.69	22.0467	11.8667	10.7433	-0.893646	-1.03712	-0.143473	HSP26-A	PREDICTED: probable glutathione S-transferase [Nelumbo nucifera]
Unigene0010582	13.34	10.41	10.23	5.91	5.27	6.38	4.38	3.98	3.43	11.3267	5.85333	3.93	-0.952393	-1.52712	-0.574729	At2g04865	PREDICTED: serine/threonine-protein phosphatase 7 long form homolog [Prunus mume]
Unigene0010767	1.96	3.19	1.83	3.74	3.82	5.32	5.94	4.94	7.11	2.32667	4.29333	5.99667	0.883834	1.3659	0.482063	At4g30420	PREDICTED: WAT1-related protein At4g30420-like isoform X2 [Citrus sinensis]
Unigene0010792	1.76	8.04	2.71	15.6	13.66	16.74	18.8	13.6	20.41	4.17	15.3333	17.6033	1.87855	2.07773	0.199177	VIT_19s0014g04930	TPS01 [Liquidambar formosana]
Unigene0011064	2.1	1.39	1.49	0.96	0.59	0.87	0.54	0.55	0.51	1.66	0.806667	0.533333	-1.04114	-1.63807	-0.596935	Zranb3	PREDICTED: DNA annealing helicase and endonuclease ZRANB3 isoform X1 [Vitis vinifera]
Unigene0011392	10.91	9.02	9.34	8.81	12.2	8.08	1.88	2.66	0.83	9.75667	9.69667	1.79	-0.00889945	-2.44643	-2.43753	EN	PREDICTED: early nodulin-93 [Theobroma cacao]
Unigene0011430	19.34	18.22	15.93	14.84	13.76	12.8	10.36	10.12	9.28	17.83	13.8	9.92	-0.369638	-0.845895	-0.476256	GAI1A	DELLA protein GAI1 [Paeonia lactiflora]
Unigene0011444	6.7	4.17	3.23	0.6	1.26	0.7	0.59	1.3	0.78	4.7	0.853333	0.89	-2.46148	-2.40078	0.0606959	RAD5B	SNF2_N domain-containing protein/Helicase_C domain-containing protein/HIRAN domain-containing protein/zf-C3HC4_2 domain-containing protein [Cephalotus follicularis]
Unigene0011535	2.82	4.19	3.38	6.25	4.01	6.98	8.27	8.2	6.2	3.46333	5.74667	7.55667	0.730564	1.12559	0.395025	--	-
Unigene0011611	5.52	5.24	3.53	8.85	9.71	11.58	13.08	12.4	10.53	4.76333	10.0467	12.0033	1.07667	1.33339	0.256718	ERF003	PREDICTED: protein PPLZ02-like [Ziziphus jujuba]
Unigene0011745	0.09	0.84	0.03	2.51	0.95	1.86	2.62	1.75	12.62	0.32	1.77333	5.66333	2.47032	4.14551	1.67519	CYP71D8	PREDICTED: cytochrome P450 71D9 [Theobroma cacao]
Unigene0012065	0.02	0.04	0.04	0.08	0.09	0.07	0.12	0.11	0.08	0.0333333	0.08	0.103333	1.26303	1.63227	0.369234	GA3ox3	PREDICTED: gibberellin 3-beta-dioxygenase 3-like [Lupinus angustifolius]
Unigene0012066	0.67	0.84	0.62	1.36	1.4	1.27	3.22	2.68	2.77	0.71	1.34333	2.89	0.919926	2.02518	1.10525	GA3ox1	PREDICTED: gibberellin 3-beta-dioxygenase 1 [Theobroma cacao]
Unigene0012113	0.26	0.6	0.46	0.93	0.88	1.04	1.34	1.28	1.17	0.44	0.95	1.26333	1.11042	1.52166	0.411236	AtMg00810	disease resistance protein [Brassica rapa subsp. pekinensis] [Brassica rapa]
Unigene0012337	14.33	14.51	11.55	3.95	6.37	8.08	7.68	9.26	2.6	13.4633	6.13333	6.51333	-1.13429	-1.04757	0.0867247	DUF761	DUF761 domain-containing protein, partial [Cephalotus follicularis]
Unigene0012387	2.06	2.04	0.4	3.19	4.47	3.95	2.13	1.95	4.7	1.5	3.87	2.92667	1.36737	0.964296	-0.403075	GAST1	gibberellin induced protein, partial [Sonneratia caseolaris]
Unigene0012502	6.49	4.22	3.95	2.89	3.23	2.61	2.9	2.64	1.58	4.88667	2.91	2.37333	-0.747832	-1.04194	-0.294104	CYCD6-1	D6-type cyclin isoform 1 [Theobroma cacao]
Unigene0012532	93.8	93.68	91.77	56.69	46.13	49.39	34.71	35.75	60.65	93.0833	50.7367	43.7033	-0.875494	-1.09078	-0.215285	At5g10770	PREDICTED: aspartyl protease family protein At5g10770 [Vitis vinifera]
Unigene0012914	1.52	3.24	2.88	3.24	4.1	2.58	5.76	4.11	6.55	2.54667	3.30667	5.47333	0.376767	1.10381	0.727042	ERF1B	PREDICTED: ethylene response factor 1B [Actinidia eriantha]
Unigene0012966	3.4	6.83	3.37	9.81	12.64	13.73	17.37	13.98	30.77	4.53333	12.06	20.7067	1.41159	2.19145	0.779865	UGT85A24	flavonol 3-O-glucosyltransferase [Paeonia lactiflora]
Unigene0013178	1.99	2.63	2.05	3.22	3.58	3.18	4.38	3.05	8.07	2.22333	3.32667	5.16667	0.581353	1.21651	0.635156	BAM1	PREDICTED: receptor-like protein kinase HSL1 [Ricinus communis]
Unigene0013399	7.82	6.41	6.49	10.83	11.25	8.23	10.18	8.55	25.65	6.90667	10.1033	14.7933	0.54877	1.09889	0.550116	ACO6	ACC oxidase 6 [Actinidia chinensis]
Unigene0013511	55.16	34.7	33.31	11.85	12	11.65	8.99	11.3	14.61	41.0567	11.8333	11.6333	-1.79476	-1.81935	-0.024592	TSO2	PREDICTED: ribonucleoside-diphosphate reductase small chain [Ziziphus jujuba]
Unigene0013836	96.36	69.88	66.41	33.23	37.91	35.98	30.26	40.84	26.06	77.55	35.7067	32.3867	-1.11893	-1.25973	-0.140793	--	PREDICTED: selenoprotein H [Cucumis melo]
Unigene0013885	67.09	70.03	70.83	32.94	28.09	29.17	28	25.95	40.33	69.3167	30.0667	31.4267	-1.20504	-1.14121	0.0638243	INV1	cell wall invertase [Tapiscia sinensis]
Unigene0013953	5.92	4.67	3.41	1.71	2.84	1.88	3.16	2.95	1.05	4.66667	2.14333	2.38667	-1.12254	-0.967395	0.155141	--	PREDICTED: uncharacterized protein LOC109004648 [Juglans regia]
Unigene0013985	0.92	2.29	0.89	3.79	3.34	4.19	4.77	3.35	6.6	1.36667	3.77333	4.90667	1.46518	1.84408	0.378904	UGT76A2	PREDICTED: UDP-glucose iridoid glucosyltransferase [Theobroma cacao]
Unigene0014024	0.66	1.45	1.37	3.43	4.91	3.49	4.33	4.34	8.85	1.16	3.94333	5.84	1.76529	2.33184	0.566553	--	PREDICTED: uncharacterized protein LOC108994551 [Juglans regia]
Unigene0014109	6.66	6.92	7.77	15.55	15.34	14.37	13.47	12.67	25.55	7.11667	15.0867	17.23	1.084	1.27565	0.191649	--	Protein spinster [Morus notabilis]
Unigene0014129	6.22	5.78	5.84	5.17	4.44	4.35	2.79	3.1	2.9	5.94667	4.65333	2.93	-0.353817	-1.02118	-0.667364	Abhd18	PREDICTED: protein ABHD18-like [Pyrus x bretschneideri]
Unigene0014220	2.56	2.71	3.49	5.68	6.86	6.43	7.71	7.51	5.55	2.92	6.32333	6.92333	1.11472	1.2455	0.130782	--	-
Unigene0014236	3.11	4.2	2.89	5.73	9.1	6.66	7.47	8.07	6.1	3.4	7.16333	7.21333	1.0751	1.08513	0.010035	GATA18	PREDICTED: GATA transcription factor 18 [Vitis vinifera]
Unigene0014407	2.02	2.16	2.26	1.64	1.34	1.69	0.89	0.74	0.68	2.14667	1.55667	0.77	-0.463638	-1.47917	-1.01553	RGL1	PREDICTED: DELLA protein RGL1-like [Prunus mume]
Unigene0014499	8.16	6.52	6.09	4.01	3.91	3.81	2.35	2.9	3.73	6.92333	3.91	2.99333	-0.824298	-1.20971	-0.385416	NSE4A	PREDICTED: non-structural maintenance of chromosomes element 4 homolog A-like [Juglans regia]
Unigene0014546	3.73	3.13	3.94	2.11	2.57	2.62	1.65	1.61	1.74	3.6	2.43333	1.66667	-0.565063	-1.11103	-0.545968	At4g16820	PREDICTED: phospholipase A1-Ibeta2, chloroplastic [Vitis vinifera]
Unigene0014755	10.94	7.83	5.76	3.06	4.74	3.03	3.27	5.64	3.08	8.17667	3.61	3.99667	-1.17951	-1.03272	0.146798	At1g67320	PREDICTED: probable DNA primase large subunit [Vitis vinifera]
Unigene0014854	9.24	5.69	7.43	1.39	1.09	0.39	0.19	0.66	1.87	7.45333	0.956667	0.906667	-2.9618	-3.03924	-0.0774441	HIS2B	PREDICTED: probable histone H2B.1 [Malus domestica]
Unigene0014974	0.81	1.4	1.17	1.87	1.23	1.95	2.41	3.11	2.18	1.12667	1.68333	2.56667	0.57926	1.18784	0.608575	--	-
Unigene0015084	2.37	2.3	2.02	1.05	1.36	0.87	1.57	1.31	1.07	2.23	1.09333	1.31667	-1.02831	-0.760154	0.268157	KIN14C	PREDICTED: kinesin-1-like isoform X3 [Juglans regia]
Unigene0015102	12.74	11.63	7.73	5.33	6.29	4.99	5.28	2	5.03	10.7	5.53667	4.10333	-0.950521	-1.38274	-0.432221	EULS3	PREDICTED: bromodomain-containing protein 4-like [Ziziphus jujuba]
Unigene0015146	0.2	0.8	0.73	0.98	1.21	1.09	2.45	2	2.67	0.576667	1.09333	2.37333	0.922924	2.04111	1.11818	UGT85K5	PREDICTED: 7-deoxyloganetin glucosyltransferase-like [Vitis vinifera]
Unigene0015199	157.76	93.77	63.58	30.27	46.92	44.49	40.21	61.12	30.23	105.037	40.56	43.8533	-1.37276	-1.26013	0.112629	PCNA	PREDICTED: proliferating cell nuclear antigen-like [Juglans regia]
Unigene0015583	2.91	2.05	1.75	1.22	1.29	1.69	0.99	1.24	1.04	2.23667	1.4	1.09	-0.675923	-1.03702	-0.361099	NPF4.3	PTR2 domain-containing protein [Cephalotus follicularis]
Unigene0015653	2.91	2.32	2.47	1.19	0.78	1.11	1.29	1.07	1.07	2.56667	1.02667	1.14333	-1.32193	-1.16665	0.155278	SYN3	PREDICTED: sister chromatid cohesion 1 protein 3 [Vitis vinifera]
Unigene0015679	8.92	5.53	6.66	2.58	4.32	4.72	4.11	1.95	2.83	7.03667	3.87333	2.96333	-0.861317	-1.24767	-0.386355	--	PREDICTED: uncharacterized protein LOC104610941 [Nelumbo nucifera]
Unigene0015733	0.36	0	0.23	0.3	9.32	8.03	0	8.72	8.87	0.196667	5.88333	5.86333	4.90281	4.8979	-0.0049127	KRT8	-
Unigene0015868	186.13	178.55	188.97	89.39	96.91	88.48	81.13	89.59	115.19	184.55	91.5933	95.3033	-1.0107	-0.953413	0.0572841	Os08g0427700	probable histone H2A.3 [Asparagus officinalis]
Unigene0016010	24.6	27.15	28.52	15.93	14.9	12.9	7.5	6.56	6.23	26.7567	14.5767	6.76333	-0.876238	-1.98409	-1.10785	ABI5	PREDICTED: abscisic acid-insensitive 5-like protein 5 isoform X1 [Juglans regia]
Unigene0016268	1.35	1.24	0.96	1.29	1.81	2.31	2.14	1.9	6.69	1.18333	1.80333	3.57667	0.60781	1.59576	0.98795	PR4	PREDICTED: endochitinase PR4-like [Nelumbo nucifera]
Unigene0016324	9.67	11.37	10.44	3.53	3.68	3.44	1.64	1.54	1.49	10.4933	3.55	1.55667	-1.56358	-2.75294	-1.18936	MYB306	PREDICTED: MYB-related protein 306-like [Paeonia suffruticosa]
Unigene0016598	216.23	223	210.07	29.74	30.61	30.07	19.19	20.76	38.91	216.433	30.14	26.2867	-2.84417	-3.04152	-0.197348	At1g06760	PREDICTED: histone H1 [Vitis vinifera]
Unigene0016719	3.92	3.35	3.88	7.95	7.22	6.08	9.03	7.59	17.01	3.71667	7.08333	11.21	0.930419	1.59271	0.662286	CYP85A1	brassinosteroid-6-oxidase [Vitis vinifera]
Unigene0016807	1.58	1.75	1.17	0.6	0.41	0.54	1.38	1.07	0.71	1.5	0.516667	1.05333	-1.53766	-0.51	1.02766	PCMP-H40	PREDICTED: pentatricopeptide repeat-containing protein At3g12770-like [Vitis vinifera]
Unigene0016859	2.28	2.99	2.34	7.25	8.34	6.76	7.9	7.1	10.28	2.53667	7.45	8.42667	1.55431	1.73203	0.177722	TFIID	PREDICTED: transcription initiation factor TFIID subunit 11-like isoform X4 [Juglans regia]
Unigene0017095	0.39	0.39	0.22	0.95	0.67	1.35	1.99	1.32	2.84	0.333333	0.99	2.05	1.57046	2.62059	1.05012	CSLC4	PREDICTED: xyloglucan glycosyltransferase 4 [Vitis vinifera]
Unigene0017172	10.19	6.35	6.86	2.25	4.86	3.34	4.06	3.69	2.22	7.8	3.48333	3.32333	-1.16301	-1.23084	-0.0678375	NAC31	NAM domain-containing protein [Cephalotus follicularis]
Unigene0017334	7.91	5.89	5.83	1.82	2.14	1.87	1.53	1.63	2.15	6.54333	1.94333	1.77	-1.75149	-1.88628	-0.134784	At3g60660	PREDICTED: spindle and kinetochore-associated protein 1 homolog [Vitis vinifera]
Unigene0017505	0.68	1.05	1.01	1.47	1.08	1.2	2.33	1.8	1.44	0.913333	1.25	1.85667	0.452715	1.0235	0.570787	RE1	Retrovirus-related Pol polyprotein from transposon TNT 1-94 [Cajanus cajan]
Unigene0018123	3.02	2.77	3.8	6.16	7.37	6.55	7.41	5.77	6.81	3.19667	6.69333	6.66333	1.06616	1.05968	-0.0064808	--	-
Unigene0018175	1.19	2.79	4.28	6.19	3.22	5.31	7.43	8.11	4.5	2.75333	4.90667	6.68	0.833564	1.27867	0.445105	PURU2	PREDICTED: formyltetrahydrofolate deformylase 1, mitochondrial-like isoform X2 [Juglans regia]
Unigene0018333	2.68	3.04	2.83	5.83	4.57	3.7	5.35	3.59	16.29	2.85	4.7	8.41	0.721699	1.56114	0.839445	LOG3	PREDICTED: probable cytokinin riboside 5'-monophosphate phosphoribohydrolase LOGL10 isoform X1 [Vitis vinifera]
Unigene0018337	0.22	0.53	0.59	0.74	0.4	1.01	1.66	1.74	0.81	0.446667	0.716667	1.40333	0.682104	1.65159	0.969484	--	-
Unigene0018370	6.1	6.2	4.63	3.72	2.89	3.23	2.15	3.42	1.51	5.64333	3.28	2.36	-0.782852	-1.25776	-0.474909	LRR	Leucine-rich repeat family protein [Theobroma cacao]
Unigene0018373	2.28	2.06	2.49	1.17	1.04	1.29	1.34	0.91	0.94	2.27667	1.16667	1.06333	-0.964531	-1.09833	-0.133798	--	-
Unigene0018397	40.35	32.96	44.47	89.73	71.23	80.85	69.99	54.52	63.75	39.26	80.6033	62.7533	1.03778	0.676632	-0.361147	CYCA3-2	G2/mitotic-specific cyclin C13-1-like [Nicotiana tabacum]
Unigene0018518	5.82	7.63	6.51	4.97	4.45	3.94	3.37	2.76	3.53	6.65333	4.45333	3.22	-0.579192	-1.04702	-0.467825	SAPK2	PREDICTED: serine/threonine-protein kinase SAPK2-like isoform X1 [Gossypium raimondii]
Unigene0018659	8.46	8.58	9.49	19.47	19.45	16.64	19.77	19.56	22.1	8.84333	18.52	20.4767	1.06642	1.21132	0.144897	--	PREDICTED: pentatricopeptide repeat-containing protein At5g64320, mitochondrial isoform X2 [Solanum tuberosum]
Unigene0018682	4.03	8.05	6.47	11.61	9.99	12.94	16.36	15.43	12.46	6.18333	11.5133	14.75	0.896849	1.25426	0.357409	--	PREDICTED: uncharacterized protein LOC103319010 [Prunus mume]
Unigene0018741	0.73	1.13	1.81	2.57	1.63	2.07	3.06	2.77	3.51	1.22333	2.09	3.11333	0.772685	1.34764	0.574957	--	-
Unigene0018802	2.5	2.03	1.16	4.02	4.16	5.43	6.14	5.02	4.19	1.89667	4.53667	5.11667	1.25817	1.43174	0.173572	PME12	PREDICTED: probable pectinesterase/pectinesterase inhibitor 12 [Prunus mume]
Unigene0018937	1.62	1.59	1.95	3.04	3.35	4.18	3.15	3.88	4.02	1.72	3.52333	3.68333	1.03453	1.0986	0.064071	PYL4B	PREDICTED: abscisic acid receptor PYL4-like [Gossypium arboreum]
Unigene0019009	7.53	6.92	7.27	3.37	4.21	2.38	4.26	3.59	5.77	7.24	3.32	4.54	-1.12481	-0.673297	0.451509	PETH	PREDICTED: ferredoxin--NADP reductase, leaf isozyme, chloroplastic [Jatropha curcas]
Unigene0019027	2.16	1.29	1.37	0.61	0.76	0.5	0.73	0.58	0.45	1.60667	0.623333	0.586667	-1.36599	-1.45346	-0.0874628	--	PREDICTED: uncharacterized protein LOC100243267 [Vitis vinifera]
Unigene0019246	33.92	37.63	33.83	20.49	23.3	25.7	16.23	14.41	15.01	35.1267	23.1633	15.2167	-0.600724	-1.20691	-0.606191	CYP78A6	Cytochrome P450 78A3 [Theobroma cacao]
Unigene0019417	4.65	9	8.96	16.32	13.37	13.31	18.39	15.79	14.37	7.53667	14.3333	16.1833	0.927376	1.10251	0.175135	--	hypothetical protein VITISV_009733 [Vitis vinifera]
Unigene0019418	54.28	38.99	46.76	29.65	25.81	29.76	22.73	27.58	14.84	46.6767	28.4067	21.7167	-0.716472	-1.1039	-0.387427	At4g02290	endoglucanase 17-like precursor [Gossypium hirsutum]
Unigene0019480	1.54	0	1.29	1.54	2.81	2.44	0	0	0.07	0.943333	2.26333	0.0233333	1.26261	-5.3373	-6.59991	Ftl1	PREDICTED: ferritin-3, chloroplastic-like [Ipomoea nil]
Unigene0019488	10.14	6.88	5.63	2.76	3.17	2.6	1.7	2.41	3.45	7.55	2.84333	2.52	-1.40889	-1.58305	-0.17416	PSAK	photosystem I reaction center subunit psaK, chloroplastic [Cajanus cajan]
Unigene0019512	0.61	1	1.3	1.4	1.77	0.95	1.56	1.28	6.24	0.97	1.37333	3.02667	0.501625	1.64167	1.14005	--	CLTH domain-containing protein [Cephalotus follicularis]
Unigene0019881	1.94	3.4	3.18	6.04	6.03	5.13	5.22	4.02	9.19	2.84	5.73333	6.14333	1.01348	1.11313	0.0996475	--	-
Unigene0019889	1.61	1.77	1.87	0.92	0.81	0.63	0.76	0.49	0.42	1.75	0.786667	0.556667	-1.15353	-1.65247	-0.498939	FAR2	Male sterility, NAD-binding protein [Corchorus olitorius]
Unigene0019943	12.04	14.59	8.36	32.64	42.16	43.06	50.48	68.2	66.33	11.6633	39.2867	61.67	1.75206	2.40259	0.650529	PRUA1	PREDICTED: major allergen Pru ar 1 [Theobroma cacao]
Unigene0019962	5.08	3.46	3.73	2.53	2.15	1.82	1.93	1.9	1.46	4.09	2.16667	1.76333	-0.916624	-1.2138	-0.297172	CKX5	PREDICTED: cytokinin dehydrogenase 5 [Jatropha curcas]
Unigene0019985	4.08	5.56	4.16	6.05	6.22	6.59	9.23	11.12	11.6	4.6	6.28667	10.65	0.450661	1.21115	0.760486	GA20ox1	gibberellin 20 oxidase 1-like [Nicotiana tabacum]
Unigene0019986	4.7	5.24	4.84	4.23	2.97	3.7	2.64	2.92	1.67	4.92667	3.63333	2.41	-0.439318	-1.03158	-0.592261	KIN6	Kinesin domain-containing protein [Cephalotus follicularis]
Unigene0020230	17.74	21.31	21.37	14.03	13.9	14.25	10.41	8.81	5.19	20.14	14.06	8.13667	-0.518467	-1.30755	-0.789087	DTX16	PREDICTED: protein DETOXIFICATION 16 isoform X1 [Theobroma cacao]
Unigene0020585	1.12	1.72	1.05	2.86	2.69	3.01	2.85	2.8	2.06	1.29667	2.85333	2.57	1.13784	0.986961	-0.15088	--	-
Unigene0020594	1.6	4.72	2.44	6.05	10.75	5.57	5.58	2.72	15.36	2.92	7.45667	7.88667	1.35256	1.43345	0.0808848	ephA	PREDICTED: AB hydrolase superfamily protein YfhM-like [Prunus mume]
Unigene0020761	2.3	2.76	2.54	2.89	4.05	3.8	5.2	5.76	4.89	2.53333	3.58	5.28333	0.498923	1.06041	0.561489	--	-
Unigene0021167	3.03	3.88	5.8	10.85	11.83	10.4	7.65	6.42	18.12	4.23667	11.0267	10.73	1.38	1.34065	-0.0393467	--	PREDICTED: uncharacterized protein LOC105648204 [Jatropha curcas]
Unigene0021168	1.63	3.8	1.57	8.55	8.79	5.54	3.95	4.41	25.61	2.33333	7.62667	11.3233	1.70866	2.27883	0.570174	--	PREDICTED: uncharacterized protein LOC108814613 [Raphanus sativus]
Unigene0021327	0.28	0.61	0.78	0.79	0.98	0.96	1.35	1.83	1.09	0.556667	0.91	1.42333	0.709053	1.35439	0.645335	--	-
Unigene0021493	41.84	40.7	43.98	4.73	2.09	3.13	0.31	5.04	2.73	42.1733	3.31667	2.69333	-3.66853	-3.96887	-0.300341	H3-7	PREDICTED: histone H3.2-like [Gossypium hirsutum]
Unigene0021630	1.22	1.12	1.72	1.22	0.76	0.79	0.56	0.21	0.51	1.35333	0.923333	0.426667	-0.551594	-1.66534	-1.11374	--	-
Unigene0021696	4.31	3.19	3.49	2.98	2.49	3.24	1.98	1.52	1	3.66333	2.90333	1.5	-0.335447	-1.28819	-0.952748	CYCA1-1	PREDICTED: cyclin-A1-1 isoform X1 [Vitis vinifera]
Unigene0021799	271.73	329.56	302.54	169.2	168.09	183.74	137.67	114.23	121.6	301.277	173.677	124.5	-0.794685	-1.27494	-0.480258	GLIP1	PREDICTED: GDSL esterase/lipase 1-like isoform X1 [Juglans regia]
Unigene0021820	10.34	8.56	9.37	16.76	21.24	17.43	12.63	15.39	30.69	9.42333	18.4767	19.57	0.971395	1.05433	0.0829392	--	PREDICTED: uncharacterized protein LOC109239359 [Nicotiana attenuata]
Unigene0021900	39.48	27.09	37.65	14.27	13.05	9.73	7.39	8	23.51	34.74	12.35	12.9667	-1.49209	-1.42179	0.0702966	LHCA3	PREDICTED: photosystem I chlorophyll a/b-binding protein 3-1, chloroplastic [Malus domestica]
Unigene0022075	1.52	2.15	1.67	3.92	4.83	3.58	3.78	4.13	4.87	1.78	4.11	4.26	1.20726	1.25898	0.051715	Dnajb1	PREDICTED: dnaJ protein homolog 1-like [Jatropha curcas]
Unigene0022375	11.96	15.1	18.15	33.88	28.28	27.77	28.78	26.97	51.68	15.07	29.9767	35.81	0.992161	1.24868	0.256523	ARI2	PREDICTED: probable E3 ubiquitin-protein ligase ARI2 [Cucumis sativus]
Unigene0022683	1.36	2.07	1.86	5.14	2.77	3.77	4.43	5.32	4.54	1.76333	3.89333	4.76333	1.1427	1.43367	0.290966	TY3B-G	DNA/RNA polymerases superfamily protein [Theobroma cacao]
Unigene0023132	0.17	0.12	0.09	0.44	0.63	0.54	0.65	0.66	0.9	0.126667	0.536667	0.736667	2.08299	2.53998	0.456986	PP2C2	phosphatase 2C (PP2C)-like protein [Corchorus olitorius]
Unigene0023210	33.77	21.85	19.61	7.11	8.06	9.84	7.19	9.69	9.54	25.0767	8.33667	8.80667	-1.5888	-1.50968	0.0791254	MCM7	PREDICTED: DNA replication licensing factor MCM7 [Daucus carota subsp. sativus] [Daucus carota]
Unigene0023323	7.53	9.51	9.51	17.53	12.47	14.48	18.49	13.61	43.34	8.85	14.8267	25.1467	0.744445	1.50662	0.762173	--	PREDICTED: metallothiol transferase FosB [Ricinus communis]
Unigene0023523	1.43	0.9	1.12	0.31	0.36	0.32	0.38	0.37	0.36	1.15	0.33	0.37	-1.8011	-1.63604	0.165059	--	BRCT domain-containing DNA repair-like protein isoform 2 [Theobroma cacao]
Unigene0023585	1.61	2.46	1.65	3.08	3.32	2.75	3.8	5.46	3.97	1.90667	3.05	4.41	0.677757	1.20973	0.531969	FAR1	PREDICTED: protein FAR1-RELATED SEQUENCE 8-like [Fragaria vesca subsp. vesca] [Fragaria vesca]
Unigene0023604	3.15	2.67	1.78	4.37	5.36	4.72	4.21	5.02	12.64	2.53333	4.81667	7.29	0.926998	1.52488	0.597884	GSTU8	PREDICTED: probable glutathione S-transferase [Nelumbo nucifera]
Unigene0023729	4.29	2.66	3.15	1.46	1.92	1.52	2.31	1.64	1.82	3.36667	1.63333	1.92333	-1.0435	-0.807712	0.23579	--	DUF868 domain-containing protein [Cephalotus follicularis]
Unigene0023731	0.32	0.79	0.36	1.39	1.34	1.08	1.89	0.97	3.98	0.49	1.27	2.28	1.37397	2.21818	0.844205	MAPKKK18	PREDICTED: mitogen-activated protein kinase kinase kinase A [Vitis vinifera]
Unigene0023983	1.46	7.49	1.36	17.21	26.19	24.27	19.25	22.05	191.85	3.43667	22.5567	77.7167	2.71447	4.49914	1.78467	TL1	PREDICTED: thaumatin-like protein 1b [Pyrus x bretschneideri]
Unigene0023984	0.51	1.24	1.95	3.97	2.41	3.02	4.9	1.83	8.21	1.23333	3.13333	4.98	1.34514	2.01358	0.668447	TL1	PREDICTED: thaumatin-like protein 1 [Fragaria vesca subsp. vesca] [Fragaria vesca]
Unigene0024042	27.14	19.58	17.13	4.01	5.97	5.47	3.58	3.63	3.92	21.2833	5.15	3.71	-2.04708	-2.52023	-0.473153	H2B.1	PREDICTED: probable histone H2B.1 [Vigna radiata var. radiata] [Vigna radiata]
Unigene0024043	36.08	28.7	25.57	6.86	7.32	7.12	3.18	5.29	5.65	30.1167	7.1	4.70667	-2.08467	-2.67778	-0.593113	H2B.3	PREDICTED: histone H2B.3-like [Daucus carota subsp. sativus] [Daucus carota]
Unigene0024137	2.79	2.84	1.53	1.69	1.28	1.19	0.87	1.33	1.04	2.38667	1.38667	1.08	-0.783376	-1.14397	-0.36059	PCMP-E105	PREDICTED: pentatricopeptide repeat-containing protein At5g08305-like [Glycine max]
Unigene0024347	7.47	9.27	8.38	14.68	16.33	17.79	20.3	17.9	17.15	8.37333	16.2667	18.45	0.958045	1.13975	0.181702	--	-
Unigene0024381	9.82	14.03	12.38	20.68	21.14	19.1	20.97	20.32	36.12	12.0767	20.3067	25.8033	0.749731	1.09534	0.345604	MGD2	PREDICTED: monogalactosyldiacylglycerol synthase 2, chloroplastic-like [Gossypium raimondii]
Unigene0024726	5.31	5.4	3.83	1.37	1.44	2.07	2.2	2.3	1.65	4.84667	1.62667	2.05	-1.57507	-1.24137	0.333705	EXO1	exonuclease 1 [Cajanus cajan]
Unigene0024769	92.67	87.24	96.15	122.32	123.76	114.2	212.36	245.3	233.6	92.02	120.093	230.42	0.384137	1.32425	0.94011	GID1A	PREDICTED: gibberellin receptor GID1A [Jatropha curcas]
Unigene0024893	2.25	2.46	2.11	1.18	1.42	1.46	0.74	0.65	0.68	2.27333	1.35333	0.69	-0.748292	-1.72014	-0.971849	PP2C5	phosphatase 2C (PP2C)-like protein [Corchorus capsularis]
Unigene0025429	5.94	6.97	5.47	14.78	14.77	12.14	13.43	19.02	13.05	6.12667	13.8967	15.1667	1.18156	1.30773	0.126165	GASA11	PREDICTED: snakin-2 isoform X1 [Ricinus communis]
Unigene0025846	102.42	86.18	83.93	48.7	52.01	52.11	39.2	44.89	48.48	90.8433	50.94	44.19	-0.834582	-1.03966	-0.205079	At1g07790	PREDICTED: LOW QUALITY PROTEIN: histone H2B.7-like [Cucumis melo]
Unigene0025940	13.22	11.17	9.97	5.15	5.54	6.73	5.38	5.26	2.3	11.4533	5.80667	4.31333	-0.979985	-1.40889	-0.428907	--	-
Unigene0026367	7.03	6.3	6.24	5.35	4.54	4.49	1.56	2.45	2.33	6.52333	4.79333	2.11333	-0.44458	-1.62609	-1.18151	SDR3	PREDICTED: short-chain dehydrogenase reductase 3b-like [Populus euphratica]
Unigene0026492	94.78	93.72	94.39	24.66	33.51	26.59	22.39	22.51	25.15	94.2967	28.2533	23.35	-1.73879	-2.01378	-0.274999	At5g59910	PREDICTED: histone H2B-like [Ipomoea nil]
Unigene0026729	0.16	0.46	0.32	0.51	0.51	0.39	0.8	0.82	1.19	0.313333	0.47	0.936667	0.584963	1.57984	0.994875	FAR1	PREDICTED: protein FAR-RED IMPAIRED RESPONSE 1 isoform X1 [Nelumbo nucifera]
Unigene0026907	52.62	48.24	43.74	11.83	8.75	9.68	4.13	8.32	8.07	48.2	10.0867	6.84	-2.25658	-2.81696	-0.560381	MtrDRAFT_AC149210g1v1	PREDICTED: histone H2A.1-like [Prunus mume]
Unigene0026908	62	61.65	47.82	6.46	6.27	5	2.45	5.29	6.54	57.1567	5.91	4.76	-3.27369	-3.58589	-0.312197	MtrDRAFT_AC149210g1v1	PREDICTED: histone H2A.1-like [Prunus mume]
Unigene0026909	183.63	151.76	139.61	16.06	16.76	15.05	6.87	18.66	21.01	158.333	15.9567	15.5133	-3.31073	-3.35138	-0.0406506	At5g27670	histone H2A 6 [Medicago truncatula]
Unigene0027379	11.5	7.41	6.67	2.36	2.53	3.85	2.06	2.07	0.46	8.52667	2.91333	1.53	-1.54931	-2.47845	-0.929139	--	-
Unigene0027526	1.43	1.48	1.74	2.26	3.23	2.05	3.02	3.12	3.68	1.55	2.51333	3.27333	0.697334	1.07849	0.381159	--	-
Unigene0027777	1.47	3.22	3.88	8.01	4.31	7.34	10.83	8.86	7.04	2.85667	6.55333	8.91	1.1979	1.64109	0.443197	--	-
Unigene0027778	0.07	0.97	0.56	1.38	1.36	2.06	3.66	3.54	1.85	0.533333	1.6	3.01667	1.58496	2.49985	0.914883	--	-
Unigene0028338	0.68	0.6	1.13	1.38	1.76	1.21	2.54	2.01	7.77	0.803333	1.45	4.10667	0.851982	2.3539	1.50191	SWEET16	PREDICTED: bidirectional sugar transporter SWEET16-like isoform X1 [Nelumbo nucifera]
Unigene0029106	27.9	21.78	24.44	10.97	8.78	11.49	11.03	9.31	4.06	24.7067	10.4133	8.13333	-1.24647	-1.60298	-0.356513	AO	PREDICTED: L-ascorbate oxidase [Vitis vinifera]
Unigene0029237	1.47	3.34	1.44	8.14	4.76	3.51	4.86	4	16.89	2.08333	5.47	8.58333	1.39265	2.04264	0.649997	OSCBPW	PREDICTED: lupeol synthase isoform X1 [Vitis vinifera]
Unigene0029319	11.56	14.6	12.76	4.88	3.79	3.41	3.34	5.19	3.26	12.9733	4.02667	3.93	-1.68789	-1.72295	-0.0350567	SlH4	histone H4 [Zea mays]
Unigene0029320	20.02	17.5	14.7	1.43	1.11	1.6	0.39	0.68	1.39	17.4067	1.38	0.82	-3.6569	-4.40787	-0.750972	SlH4	Histone core [Cynara cardunculus var. scolymus] [Cynara cardunculus]
Unigene0029337	18	15.06	15.3	11.08	8.38	7.76	7.69	4.22	7.31	16.12	9.07333	6.40667	-0.829147	-1.33121	-0.502059	GSTU4	PREDICTED: probable glutathione S-transferase [Nelumbo nucifera]
Unigene0029463	147.07	165.01	145.09	24.67	25.68	18.38	16.7	20.02	30.19	152.39	22.91	22.3033	-2.73372	-2.77244	-0.0387181	H3-7	Histone H3.2, partial [Noccaea caerulescens]
Unigene0029713	79.98	58.8	55.72	48.41	53.18	37.5	31.29	20.12	43.28	64.8333	46.3633	31.5633	-0.483751	-1.03849	-0.554735	--	SWI/SNF-related matrix-associated actin-dependent regulator of chromatin subfamily A-like protein 1 [Anthurium amnicola]
Unigene0029763	8.6	9.42	6.47	3.32	4.55	3.93	1.12	1.35	1.55	8.16333	3.93333	1.34	-1.05341	-2.60693	-1.55352	PYL12	PREDICTED: abscisic acid receptor PYL12-like [Gossypium raimondii]
Unigene0030116	0.27	0.27	0.21	0.71	0.64	0.64	1.34	1.03	0.89	0.25	0.663333	1.08667	1.40781	2.11991	0.712104	LNG2	DUF4378 domain-containing protein/VARLMGL domain-containing protein [Cephalotus follicularis]
Unigene0030301	6.43	5.75	4.09	6.01	14.91	12.8	13.13	15.64	9.38	5.42333	11.24	12.7167	1.05139	1.22947	0.178079	--	BnaC03g68210D [Brassica napus]
Unigene0030512	2.05	2.41	3.23	4.57	4.02	4.35	5.29	4.77	11.24	2.56333	4.31333	7.1	0.750782	1.4698	0.719016	NET4A	PREDICTED: protein NETWORKED 4A-like isoform X2 [Juglans regia]
Unigene0030540	62.65	49.8	44.06	17.16	21.22	22.13	18.4	27.15	19.37	52.17	20.17	21.64	-1.37101	-1.26952	0.101489	MCM7	PREDICTED: DNA replication licensing factor MCM7 [Nelumbo nucifera]
Unigene0030692	19.19	23.71	21.63	33.31	33.21	27.16	40.16	36.79	57.19	21.51	31.2267	44.7133	0.537771	1.0557	0.517927	CXE15	PREDICTED: probable carboxylesterase 15 [Vitis vinifera]
Unigene0031134	7.31	10.11	7.58	5.99	6.04	7.17	2.65	5.7	3.85	8.33333	6.4	4.06667	-0.380822	-1.03505	-0.654225	Os05g0567100	PREDICTED: aspartic proteinase-like isoform X1 [Juglans regia]
Unigene0031176	8.08	6.86	6.24	3.47	2.52	3.56	5.03	4.25	3.62	7.06	3.18333	4.3	-1.14913	-0.715332	0.433798	BHLH30	PREDICTED: transcription factor bHLH30 [Theobroma cacao]
Unigene0031343	173.59	153.77	157.29	37.14	40.6	33.39	17.44	23.58	25.82	161.55	37.0433	22.28	-2.12469	-2.85816	-0.733465	SlH4	PREDICTED: histone H4-like [Juglans regia]
Unigene0031788	19.38	20.46	19.35	21.02	22.18	23.98	6.25	7.31	5.12	19.73	22.3933	6.22667	0.182678	-1.66386	-1.84654	PYL3	PREDICTED: abscisic acid receptor PYL3 [Citrus sinensis]
Unigene0031912	71.41	36.69	26.14	7.44	9.86	6.83	5.09	9.53	10.03	44.7467	8.04333	8.21667	-2.47591	-2.44516	0.0307597	H3-7	Histone H3.2, partial [Noccaea caerulescens]
Unigene0032424	1.51	1.49	1.34	2.2	2.48	2.44	2.78	2.67	3.63	1.44667	2.37333	3.02667	0.714182	1.065	0.350815	BAT1	PREDICTED: amino-acid permease BAT1 homolog [Eucalyptus grandis]
Unigene0032583	2.05	2.99	2.21	3.88	4.24	3.81	5.23	4.14	6.19	2.41667	3.97667	5.18667	0.718541	1.10179	0.383248	--	-
Unigene0033447	0.46	1.62	1.69	3.13	0.96	3.07	4.13	3.15	3.05	1.25667	2.38667	3.44333	0.925395	1.4542	0.528809	--	-
Unigene0033746	0.18	0.47	0.5	0.53	0.77	0.61	0.89	0.93	1.49	0.383333	0.636667	1.10333	0.731939	1.5252	0.793259	TRM32	DUF3741 domain-containing protein/DUF4378 domain-containing protein [Cephalotus follicularis]
Unigene0033780	0.18	0.4	0.5	0.91	0.32	0.94	1.12	1.16	0.97	0.36	0.723333	1.08333	1.00666	1.58941	0.582745	MP	Movement protein, partial [Cajanus cajan]
Unigene0033891	4.67	4.14	3.67	1.66	1.63	2.06	2.45	1.74	1.55	4.16	1.78333	1.91333	-1.22201	-1.1205	0.101512	MCM9	PREDICTED: probable DNA helicase MCM9 [Jatropha curcas]
Unigene0033957	16.66	17.36	19.24	40.2	33.02	29.57	28.61	29.03	59.47	17.7533	34.2633	39.0367	0.948576	1.13674	0.188164	--	Histidine--tRNA ligase [Morus notabilis]
Unigene0034236	0.91	1.23	1.19	3.27	3.02	1.87	4.13	1.74	3.59	1.11	2.72	3.15333	1.29305	1.50632	0.213271	--	-
Unigene0034488	3.73	4.46	3.78	2.07	2.44	3.67	2.25	1.68	1.51	3.99	2.72667	1.81333	-0.54925	-1.13774	-0.588494	WIP3	PREDICTED: zinc finger protein WIP3 [Vitis vinifera]
Unigene0034508	1.26	1.3	1.14	1.9	1.65	1.86	3.23	3.37	2.45	1.23333	1.80333	3.01667	0.548103	1.29039	0.742289	--	Dimer_Tnp_hAT domain-containing protein [Cephalotus follicularis]
Unigene0034617	1.48	0.91	1.21	0.99	0.48	0.77	0.45	0.57	0.65	1.2	0.746667	0.556667	-0.684498	-1.10815	-0.423651	SUS6	PREDICTED: sucrose synthase 7 isoform X2 [Vitis vinifera]
Unigene0034637	1.23	1.26	1.26	1.93	2.27	1.79	3.75	3.74	6.14	1.25	1.99667	4.54333	0.675665	1.86182	1.18616	AAP7	PREDICTED: probable amino acid permease 7 isoform X2 [Vitis vinifera]
Unigene0034716	14.78	13.74	12.86	6.68	5.42	7.76	8.37	8.82	6.52	13.7933	6.62	7.90333	-1.05907	-0.803438	0.25563	ZDP	PREDICTED: polynucleotide 3'-phosphatase ZDP [Vitis vinifera]
Unigene0034810	3.77	3.21	4.91	2.92	1.17	1.92	1.97	1.85	1.52	3.96333	2.00333	1.78	-0.185829	-1.15484	-0.170525	--	-
Unigene0034920	5.29	4.87	4.35	2.55	1.91	2.09	2.49	2.22	2.09	4.83667	2.18333	2.26667	-0.984312	-1.09344	0.0540398	CDC7	PREDICTED: probable serine/threonine-protein kinase cdc7 [Ziziphus jujuba]
Unigene0035114	3.29	3.55	1.99	1.96	1.61	1.82	1.5	1.54	1.15	2.94333	1.79667	1.39667	-0.712128	-1.07546	-0.363335	10HGO	PREDICTED: probable mannitol dehydrogenase [Vitis vinifera]
Unigene0035169	10.52	13.88	11.6	16.82	17.21	18.78	24.32	25.4	28.65	12	17.6033	26.1233	0.552814	1.1223	0.56949	GID1B	PREDICTED: gibberellin receptor GID1B-like [Prunus mume]
Unigene0035188	129.51	123.36	111.69	62.57	55.89	52.06	43.22	44.51	28.5	121.52	56.84	38.7433	-1.09622	-1.64917	-0.552958	AAO3	abscisic aldehyde oxidase, partial [Paeonia ostii]
Unigene0035228	16.57	14.27	12.68	2.41	2.25	2.58	0.77	1.42	2.84	14.5067	2.41333	1.67667	-2.58762	-3.11305	-0.525431	H3-7	Histone H3.2, partial [Noccaea caerulescens]
Unigene0035229	97.77	96.02	82.96	17.94	16.32	14.53	7.07	10.5	9.06	92.25	16.2633	8.87667	-2.50393	-3.37746	-0.873533	H3-7	Histone H3.2, partial [Noccaea caerulescens]
Unigene0035279	0.45	0.73	0.67	1.89	1.45	1.07	1.69	2.31	1.45	0.616667	1.47	1.81667	1.25325	1.55873	0.305478	--	-
Unigene0035299	0.61	0.63	0.31	1.77	1.77	1.36	1.79	1.04	7.98	0.516667	1.63333	3.60333	1.66051	2.80203	1.14151	WAKL2	PREDICTED: wall-associated receptor kinase-like 1 [Ricinus communis]
Unigene0035616	2.87	3.55	3.41	4.61	5.87	3.65	5.4	4.46	17.46	3.27667	4.71	9.10667	0.523498	1.47469	0.951196	MAPKKK17	PREDICTED: mitogen-activated protein kinase kinase kinase ANP1-like [Pyrus x bretschneideri]
Unigene0035833	4.49	4.79	4.76	1.91	1.65	2.31	1.27	2.9	1.45	4.68	1.95667	1.87333	-1.25811	-1.3209	-0.0627904	--	-
Unigene0035857	62.88	46.1	41.6	7.99	11.67	10.15	7.97	12.48	11.92	50.1933	9.93667	10.79	-2.33666	-2.2178	0.118861	SlH4	PREDICTED: histone H4-like [Glycine max]
Unigene0036021	60.09	52.89	81.92	121.82	111.01	122.36	164.71	139.86	96.23	64.9667	118.397	133.6	0.865857	1.04015	0.174292	ABCG11	PREDICTED: ABC transporter G family member 11-like [Citrus sinensis]
Unigene0036095	10.1	7.35	7.45	3.31	3.71	3.77	4.12	5.68	3.04	8.3	3.59667	4.28	-1.20645	-0.955501	0.25095	DPB2	PREDICTED: DNA polymerase epsilon subunit B isoform X1 [Vitis vinifera]
Unigene0036278	170.58	159.94	160.67	22.23	21.34	21.36	13.08	16.33	21.31	163.73	21.6433	16.9067	-2.91932	-3.27565	-0.35633	MtrDRAFT_AC149210g1v1	PREDICTED: histone H2A.1-like [Prunus mume]
Unigene0036321	10.03	7.59	6.45	19.49	30.97	24.74	30.05	38.71	32.52	8.02333	25.0667	33.76	1.6435	2.07304	0.429545	At5g22580	PREDICTED: stress-response A/B barrel domain-containing protein At5g22580 [Vitis vinifera]
Unigene0036765	152.64	144.85	130.63	21.92	23.63	19.86	15.03	18.3	21.34	142.707	21.8033	18.2233	-2.71043	-2.96919	-0.258762	H3-7	histone H3 [Zostera marina]
Unigene0036888	7.44	6.85	7.03	6.03	4.9	4.52	3.18	3.47	2.66	7.10667	5.15	3.10333	-0.464601	-1.19535	-0.730754	MKK6	PREDICTED: mitogen-activated protein kinase kinase 6 isoform X1 [Nicotiana sylvestris]
Unigene0036909	1.69	1.9	2.55	2.2	4.75	3.67	4.33	5.32	5.09	2.04667	3.54	4.91333	0.790473	1.26343	0.472953	MYB308	PREDICTED: MYB-related protein 308-like [Populus euphratica]
Unigene0036928	49.07	21.02	17.5	6.05	11.98	7	7.76	14.34	8.4	29.1967	8.34333	10.1667	-1.80711	-1.52196	0.285151	DUT	PREDICTED: deoxyuridine 5'-triphosphate nucleotidohydrolase [Jatropha curcas]
Unigene0037021	2.07	3.32	2	4.41	7.85	4.06	5.34	5.06	18.69	2.46333	5.44	9.69667	1.14299	1.97688	0.833882	HEL	Chitin-binding, type 1 [Corchorus olitorius]
Unigene0037022	2.54	7.53	2.33	10.67	9.24	9.43	6.53	5.98	19.46	4.13333	9.78	10.6567	1.24253	1.36638	0.12385	WIN2	PREDICTED: pathogenesis-related protein PR-4-like [Populus euphratica]
Unigene0037121	4.15	3.69	3.53	1.93	2.54	3.14	1.4	1.51	1.37	3.79	2.53667	1.42667	-0.579264	-1.40955	-0.830286	RGLG5	von Willebrand factor, type A [Corchorus capsularis]
Unigene0037177	7.1	6.37	5.91	3.32	3	3.27	2.14	1.86	1.77	6.46	3.19667	1.92333	-1.01497	-1.74793	-0.732959	PYL4A	PREDICTED: abscisic acid receptor PYL4 [Jatropha curcas]
Unigene0037480	3.21	2.66	2.02	0.71	0.63	1.09	0.95	1.09	0.91	2.63	0.81	0.983333	-1.69907	-1.41931	0.279759	sec61a	PREDICTED: protein transport protein Sec61 subunit alpha [Nelumbo nucifera]
Unigene0037775	4.87	2.48	4.43	2.7	1.34	2.28	1.97	1.89	0.9	3.92667	2.10667	1.58667	-0.898343	-1.30731	-0.408963	CEL1	PREDICTED: endoglucanase 8-like [Jatropha curcas]
Unigene0038002	48.25	44.66	32.89	4.19	8.8	7.32	2.58	12.64	6.12	41.9333	6.77	7.11333	-2.63087	-2.5595	0.0713699	--	PREDICTED: probable histone H2B.1 [Malus domestica]
Unigene0038005	18.45	17.89	20.94	0.43	0.6	0.54	0.79	1.59	1.17	19.0933	0.523333	1.18333	-5.1892	-4.01214	1.17705	--	Histone H2B.11 [Noccaea caerulescens]
Unigene0038249	6.96	9.92	8.68	19.18	17.38	20.12	17.49	17.17	8.25	8.52	18.8933	14.3033	1.14895	0.747426	-0.401526	At5g66675	PREDICTED: UPF0496 protein At2g18630 [Ricinus communis]
Unigene0038310	3.58	5.51	5.41	9.46	10.22	9.62	12.58	9.85	11.79	4.83333	9.76667	11.4067	1.01485	1.23879	0.223939	KN1	PREDICTED: homeobox protein knotted-1-like 2 [Theobroma cacao]
Unigene0038547	0.75	1.45	1.17	2.22	1.98	1.92	4.04	3.6	2.67	1.12333	2.04	3.43667	0.860783	1.61322	0.752441	--	-
Unigene0038776	4.71	6.27	4.96	11.39	12.15	10.59	7.53	6.33	10.72	5.31333	11.3767	8.19333	1.09839	0.624833	-0.473555	ERF4	PREDICTED: ethylene-responsive transcription factor 4 [Vitis vinifera]
Unigene0038828	7.41	7.58	7.49	0.93	1.43	1.28	0.23	0.59	1.02	7.49333	1.21333	0.613333	-2.62663	-3.61086	-0.984233	his-72	histone 3, partial [Camellia sinensis]
Unigene0038829	42.77	34.49	31.09	8.02	9.04	7.46	1.94	4.27	4.39	36.1167	8.17333	3.53333	-2.14367	-3.35356	-1.20989	H3-7	PREDICTED: histone H3.2-like [Gossypium hirsutum]
Unigene0038976	0.93	0	1.19	1.96	1.73	1.21	0	0	0	0.706667	1.63333	0.001	1.20872	-9.46489	-10.6736	Sftpa1	PREDICTED: cuticle collagen 2C-like isoform X2 [Vigna radiata var. radiata] [Vigna radiata]
Unigene0039634	24.98	18.6	18.82	11.06	12.45	12.2	10.59	10.65	6.59	20.8	11.9033	9.27667	-0.805218	-1.16491	-0.359687	XTH6	PREDICTED: probable xyloglucan endotransglucosylase/hydrolase protein 6 [Gossypium raimondii]
Unigene0039693	0.46	0.9	0.21	0.97	2.01	2.97	3.49	2.92	2.27	0.523333	1.98333	2.89333	1.92213	2.46693	0.544805	--	-
Unigene0039780	3.79	4.36	3.68	2.19	1.53	1.87	2.06	2.46	2.93	3.94333	1.86333	2.48333	-1.08153	-0.667138	0.414392	--	PREDICTED: uncharacterized protein LOC100251040 [Vitis vinifera]
Unigene0039798	8.77	7.07	6.64	5.15	2.78	4.14	3.62	2.49	3.79	7.49333	4.02333	3.3	-0.897216	-1.18314	-0.285925	SEOB	PREDICTED: protein SIEVE ELEMENT OCCLUSION B [Vitis vinifera]
Unigene0039799	4.85	2.91	2.97	1.71	1.07	1.62	1.11	1.27	1.7	3.57667	1.46667	1.36	-1.28607	-1.39501	-0.108934	SEOB	PREDICTED: protein SIEVE ELEMENT OCCLUSION B [Vitis vinifera]
Unigene0039883	26.38	23.02	23.72	14.87	10.65	14.21	11.9	10.75	9.09	24.3733	13.2433	10.58	-0.880037	-1.20396	-0.323927	SMC4	PREDICTED: structural maintenance of chromosomes protein 4 [Ziziphus jujuba]
Unigene0040104	1.09	1.64	1.29	3.38	3.72	3.48	3.23	3.36	3.24	1.34	3.52667	3.27667	1.39607	1.29	-0.106076	--	-
Unigene0040241	18.89	19.73	14.29	8.06	9.81	11.37	9.45	7.96	8.43	17.6367	9.74667	8.61333	-0.855597	-1.03393	-0.178337	--	PREDICTED: uncharacterized protein LOC104880450 isoform X1 [Vitis vinifera]
Unigene0040263	9.67	8.51	9.36	15.06	14.67	17.28	25.3	24.8	26.3	9.18	15.67	25.4667	0.771439	1.47204	0.700605	PP2C1	PREDICTED: protein kinase and PP2C-like domain-containing protein isoform X1 [Citrus sinensis]
Unigene0040685	0.36	0.94	0.59	1.45	1.6	1.66	2.01	2.39	1.78	0.63	1.57	2.06	1.31734	1.70922	0.39188	--	-
Unigene0040788	11.34	18.52	16.47	27.01	32.09	31.99	46.18	45.9	36.52	15.4433	30.3633	42.8667	0.975346	1.47287	0.497526	--	BnaA06g36170D [Brassica napus]
Unigene0040829	0.8	0	1.89	1.3	2.81	1.48	0	0	0	0.896667	1.86333	0.001	1.05524	-9.80843	-10.8637	Tmsb4x	-
Unigene0040851	1.77	1.78	1.65	2.81	3.48	3.04	3.39	2.92	6.52	1.73333	3.11	4.27667	0.843365	1.30294	0.459572	--	-
Unigene0041555	2.17	1.95	2.43	1.24	1.52	1.11	1.28	0.87	0.7	2.18333	1.29	0.95	-0.759161	-1.20053	-0.441372	PCMP-H42	Tetratricopeptide repeat-like superfamily protein [Theobroma cacao]
Unigene0042080	3.32	2.44	3.41	4.57	5.51	4.54	5.48	5.69	7.77	3.05667	4.87333	6.31333	0.67295	1.04644	0.373493	--	-
Unigene0042253	3.76	3.42	2.93	1.91	2.75	1.92	1.81	1.57	1.67	3.37	2.19333	1.68333	-0.619624	-1.00143	-0.381804	PRXQ	PREDICTED: peroxiredoxin Q, chloroplastic [Prunus mume]
Unigene0042495	6.8	8.87	9.31	6.3	6.92	4.92	3.15	3.26	4.57	8.32667	6.04667	3.66	-0.461599	-1.1859	-0.724296	--	-
Unigene0042500	0.33	0.63	0.59	1.28	0.55	1.68	1.63	0.96	1.81	0.516667	1.17	1.46667	1.1792	1.50524	0.326032	--	gag-pol polyprotein [Glycine max]
Unigene0042744	0.86	0.74	0.71	0.66	0.76	0.65	0.24	0.15	0.19	0.77	0.69	0.193333	-0.158262	-1.99377	-1.83551	GA2ox1	gibberellin 2-oxidase 1 [Diospyros kaki]
Unigene0042917	1.3	1.36	2.26	2.15	2.88	2.59	4.02	3.06	3.57	1.64	2.54	3.55	0.631133	1.11412	0.482991	--	-
Unigene0043327	1.7	1.71	4.3	8.1	10.54	6.8	7.38	2.77	50.64	2.57	8.48	20.2633	1.7223	2.97903	1.25674	--	PREDICTED: late embryogenesis abundant protein 6-like [Nicotiana attenuata]
Unigene0043388	2.37	3.11	3.43	6.7	7.45	5.04	5.93	5.66	11.89	2.97	6.39667	7.82667	1.10686	1.39794	0.291078	znrf3	PREDICTED: RING-H2 finger protein ATL33 [Vitis vinifera]
Unigene0043405	0.56	0.75	0.91	1.3	1.51	1.4	2.7	1.83	1.18	0.74	1.40333	1.90333	0.923261	1.36293	0.439671	--	PREDICTED: uncharacterized mitochondrial protein AtMg00860-like [Citrus sinensis]
Unigene0043582	11.59	6.37	5.7	2.55	2.29	2.54	2.25	3.48	2.74	7.88667	2.46	2.82333	-1.68076	-1.48202	0.198741	ATJ6	PREDICTED: chaperone protein dnaJ 6 [Ziziphus jujuba]
Unigene0043830	1.53	1.78	1.24	1.04	0.84	0.77	0.44	0.48	0.52	1.51667	0.883333	0.48	-0.779874	-1.6598	-0.879924	RGL2	PREDICTED: DELLA protein RGL2 [Vitis vinifera]
Unigene0045080	0.38	1.21	1.33	2.94	1.82	4.56	7.13	5.18	3.16	0.973333	3.10667	5.15667	1.67436	2.40543	0.731071	--	-
Unigene0045123	0.83	1.94	1.25	2.47	1.8	2.4	3.17	2.95	2.48	1.34	2.22333	2.86667	0.730491	1.09714	0.36665	KPNB1	PREDICTED: importin subunit beta-1 [Vitis vinifera]
Unigene0045251	1.01	1.13	1.43	2.76	4.61	2.14	2.75	3.84	9.54	1.19	3.17	5.37667	1.41352	2.17575	0.762229	--	PREDICTED: uncharacterized protein LOC107432648 [Ziziphus jujuba]
Unigene0045759	0.78	0.95	1.19	1.91	2.03	1.97	3.02	2.16	2.47	0.973333	1.97	2.55	1.01719	1.38949	0.372302	--	-
Unigene0045911	5.48	5.53	4.43	1.17	1.87	1.73	1.02	0.86	1.26	5.14667	1.59	1.04667	-1.69461	-2.29784	-0.603225	ZEP3	PREDICTED: zeaxanthin epoxidase, chloroplastic-like [Populus euphratica]
Unigene0045925	1.84	3.37	2.19	6.28	6.38	6.51	6.18	5.33	8.1	2.46667	6.39	6.53667	1.37325	1.40599	0.0327392	LSI2	Divalent ion symporter isoform 1 [Theobroma cacao]
Unigene0046156	1.11	2.23	1.73	2.25	2.43	2.65	4.55	3.48	2.74	1.69	2.44333	3.59	0.531827	1.08696	0.555133	--	hypothetical protein COLO4_31912 [Corchorus olitorius]
Unigene0046249	49.14	102.12	81.31	45.41	55.75	45.97	15.3	11.66	18.56	77.5233	49.0433	15.1733	-0.660574	-2.35309	-1.69252	HSP17.4B	PREDICTED: 17.4 kDa class III heat shock protein [Vitis vinifera]
Unigene0046913	2.58	5.37	4.09	6.9	9.66	8.26	7.29	8.18	13.75	4.01333	8.27333	9.74	1.04367	1.27912	0.235453	PM19L	hypothetical protein VITISV_041433 [Vitis vinifera]
Unigene0048174	1.6	1.32	1.41	0.69	0.55	0.62	0.57	0.66	0.43	1.44333	0.62	0.553333	-1.21906	-1.38318	-0.164119	--	PREDICTED: DNA replication ATP-dependent helicase/nuclease DNA2 isoform X2 [Vitis vinifera]
Unigene0048623	1.29	3.37	1.54	5.41	3.15	6.94	6.98	5.31	10.01	2.06667	5.16667	7.43333	1.32193	1.8467	0.524775	--	PREDICTED: uncharacterized protein LOC102608546 [Citrus sinensis]
Unigene0048635	7.08	6.65	6.67	3.74	3.25	5.44	3.5	3.5	2.76	6.8	4.14333	3.25333	-0.714743	-1.06362	-0.348873	dfr1	PREDICTED: dihydrofolate reductase [Vitis vinifera]
Unigene0048761	3.97	4.08	1.84	2.3	1.93	1.81	1.13	1.04	1.7	3.29667	2.01333	1.29	-0.711422	-1.35364	-0.642215	CXE1	PREDICTED: 2-hydroxyisoflavanone dehydratase-like [Juglans regia]
Unigene0049457	24.23	13.82	17.56	6.6	8.92	6.37	4.54	6.21	10.85	18.5367	7.29667	7.2	-1.34507	-1.36431	-0.0192406	GDCSH	Glycine cleavage H-protein [Corchorus capsularis]
Unigene0049710	24.97	21.62	25.41	14.67	12.6	7.91	10.23	10.6	18.94	24	11.7267	13.2567	-1.03324	-0.856316	0.176925	PSAN	PREDICTED: photosystem I reaction center subunit N, chloroplastic-like [Gossypium raimondii]
Unigene0049712	7.15	4.59	2.84	1.4	2.19	1.47	1.84	2.15	1.61	4.86	1.68667	1.86667	-1.52678	-1.38049	0.146289	wdr76	PREDICTED: WD repeat-containing protein 76-like [Ziziphus jujuba]
Unigene0049824	165.12	154.37	160.48	84.51	85.86	76.67	68.39	70.65	72.08	159.99	82.3467	70.3733	-0.9582	-1.18488	-0.226681	MtrDRAFT_AC149210g4v1	PREDICTED: histone H2A [Theobroma cacao]
Unigene0050531	0.24	0	0.5	0.89	1.24	1.04	0	0	0	0.246667	1.05667	0.001	2.09889	-7.94642	-10.0453	IGHA2	-
Unigene0050673	1.55	1.26	1.47	0.89	0.64	0.66	0.42	0.32	0.31	1.42667	0.73	0.35	-0.96668	-2.02722	-1.06054	GA2ox2	PREDICTED: gibberellin 2-beta-dioxygenase [Ricinus communis]
Unigene0050690	8.84	7.33	4.22	2.84	3.51	3.37	1.03	1.78	2.93	6.79667	3.24	1.91333	-1.06883	-1.82874	-0.759906	SlH4	Histone H4 [Triticum urartu]
Unigene0050722	34.23	43.67	59.65	18.24	27.23	13.04	5.24	4.32	33.33	45.85	19.5033	14.2967	-1.2332	-1.68124	-0.448042	GOLS2	galactinol synthase 2 [Solanum lycopersicum]
Unigene0050950	1.01	1.16	1.21	1.92	2.33	2.4	4.25	3.98	3.78	1.12667	2.21667	4.00333	0.976331	1.82914	0.85281	CPS	PREDICTED: ent-copalyl diphosphate synthase, chloroplastic [Theobroma cacao]
Unigene0050970	23.16	19.2	13.76	3.68	4.13	4.45	1.82	2.82	2.91	18.7067	4.08667	2.51667	-2.19456	-2.89397	-0.69941	SlH4	Histone superfamily protein isoform 2, partial [Theobroma cacao]
Unigene0051179	12.88	8.72	10.13	6.42	6.34	3.57	3.38	4.56	5.78	10.5767	5.44333	4.57333	-0.958323	-1.20957	-0.251244	HMGB2	high mobility group B protein [Gardenia jasminoides]
Unigene0051330	4.07	3.48	2.86	1.57	3.02	2.38	1.21	1.88	1.5	3.47	2.32333	1.53	-0.57874	-1.1814	-0.602665	--	-
Unigene0051480	48.96	42.73	50.45	28.18	30.52	27.04	16	17.49	20.75	47.38	28.58	18.08	-0.729272	-1.38988	-0.660611	NCED2	9-cis-epoxycarotenoid dioxygenase 2 [Citrus clementina]
Unigene0051520	1.78	2.27	2.15	6.52	6.61	6.42	6.47	7.32	12.04	2.06667	6.51667	8.61	1.65683	2.05871	0.401879	--	-
Unigene0051624	2.18	2.45	2.84	1.53	1.07	1.47	1.34	0.78	1.46	2.49	1.35667	1.19333	-0.876079	-1.06115	-0.185069	BHLH123	PREDICTED: transcription factor bHLH123 isoform X1 [Vitis vinifera]
Unigene0051965	0.83	1.95	0.61	4.14	4.31	3.83	3.76	1.69	11.71	1.13	4.09333	5.72	1.85695	2.33969	0.482739	AO	PREDICTED: L-ascorbate oxidase-like [Prunus mume]
Unigene0052060	6.7	10.44	9.27	17.55	14.6	15.11	17.87	14.32	27.12	8.80333	15.7533	19.77	0.839535	1.16719	0.327656	WRKY24	PREDICTED: probable WRKY transcription factor 24 [Vitis thunbergii]
Unigene0052251	1.01	1.21	1.7	2.46	2.26	3.32	3	1.58	2.55	1.30667	2.68	2.37667	1.03634	0.863048	-0.173293	--	hypothetical protein TSUD_300150 [Trifolium subterraneum]
Unigene0052507	1.63	2.1	1.49	4.34	6.53	3.84	4.07	3	10.4	1.74	4.90333	5.82333	1.49468	1.74276	0.248082	STH-2	PREDICTED: major allergen Pru ar 1 [Eucalyptus grandis]
Unigene0052828	0.02	0.02	0.05	0.09	0.13	0.08	0.12	0.16	0.13	0.03	0.1	0.136667	1.73697	2.18763	0.450661	KAO2	PREDICTED: ent-kaurenoic acid oxidase 2-like [Malus domestica]
Unigene0053436	14.87	15.35	13.21	6.88	7.21	7.27	7.03	6.83	8.09	14.4767	7.12	7.31667	-1.02378	-0.984471	0.0393093	UGT90A1	PREDICTED: UDP-glycosyltransferase 90A1-like [Vitis vinifera]
Unigene0053454	1.6	1.22	1.3	1.84	2.68	1.2	3.27	2.67	4.6	1.37333	1.90667	3.51333	0.473371	1.35516	0.881788	--	Ankyrin repeat family protein [Theobroma cacao]
Unigene0053478	4.91	4.41	2.78	6.83	9.08	10.54	7.87	8.51	8.88	4.03333	8.81667	8.42	1.12826	1.06185	-0.0664131	TUBB1	PREDICTED: tubulin beta chain [Vitis vinifera]
Unigene0053596	65.83	94.82	109.16	194.6	212.63	175.44	165.89	136.38	405.24	89.9367	194.223	235.837	1.11074	1.39081	0.280072	TMP	transmembrane protein [Arabidopsis thaliana]
Unigene0053623	31.88	19.63	25.54	12.17	14.13	10.06	11.44	10.73	34.03	25.6833	12.12	18.7333	-1.08344	-0.455225	0.628218	psbW	PREDICTED: photosystem II reaction center W protein, chloroplastic [Vitis vinifera]
Unigene0053817	4.79	4.83	3.28	1.72	5.71	4.56	1.23	1.35	1.49	4.3	3.99667	1.35667	-0.105539	-1.66427	-1.55873	--	2-nonaprenyl-3-methyl-6-methoxy-1,4-benzoquinol hydroxylase [Theobroma cacao]
Unigene0054082	17.41	17.65	15.96	7.1	7.01	7.28	4.54	6.8	4.77	17.0067	7.13	5.37	-1.25413	-1.66311	-0.40898	ORC1	PREDICTED: origin of replication complex subunit 1A-like [Nelumbo nucifera]
Unigene0054340	3.24	1.82	1.8	0.61	0.72	0.56	0.28	0.92	0.91	2.28667	0.63	0.703333	-1.85982	-1.70097	0.158857	--	PREDICTED: flocculation protein FLO11-like [Gossypium hirsutum]
Unigene0054503	0.44	0.42	0.9	2.15	1.09	1.01	1.32	1.05	4.31	0.586667	1.41667	2.22667	1.27189	1.92427	0.652385	PIF1	DNA helicase PIF1, ATP-dependent [Corchorus olitorius]
Unigene0054506	2.84	2.21	2.76	5.03	4.36	3.34	6.49	4.34	10.16	2.60333	4.24333	6.99667	0.704838	1.42631	0.72147	--	-
Unigene0054654	17.4	22.96	19.56	11.22	11.29	12.97	10.68	10.62	6.75	19.9733	11.8267	9.35	-0.756032	-1.09504	-0.339005	MFSD14A	PREDICTED: hippocampus abundant transcript-like protein 1 [Jatropha curcas]
Unigene0054741	2.28	2.82	2.47	1.55	1.76	1.83	0.73	0.67	1.23	2.52333	1.71333	0.876667	-0.558525	-1.52523	-0.966706	TPPF	Trehalose-phosphatase [Corchorus olitorius]
Unigene0055618	3.37	2.81	3.4	7.29	7.78	5.31	10.63	7.2	8.74	3.19333	6.79333	8.85667	1.08906	1.4717	0.382644	--	PREDICTED: protein MIZU-KUSSEI 1 [Vitis vinifera]
Unigene0055693	13.49	26.46	21.83	50.45	50.41	54.13	27.67	29.68	21.15	20.5933	51.6633	26.1667	1.32696	0.345553	-0.981411	MIOX1	PREDICTED: inositol oxygenase 1-like [Ziziphus jujuba]
Unigene0055705	2.82	2	3.7	2.03	1.62	1.46	1.31	0.87	0.85	2.84	1.70333	1.01	-0.73753	-1.49154	-0.754005	JMT	Jasmonic acid carboxyl methyltransferase [Theobroma cacao]
Unigene0055740	48.36	47.2	42.45	8.95	10.2	8.77	7.57	10.41	11.4	46.0033	9.30667	9.79333	-2.3054	-2.23187	0.0735355	HIST1H4A	Histone superfamily protein isoform 2, partial [Theobroma cacao]
Unigene0055750	16.01	16	11.52	0.94	1.84	0.24	0.23	0.6	1.44	14.51	1.00667	0.756667	-3.84939	-4.26125	-0.411856	MtrDRAFT_AC149210g4v1	PREDICTED: histone H2A-like [Sesamum indicum]
Unigene0055771	14.45	12.16	9.56	4.64	4.42	4.97	2.86	3.65	9.11	12.0567	4.67667	5.20667	-1.36628	-1.2114	0.154879	--	PREDICTED: glutamic acid-rich protein [Vitis vinifera]
Unigene0055793	15.03	21.72	12.78	40.55	32.01	41.34	47.43	35.49	62.77	16.51	37.9667	48.5633	1.20139	1.55653	0.355134	DCR	PREDICTED: BAHD acyltransferase DCR [Vitis vinifera]
Unigene0055905	0.9	1.51	1.31	2.55	2.78	2.38	1.93	1.81	3.43	1.24	2.57	2.39	1.05143	0.94667	-0.104758	MYB108	PREDICTED: transcription factor MYB108-like [Populus euphratica]
Unigene0056016	25.54	16.74	22.2	13.79	11.36	11.68	6.33	6.86	13.74	21.4933	12.2767	8.97667	-0.80797	-1.25964	-0.451667	Os10g0418000	H2A.Z [Lilium davidii var. unicolor] [Lilium davidii]
Unigene0056117	5.2	7.01	8.6	5.22	3.61	3.6	3.69	3.01	2.65	6.93667	4.14333	3.11667	-0.743451	-1.15424	-0.410788	4CLL9	PREDICTED: 4-coumarate-CoA ligase-like 9 [Vitis vinifera]
Unigene0056502	190.34	178.03	154.58	54.75	60.46	49.68	45.18	48.26	71.46	174.317	54.9633	54.9667	-1.66517	-1.66508	8.75e-05	H2B-3	PREDICTED: probable histone H2B.1 [Vigna radiata var. radiata] [Vigna radiata]
Unigene0056504	27.25	15.31	20.78	3.59	3.22	1.63	1.42	2.14	1.89	21.1133	2.81333	1.81667	-2.9078	-3.53879	-0.630987	At1g07790	PREDICTED: histone H2B.7 [Cucumis sativus]
Unigene0056640	1.71	2.19	2.83	4.72	5.9	2.54	4.26	5.38	6.55	2.24333	4.38667	5.39667	0.967481	1.26642	0.298943	--	-
Unigene0056796	6.95	5.34	6.74	11.69	7.21	6.42	10.25	9.16	19.98	6.34333	8.44	13.13	0.412002	1.04955	0.637552	--	LOW QUALITY PROTEIN: DUF2828 domain-containing protein, partial [Cephalotus follicularis]
Unigene0057308	0.38	1.26	0.58	1.94	2.27	1.57	4.62	3	4.46	0.74	1.92667	4.02667	1.38051	2.44399	1.06348	MAPKKK17	PREDICTED: mitogen-activated protein kinase kinase kinase NPK1 [Ziziphus jujuba]
Unigene0057438	4.53	3.88	3.69	1.73	1.41	1.99	1.82	3.1	1.58	4.03333	1.71	2.16667	-1.23798	-0.896495	0.341481	--	Transducin/WD40 repeat-like superfamily protein isoform 1 [Theobroma cacao]
Unigene0057606	28.68	26.53	27.3	51.69	57.47	59.42	54.97	54.4	42.52	27.5033	56.1933	50.63	1.03079	0.880386	-0.150406	EBF1	EIN3-binding F-box protein 1 [Paeonia lactiflora]
Unigene0058526	9.18	5.97	5.93	2.71	3.34	3.11	3.86	4.13	1.74	7.02667	3.05333	3.24333	-1.20246	-1.11536	0.0870922	CG31559	PREDICTED: uncharacterized protein At3g28850 [Vitis vinifera]
Unigene0058648	13.52	15.85	14.61	8.37	8.55	8.32	5.6	5.12	6.82	14.66	8.41333	5.84667	-0.801136	-1.3262	-0.525063	MO2	PREDICTED: FAD-dependent urate hydroxylase-like [Ziziphus jujuba]
Unigene0058711	0.16	0.27	0.39	1.5	1.61	0.58	2.42	1.59	18.18	0.273333	1.23	7.39667	2.16993	4.75814	2.58822	LSU2	PREDICTED: U2 small nuclear ribonucleoprotein auxiliary factor 35 kDa subunit-related protein 2-like [Theobroma cacao]
Unigene0058774	286.34	271.81	251.88	27.57	28.02	26.12	12.66	17.55	31.82	270.01	27.2367	20.6767	-3.30939	-3.70694	-0.397547	H3-7	histone H3 [Zostera marina]
Unigene0058775	20.11	20.58	14.12	1.76	1.91	0.49	0.72	1.46	0.86	18.27	1.38667	1.01333	-3.71978	-4.1723	-0.452512	H3-7	PREDICTED: histone H3.2-like [Zea mays]
Unigene0058919	1.97	2.65	2.56	4.7	4.23	3.32	4.58	3.12	10.65	2.39333	4.08333	6.11667	0.770726	1.35372	0.582998	CYP725A1	PREDICTED: cytochrome P450 716B1-like [Prunus mume]
Unigene0059213	4.44	4.16	5.01	3.69	2.72	3.02	1.54	1.63	2.59	4.53667	3.14333	1.92	-0.529337	-1.24053	-0.711189	CMT1	PREDICTED: DNA (cytosine-5)-methyltransferase CMT3 [Vitis vinifera]
Unigene0059318	3.54	2.96	2.39	1.92	1.72	1.31	1.19	0.86	1.26	2.96333	1.65	1.10333	-0.844755	-1.42535	-0.580597	PLP2	Patatin group A-3 [Morus notabilis]
Unigene0059381	7.49	5.95	6.4	3.66	3.17	3.85	2.81	3.18	3.32	6.61333	3.56	3.10333	-0.8935	-1.09156	-0.198059	At4g14310	PREDICTED: uncharacterized protein LOC100258054 [Vitis vinifera]
Unigene0059385	0.85	0	0.52	1.06	0.74	0.78	0	0	0	0.456667	0.86	0.001	0.913195	-8.835	-9.74819	Sftpb	-
Unigene0059472	0.52	0	0.4	0.77	1.16	0.93	0	0	0	0.306667	0.953333	0.001	1.63631	-8.26053	-9.89684	Psap	saposin [Klebsormidium flaccidum]
Unigene0059490	7.15	5.25	6.14	5.44	5.03	4.66	3.74	2.57	2.4	6.18	5.04333	2.90333	-0.293229	-1.0899	-0.796667	RAB28	PREDICTED: late embryogenesis abundant protein D-34-like [Prunus mume]
Unigene0059501	1.96	1.71	1.79	3.23	5.25	4.71	8.29	5.62	9.7	1.82	4.39667	7.87	1.27247	2.11243	0.839953	ERF003	PREDICTED: protein PPLZ02-like [Ziziphus jujuba]
Unigene0059567	5.13	10.65	1.79	28.39	9.28	27.68	15.76	65.24	22.55	5.85667	21.7833	34.5167	1.89507	2.55914	0.664068	--	-
Unigene0059751	1.04	1.24	1.57	2.42	2.23	4.15	5.96	4.39	3.31	1.28333	2.93333	4.55333	1.19265	1.82703	0.634382	--	-
Unigene0059801	0.5	0.81	0.9	1.49	1.22	2.03	0.97	1.32	1.54	0.736667	1.58	1.27667	1.10084	0.793298	-0.307543	SPS2	PREDICTED: probable sucrose-phosphate synthase 3 [Prunus mume]
Unigene0059826	8.61	3.43	4.33	3.3	3.38	2.12	0.99	1.88	2.38	5.45667	2.93333	1.75	-0.895479	-1.64066	-0.745186	CURT1B	PREDICTED: protein CURVATURE THYLAKOID 1B, chloroplastic-like [Populus euphratica]
Unigene0059915	4.28	5.84	5.97	14.4	14.93	12.28	17.77	19.32	19.56	5.36333	13.87	18.8833	1.37077	1.81591	0.445146	--	-
Unigene0059998	1.59	0.99	1.84	1.23	1.11	1.05	0.22	0.15	0.36	1.47333	1.13	0.243333	-0.382761	-2.59808	-2.21532	ZEP1	PREDICTED: zeaxanthin epoxidase, chloroplastic [Populus euphratica]
Unigene0060028	1.14	1.27	1.49	2.32	2.99	2.17	2.89	3.02	2.32	1.3	2.49333	2.74333	0.939564	1.07742	0.137854	TTL3	PREDICTED: TPR repeat-containing thioredoxin TTL1 [Vitis vinifera]
Unigene0060123	1.78	0	0.87	3.25	2.62	1.57	0	0	0	0.883333	2.48	0.001	1.48931	-9.78681	-11.2761	Lcn2	-
Unigene0060169	0.72	0.66	0.73	2.06	1.92	1.25	2.54	1.59	3.31	0.703333	1.74333	2.48	1.30957	1.81806	0.508492	CCX1	PREDICTED: cation/calcium exchanger 1 [Vitis vinifera]
Unigene0060188	1.01	1.01	1.15	1.57	2.45	1.91	2.45	1.62	4.26	1.05667	1.97667	2.77667	0.903549	1.39383	0.490284	NPF1.2	PREDICTED: protein NRT1/ PTR FAMILY 1.2 [Populus euphratica]
Unigene0060219	1.13	1.44	1.49	0.62	0.57	0.7	1.1	0.79	0.61	1.35333	0.63	0.833333	-1.10309	-0.699552	0.403542	PCMP-E15	PREDICTED: pentatricopeptide repeat-containing protein At2g35030, mitochondrial [Vitis vinifera]
Unigene0060232	0.9	1.34	1.01	3.2	1.96	2.77	3.13	3.34	3.8	1.08333	2.64333	3.42333	1.28688	1.65992	0.373043	VAS	PREDICTED: lipid transfer-like protein VAS [Vitis vinifera]
Unigene0060432	0.22	0	0.6	1.19	1.23	1.1	0	0	0	0.273333	1.17333	0.001	2.10188	-8.09452	-10.1964	Mtatp6	H-transporting ATPase (mitochondrion) [Lobosphaera incisa]
Unigene0060471	11.58	15.25	8.48	25.79	33.27	32.44	33.23	37.23	40.64	11.77	30.5	37.0333	1.37369	1.65371	0.280015	EXPA11	PREDICTED: expansin-A11-like [Gossypium raimondii]
Unigene0060659	1.44	0.28	2.18	2.59	1.16	3.11	0	0	0	1.3	2.28667	0.001	0.814734	-10.3443	-11.159	Hbb-b1	-
Unigene0060696	2.04	1.78	1.76	0.91	1.08	0.57	0.34	1.02	0.75	1.86	0.853333	0.703333	-1.12412	-1.40302	-0.278901	BAD1	PREDICTED: ankyrin-1-like [Citrus sinensis]
Unigene0060844	2.3	2.01	3.12	4.58	2.81	5.31	5.97	5.54	4.52	2.47667	4.23333	5.34333	0.773394	1.10934	0.335946	--	-
Unigene0061154	0.78	1.05	1.23	2.24	0.95	2.16	3.6	2.94	1.48	1.02	1.78333	2.67333	0.806007	1.39007	0.584063	--	-
Unigene0061160	5.94	7.88	10.25	4.78	4.85	4.26	3.73	3.9	3.36	8.02333	4.63	3.66333	-0.79319	-1.13104	-0.337855	--	-
Unigene0061454	1.27	0	1.04	1.06	3.28	1.02	0	0.09	0.09	0.77	1.78667	0.06	1.21434	-3.68182	-4.89616	TSPAN3	-
Unigene0061539	24.2	19.15	21.3	8.77	10.01	9.56	4.33	4.22	3.34	21.55	9.44667	3.96333	-1.18981	-2.4429	-1.25309	RPL10	PREDICTED: 60S ribosomal protein L10 [Nelumbo nucifera]
Unigene0061602	8.05	12.65	8.91	11.54	14.66	15.98	15.89	19.76	24.35	9.87	14.06	20	0.510475	1.01888	0.508403	DRT100	PREDICTED: DNA-damage-repair/toleration protein DRT100 [Daucus carota subsp. sativus] [Daucus carota]
Unigene0061628	0.84	0	0.99	1.12	3.15	2.05	0	0.36	0.25	0.61	2.10667	0.203333	1.78808	-1.58496	-3.37304	--	-
Unigene0061633	0.76	2.2	0.75	2.7	1.92	1.32	2.73	1.84	8.87	1.23667	1.98	4.48	0.679044	1.85704	1.178	BG	PREDICTED: basic 7S globulin [Vitis vinifera]
Unigene0061719	53.64	37.94	29.65	11.95	15.15	15.53	12.93	19.84	16.84	40.41	14.21	16.5367	-1.50781	-1.28904	0.218762	ROA2	PREDICTED: DNA replication licensing factor MCM3 [Cicer arietinum]
Unigene0061771	2.56	2.11	2.56	0.7	0.36	0.47	0.59	0.43	0.57	2.41	0.51	0.53	-2.24046	-2.18497	0.0554951	CYP72A15	PREDICTED: cytochrome P450 CYP72A219 [Theobroma cacao]
Unigene0061919	1.74	2.13	1.34	1.49	3.03	2.59	3.62	3.51	5.41	1.73667	2.37	4.18	0.448566	1.26718	0.818616	HEC1	PREDICTED: transcription factor HEC1 [Vitis vinifera]
Unigene0062020	2.11	3.85	2.73	4.2	4.37	4.03	5.72	4.43	13.86	2.89667	4.2	8.00333	0.535996	1.46621	0.930212	At3g26430	PREDICTED: esterase [Vitis vinifera]
Unigene0062341	1.94	1.8	1.28	2.78	4.13	3.39	5.61	3.86	5.08	1.67333	3.43333	4.85	1.03689	1.53526	0.498375	--	Sterile alpha motif, type 2 [Corchorus capsularis]
Unigene0062779	6.12	5.66	5.98	2.16	2.21	1.88	0.89	1.12	1.15	5.92	2.08333	1.05333	-1.5067	-2.49064	-0.983932	NCED3	9-cis-epoxycarotenoid dioxygenase 3 [Citrus clementina]
Unigene0062787	101.87	67.69	84.34	35.98	39.02	41.3	20.38	32.23	9.34	84.6333	38.7667	20.65	-1.12641	-2.03508	-0.908675	TPRP-F1	Bifunctional inhibitor/lipid-transfer protein/seed storage 2S albumin superfamily protein [Theobroma cacao]
Unigene0062843	23.73	23.13	21.13	12.28	8.48	11.88	10.18	7.9	14.06	22.6633	10.88	10.7133	-1.05868	-1.08095	-0.0222711	--	-
Unigene0062870	0.28	0.21	0.39	3.27	3.15	1.91	3.54	2.58	103.39	0.293333	2.77667	36.5033	3.24274	6.95934	3.7166	ECP63	ECP63 protein [Daucus carota]
Unigene0063055	0.89	0.49	0.7	0.89	1.25	1.05	3.08	3.04	2.67	0.693333	1.06333	2.93	0.616973	2.07928	1.46231	HEC2	PREDICTED: transcription factor HEC2-like [Populus euphratica]
Unigene0063257	0	7.01	3.46	57.18	26.93	69.66	0.81	17.32	72.38	3.49	51.2567	30.17	3.87644	3.11182	-0.764625	--	-
Unigene0063655	0.32	0.63	1.03	1.06	1.52	1.64	2.42	2.17	1.77	0.66	1.40667	2.12	1.09174	1.68353	0.591784	--	PREDICTED: 1-aminocyclopropane-1-carboxylate oxidase [Vitis vinifera]
Unigene0064127	3.66	5.43	2.95	6.61	8.7	8.49	7.91	6.75	9.83	4.01333	7.93333	8.16333	0.983126	1.02436	0.0412312	APS1	PREDICTED: acid phosphatase 1 [Ricinus communis]
Unigene0064307	1.91	2.86	1.58	5.37	5.83	8.52	9.02	6.78	7.35	2.11667	6.57333	7.71667	1.63483	1.86618	0.231353	PARB	PREDICTED: glutathione S-transferase [Theobroma cacao]
Unigene0064514	3.03	2.74	2.55	1.7	1.67	1.59	0.94	1.85	0.83	2.77333	1.65333	1.20667	-0.746243	-1.20059	-0.45435	At5g45950	PREDICTED: GDSL esterase/lipase At5g45950 [Vitis vinifera]
Unigene0064614	12.76	11.51	12.45	6.98	7.02	8.98	3.37	3.23	5.16	12.24	7.66	3.92	-0.676187	-1.64268	-0.966491	At2g30620	PREDICTED: histone H1-like [Ziziphus jujuba]
Unigene0064633	0.61	0.07	0.76	1.35	1.19	0.64	0	0	0	0.48	1.06	0.001	1.14296	-8.90689	-10.0498	Sftpd	GXX repeat-containing protein collagen superfamily [Blastocystis sp. ATCC 50177/Nand II]
Unigene0064736	5.13	8.96	13.43	8.54	7.85	6.17	2.42	1.64	3.68	9.17333	7.52	2.58	-0.286713	-1.83007	-1.54336	GRP	Glycine rich protein [Cucumis sativus]
Unigene0064783	0.85	1.49	0.91	2.56	2.14	1.81	3.22	2.35	1.92	1.08333	2.17	2.49667	1.00222	1.20453	0.202308	--	-
Unigene0064948	1.8	1.34	1.14	0.32	0.54	0.45	0.48	0.52	0.43	1.42667	0.436667	0.476667	-1.70804	-1.5816	0.126448	KCS1	PREDICTED: 3-ketoacyl-CoA synthase 1 [Ziziphus jujuba]
Unigene0064979	12.21	15.4	14.91	24.37	23.52	24.28	31.59	31.56	34.48	14.1733	24.0567	32.5433	0.763258	1.19918	0.435925	At4g16580	PREDICTED: probable protein phosphatase 2C 55 isoform X1 [Sesamum indicum]
Unigene0065163	3.29	2.38	4.23	5.27	5.75	6.32	6.82	6.86	6.97	3.3	5.78	6.88333	0.808603	1.06064	0.252038	--	-
Unigene0065185	17.98	15.84	10.64	8.91	7.41	9.26	5.37	5.52	5.45	14.82	8.52667	5.44667	-0.797492	-1.4441	-0.646608	H3-1.1	Histone H3.2, partial [Noccaea caerulescens]
Unigene0065340	0.85	1.06	1.19	1.68	1.53	2.28	2.16	2.18	2.57	1.03333	1.83	2.30333	0.824538	1.15642	0.33188	--	-
Unigene0065697	7.83	4.59	4.53	2.43	4.23	2.07	1.95	1.89	3.6	5.65	2.91	2.48	-0.957232	-1.18791	-0.230679	GSTF9	PREDICTED: glutathione S-transferase [Ricinus communis]
Unigene0065813	2.98	6.69	5.54	10.88	7.84	11.91	21.23	17.32	15.71	5.07	10.21	18.0867	1.00993	1.83487	0.824944	--	-
Unigene0065959	8.02	8.18	7.56	4.53	4.71	5.52	3.25	4.59	2.92	7.92	4.92	3.58667	-0.686842	-1.14286	-0.456015	--	Alpha/beta hydrolase-1 [Corchorus capsularis]
Unigene0065983	2.93	3.22	2.93	2.29	0.93	1.72	1.27	0.8	1.1	3.02667	1.64667	1.05667	-0.878181	-1.51821	-0.640028	SUS6	sucrose synthase 3 [Betula luminifera]
Unigene0065995	77.77	70.32	67.25	38.79	43.78	41.81	34.35	32.45	21.21	71.78	41.46	29.3367	-0.791862	-1.29088	-0.499015	FAF2	PREDICTED: protein FANTASTIC FOUR 3-like [Ziziphus jujuba]
Unigene0066165	5.01	6.21	5.5	3.64	3.24	3.5	2.18	2.08	3.32	5.57333	3.46	2.52667	-0.687768	-1.14131	-0.453537	--	PREDICTED: remorin [Arachis duranensis]
Unigene0066198	0.51	0	0.52	0.59	0.68	1	0.04	0	0.04	0.343333	0.756667	0.0266667	1.14005	-3.6865	-4.82655	Ctsd	Lysosomal aspartic protease [Anthurium amnicola]
Unigene0066269	2.34	3.2	2.32	0.75	0.97	0.51	0.43	0.61	0.63	2.62	0.743333	0.556667	-1.81749	-2.23468	-0.417196	At1g18250	PREDICTED: pathogenesis-related protein 5 [Prunus mume]
Unigene0066276	5.24	0	6.08	9.29	6.51	6.49	0	0	0	3.77333	7.43	0.001	0.977523	-11.8816	-12.8591	Scgb1a1	-
Unigene0066326	1.27	0	1.87	2.11	1.64	3.53	0	0	0	1.04667	2.42667	0.001	1.21317	-10.0316	-11.2448	Hba	-
Unigene0066494	0.88	0	1.09	1.87	2.28	1.23	0	0	0	0.656667	1.79333	0.001	1.44941	-9.35902	-10.8084	mt-Co3	cytochrome c oxidase subunit 3 (mitochondrion) [Chlorella sp. ArM0029B]
Unigene0066498	3.94	6.13	4.67	4.97	3.41	3.59	2.41	1.8	3.07	4.91333	3.99	2.42667	-0.300313	-1.01773	-0.717413	pgip	PREDICTED: polygalacturonase inhibitor-like [Sesamum indicum]
Unigene0066604	1.97	0	3.85	5.42	5.13	4.22	0	0.08	0	1.94	4.92333	0.0266667	1.34358	-6.18488	-7.52845	Sftpc	-
Unigene0066643	10.59	16.68	10.38	19.88	22.17	23.21	24.58	22.65	48.96	12.55	21.7533	32.0633	0.793549	1.35324	0.559688	TKPR1	PREDICTED: tetraketide alpha-pyrone reductase 1-like [Jatropha curcas]
Unigene0067100	1.89	0	2.71	4.66	3.5	4.66	0	0	0.11	1.53333	4.27333	0.0366667	1.47869	-5.38606	-6.86475	Lyz2	-
Unigene0067117	0.96	0	1.7	1.11	1.84	1.4	0	0	0	0.886667	1.45	0.001	0.709589	-9.79225	-10.5018	MT-CO2	cytochrome c oxidase subunit 2 (mitochondrion) (mitochondrion) [Kappaphycus striatus]
Unigene0067266	1.25	0.78	2.66	2.64	3.7	4.48	6.84	6.04	4.05	1.56333	3.60667	5.64333	1.20604	1.85192	0.645881	--	-
Unigene0067394	12.82	13.88	14.33	8.79	4.79	6.07	6.93	7.08	17.79	13.6767	6.55	10.6	-1.06215	-0.367652	0.694497	HBP2	PREDICTED: heme-binding protein 2-like [Nelumbo nucifera]
Unigene0067928	0.74	0.04	0.59	1.76	1.39	1.01	0	0	0	0.456667	1.38667	0.001	1.60241	-8.835	-10.4374	Chi3l1	chitin binding [Blastocystis sp. subtype 4]
Unigene0067937	12.99	11.95	15.49	30.52	28.63	28.88	17.12	36.26	30.69	13.4767	29.3433	28.0233	1.12257	1.05616	-0.0664042	--	-
Unigene0068130	10.87	12.94	10.7	19.46	19.01	18.68	20.64	23.26	28.53	11.5033	19.05	24.1433	0.727739	1.06957	0.341834	--	-
Unigene0068603	12.57	17.95	16.53	25.63	23.72	29.03	39.35	37.29	28.77	15.6833	26.1267	35.1367	0.736291	1.16375	0.427454	PUB62	Zinc finger, RING/FYVE/PHD-type [Corchorus olitorius]
Unigene0068833	3.48	1.78	1.63	0.19	0.34	0.3	0.06	0.41	0.74	2.29667	0.276667	0.403333	-3.05332	-2.5095	0.543824	At5g22700	PREDICTED: FBD-associated F-box protein At4g10400 [Citrus sinensis]
Unigene0069070	0.81	1.08	0.97	1.23	1.17	1.58	2.13	1.92	1.98	0.953333	1.32667	2.01	0.476753	1.07614	0.59939	--	-
Unigene0069150	0.35	0	0.86	1.02	1.15	1.54	0	0	0	0.403333	1.23667	0.001	1.61641	-8.65583	-10.2722	Cd74	-
Unigene0069201	0.88	3.93	2.27	4.62	3.69	4.26	4.94	5.02	5.49	2.36	4.19	5.15	0.828163	1.12579	0.297622	AATL1	PREDICTED: lysine histidine transporter-like 8 [Vitis vinifera]
Unigene0069234	2.28	2.08	1.54	4.15	4.29	4.37	5.07	4.53	4.75	1.96667	4.27	4.78333	1.11848	1.28226	0.16378	UGT88F3	PREDICTED: UDP-glycosyltransferase 88A1-like [Populus euphratica]
Unigene0069277	36.49	33.5	30.86	4.97	6.71	3.18	3.34	4.71	4.36	33.6167	4.95333	4.13667	-2.76271	-3.02264	-0.259931	H3-1.1	histone H3 [Zostera marina]
Unigene0069278	153.8	145.56	144.57	22.71	22.11	16.07	10.02	13.31	25.49	147.977	20.2967	16.2733	-2.86605	-3.18479	-0.318733	H3-7	PREDICTED: histone H3.2-like [Brassica oleracea var. oleracea] [Brassica oleracea]
Unigene0069282	7.36	5.66	3.67	2.89	2.94	3.03	2.16	3.07	2.37	5.56333	2.95333	2.53333	-0.913605	-1.13491	-0.221307	--	PREDICTED: non-structural maintenance of chromosomes element 1 homolog [Malus domestica]
Unigene0069312	0.68	1.19	1.19	1.98	1.57	2.26	2.12	2.68	1.4	1.02	1.93667	2.06667	0.925007	1.01874	0.0937301	--	PREDICTED: MATH domain-containing protein At5g43560-like isoform X2 [Jatropha curcas]
Unigene0069350	2.22	1.63	1.38	2.93	3.73	3.8	3.56	4.2	4.38	1.74333	3.48667	4.04667	1	1.21489	0.214886	CER26L	PREDICTED: taxadien-5-alpha-ol O-acetyltransferase-like [Gossypium hirsutum]
Unigene0069381	3.77	3.96	4.48	1.68	1.55	1.73	1.22	1.03	1.02	4.07	1.65333	1.09	-1.29965	-1.9007	-0.601049	SnRK2	SnRK2.8 [Zea mays]
Unigene0069521	2.39	1.77	1.81	1.15	0.89	0.86	1.78	1.51	1.07	1.99	0.966667	1.45333	-1.04168	-0.453403	0.588275	PCMP-E39	PREDICTED: pentatricopeptide repeat-containing protein At2g46050, mitochondrial [Vitis vinifera]
Unigene0069532	102.39	77.79	72.86	39.9	34.02	41.63	35.87	49.24	30.92	84.3467	38.5167	38.6767	-1.13085	-1.12487	0.00598061	OsI_36121	PREDICTED: DNA replication licensing factor MCM2 [Nelumbo nucifera]
Unigene0069699	17.23	17.65	15.67	9.25	11.22	8.51	8.47	9.36	7.38	16.85	9.66	8.40333	-0.802653	-1.00371	-0.201061	CYP84A1	aldehyde 5-hydroxylase [Liquidambar styraciflua]
Unigene0069748	4.41	0	2.68	5.72	9.73	6.37	0	0	0.08	2.36333	7.27333	0.0266667	1.62179	-6.46964	-8.09144	Fth1	ferritin [Malus baccata var. xiaojinensis] [Malus baccata]
Unigene0069800	43.41	47.35	45.86	13.08	13.38	10.35	8.34	9.54	15.3	45.54	12.27	11.06	-1.892	-2.04178	-0.149784	At5g27670	PREDICTED: histone H2A-like [Sesamum indicum]
Unigene0069802	47.6	43.17	36.46	8.52	7.21	5.18	3.08	3.91	8.7	42.41	6.97	5.23	-2.60517	-3.01952	-0.414348	At5g27670	PREDICTED: histone H2A-like [Sesamum indicum]
Unigene0069804	142.02	141.26	153.22	57.01	63.57	50.17	50.2	48.02	61.89	145.5	56.9167	53.37	-1.3541	-1.44692	-0.0928222	At5g27670	PREDICTED: histone H2A.1-like [Prunus mume]
Unigene0069829	0.98	2.34	1.53	3.48	3.05	4.57	6.85	4.86	6.08	1.61667	3.7	5.93	1.1945	1.87501	0.680507	--	-
Unigene0069920	1.28	1.53	0.58	2.71	3.2	2.98	3.14	3.4	3.07	1.13	2.96333	3.20333	1.3909	1.50325	0.112353	--	-
Unigene0070024	0.47	1.22	1.05	1.93	1.71	0.94	3.08	1.63	3.73	0.913333	1.52667	2.81333	0.741172	1.62307	0.881895	--	-
Unigene0070025	0.55	0.63	0.73	1.4	0.66	1.33	0.73	1.39	4.34	0.636667	1.13	2.15333	0.827713	1.75796	0.930249	--	-
Unigene0070162	2.54	3.11	2.3	4.81	4.45	4.16	3.24	3.96	6.71	2.65	4.47333	4.63667	0.755358	0.807096	0.0517377	ERF110	AP2 domain-containing transcription factor family protein [Populus trichocarpa]
Unigene0070184	18.6	22.14	16.42	12.43	12.91	13.55	7.79	9.92	10.38	19.0533	12.9633	9.36333	-0.555607	-1.02495	-0.469343	XTH32	probable xyloglucan endotransglucosylase/hydrolase protein 32 [Cajanus cajan]
Unigene0070212	27.56	17.6	15.78	6.97	12.67	6.58	5.22	9.19	9.09	20.3133	8.74	7.83333	-1.21672	-1.37473	-0.158007	DUT	PREDICTED: deoxyuridine 5'-triphosphate nucleotidohydrolase-like [Gossypium hirsutum]
Unigene0070234	37.2	17.05	9.69	2.74	8.14	3.56	3.61	6.64	3.68	21.3133	4.81333	4.64333	-2.14665	-2.19852	-0.0518755	--	PREDICTED: uncharacterized protein LOC101207471 [Cucumis sativus]
Unigene0070483	14.42	9.55	9.8	15.91	21.19	17.19	29.44	21.94	32.9	11.2567	18.0967	28.0933	0.684944	1.31945	0.634504	TMP	transmembrane protein, putative [Medicago truncatula]
Unigene0070866	28.27	29.73	17.13	86.27	65.21	65.55	103.67	88.75	151.27	25.0433	72.3433	114.563	1.53043	2.19365	0.663213	MLP34	MLP-like protein 31, partial [Noccaea caerulescens]
Unigene0070894	4.64	4.47	3.51	2.02	1.96	1.97	1.96	1.29	3.49	4.20667	1.98333	2.24667	-1.08475	-0.904891	0.179859	--	PREDICTED: microcephalin isoform X1 [Nicotiana sylvestris]
Unigene0071035	4.91	3.89	4.62	2.86	2.35	2.21	2.07	1.71	1.92	4.47333	2.47333	1.9	-0.854894	-1.23535	-0.380457	--	PREDICTED: uncharacterized protein LOC100853094 isoform X1 [Vitis vinifera]
Unigene0071046	5.64	5.87	5.21	9.56	13.15	10.69	10.38	11.41	17.85	5.57333	11.1333	13.2133	0.998273	1.24538	0.247109	--	PREDICTED: probable ion channel CASTOR [Ricinus communis]
Unigene0071215	2.28	2.25	2.44	4.78	3.26	3.57	5.45	6.8	3.29	2.32333	3.87	5.18	0.736137	1.15676	0.420619	--	PREDICTED: uncharacterized protein LOC108998008 [Juglans regia]
Unigene0071455	9.4	8.51	6.49	4.84	4.04	3.5	3.07	3.33	4.71	8.13333	4.12667	3.70333	-0.97887	-1.13502	-0.156152	CDCA7L	PREDICTED: cell division cycle-associated 7-like protein [Jatropha curcas]
Unigene0071468	1.12	1.48	1.68	0.81	0.78	0.67	0.32	0.24	0.22	1.42667	0.753333	0.26	-0.921288	-2.45606	-1.53478	PYL8	PREDICTED: abscisic acid receptor PYL8-like [Juglans regia]
Unigene0071609	2.27	2.45	2.62	3.26	3.31	3.01	4.68	5.84	5.22	2.44667	3.19333	5.24667	0.384246	1.10058	0.716338	KAO1	PREDICTED: ent-kaurenoic acid oxidase 1 [Ricinus communis]
Unigene0071818	10.73	18.97	11.77	19.71	25.81	27.17	40.07	35.65	21.06	13.8233	24.23	32.26	0.809689	1.22264	0.412952	GPT2	PREDICTED: glucose-6-phosphate/phosphate translocator 2, chloroplastic-like [Nelumbo nucifera]
Unigene0071982	0.62	1.12	0.99	1.73	1.73	1.72	2.05	1.94	2.03	0.91	1.72667	2.00667	0.924051	1.14086	0.216811	CIT	citrate synthase [Paeonia suffruticosa]
Unigene0072087	17.2	12.53	13.26	0.87	2.02	0.85	0.36	1.54	1.79	14.33	1.24667	1.23	-3.52289	-3.54231	-0.0194175	MtrDRAFT_AC149210g1v1	histone H2A.1 [Solanum lycopersicum]
Unigene0072088	79.29	75.06	70.89	7.47	6.8	5.17	1.84	5.96	8.87	75.08	6.48	5.55667	-3.53436	-3.75614	-0.221774	MtrDRAFT_AC149210g4v1	H2A.W.1 [Lilium davidii var. unicolor] [Lilium davidii]
Unigene0072282	1.16	1.22	1.21	2.12	1.73	1.68	3.04	2.04	2.32	1.19667	1.84333	2.46667	0.623296	1.04354	0.420246	--	-
Unigene0072450	2.61	2.72	2.96	2.7	2.18	2.42	0.91	1.35	1.39	2.76333	2.43333	1.21667	-0.183476	-1.18348	-1	--	PREDICTED: uncharacterized mitochondrial protein AtMg00810-like [Malus domestica]
Unigene0072616	95.66	91.14	81.95	11.67	14.49	12.29	8.43	13.23	15.7	89.5833	12.8167	12.4533	-2.80521	-2.8467	-0.0414891	SlH4	Histone H4, partial [Anthurium amnicola]
Unigene0072617	108.58	93.49	81.59	20.78	24.7	21.61	15.83	20.69	16.52	94.5533	22.3633	17.68	-2.07999	-2.41901	-0.339017	SlH4	Histone superfamily protein isoform 2, partial [Theobroma cacao]
Unigene0072665	31.72	28.34	24.3	5.6	5.23	4.72	3.88	4	5.67	28.12	5.18333	4.51667	-2.43964	-2.63827	-0.198622	HIS2A	PREDICTED: histone H2AX [Nelumbo nucifera]
Unigene0072690	28.57	25.19	23.9	8.07	9.76	10.15	11.31	19.32	10.85	25.8867	9.32667	13.8267	-1.47278	-0.904756	0.56802	MCM5	PREDICTED: DNA replication licensing factor MCM5 [Vitis vinifera]
Unigene0072714	0.59	1.18	0.79	1.53	1.79	2.16	2.62	2.06	1.84	0.853333	1.82667	2.17333	1.09803	1.34873	0.250696	PCS1	PREDICTED: aspartic proteinase PCS1 [Prunus mume]
Unigene0072875	5.56	5.39	5.12	9.07	7.31	7.13	12.01	11.73	17.94	5.35667	7.83667	13.8933	0.548905	1.37499	0.826081	AP1	PREDICTED: truncated transcription factor CAULIFLOWER A-like [Juglans regia]
Unigene0073195	0.99	2.23	1.28	2.61	3.57	4.12	3.37	2.65	3.59	1.5	3.43333	3.20333	1.19465	1.09461	-0.100036	--	-
Unigene0073253	0.41	0	0.76	0.98	0.95	1.14	0	0	0	0.39	1.02333	0.001	1.39173	-8.60733	-9.99906	HSPA8	Heat shock protein cognate 4, partial [Anthurium amnicola]
Unigene0073550	3.92	4.09	4.05	1.93	1.35	1.95	2.3	2.18	1.84	4.02	1.74333	2.10667	-1.20535	-0.932233	0.273114	SCPL45	Peptidase_S10 domain-containing protein [Cephalotus follicularis]
Unigene0073598	14.52	8.66	12.43	6.84	6.79	6.74	3.86	8.04	4.46	11.87	6.79	5.45333	-0.805836	-1.12211	-0.316273	dapC	PREDICTED: methionine aminotransferase-like [Vigna angularis]
Unigene0073613	20.69	16.18	14.66	6.12	6.49	7.51	8.04	12.66	5.29	17.1767	6.70667	8.66333	-1.35678	-0.987456	0.369326	Os01g0868300	PREDICTED: DNA polymerase alpha catalytic subunit [Vitis vinifera]
Unigene0073714	19.27	15.34	13.03	2.82	1.78	1.06	0.87	1.95	0.93	15.88	1.88667	1.25	-3.0733	-3.66721	-0.593911	At1g07790	PREDICTED: LOW QUALITY PROTEIN: histone H2B.7-like [Cucumis melo]
Unigene0073854	44.77	58.11	51.18	113.72	131.01	123.82	178.45	162.78	132.34	51.3533	122.85	157.857	1.25837	1.62009	0.361717	MES3	PREDICTED: salicylic acid-binding protein 2-like [Ziziphus jujuba]
Unigene0073867	0	0	0	13.02	4.74	18.67	0	0.97	5.85	0.001	12.1433	2.27333	13.5679	11.1506	-2.41728	--	-
Unigene0073958	12.82	10.56	9.97	8.32	5.86	7.02	4.46	4.63	4.3	11.1167	7.06667	4.46333	-0.653622	-1.31653	-0.662908	CAPH	PREDICTED: condensin complex subunit 2 [Vitis vinifera]
Unigene0074216	3.92	2.33	2.07	0.87	1.01	0.8	0.86	0.4	0.92	2.77333	0.893333	0.726667	-1.63435	-1.93226	-0.297905	EXO1	PREDICTED: exonuclease 1 isoform X1 [Vitis vinifera]
Unigene0074615	18.9	17.8	14.45	9.71	8.31	7.75	6.75	8.37	8.7	17.05	8.59	7.94	-0.989042	-1.10256	-0.113519	HMGB2	PREDICTED: high mobility group B protein 3-like [Juglans regia]
Unigene0074669	11.74	5.27	5.46	8.9	11.12	10.59	2.37	4.87	2.24	7.49	10.2033	3.16	0.446003	-1.24504	-1.69104	--	2-nonaprenyl-3-methyl-6-methoxy-1,4-benzoquinol hydroxylase [Theobroma cacao]
Unigene0074725	37.56	36.94	28.22	19.15	23.34	20.54	7.48	7.22	5.12	34.24	21.01	6.60667	-0.704607	-2.37369	-1.66908	GA2ox8	PREDICTED: gibberellin 2-beta-dioxygenase 8 [Nelumbo nucifera]
Unigene0074790	24.52	17.62	10.21	4.27	8.06	6.81	7.8	10.86	4.68	17.45	6.38	7.78	-1.4516	-1.16538	0.286214	CDT1A	PREDICTED: CDT1-like protein a, chloroplastic [Vitis vinifera]
Unigene0074858	14.98	12.18	13.11	5.95	4.04	4.27	5.21	5.05	4.36	13.4233	4.75333	4.87333	-1.49773	-1.46176	0.0359693	ZEP2	zeaxanthin epoxidase [Paeonia ostii]
Unigene0074875	6.09	5.26	5.75	3.18	2.7	2.1	2.25	1.91	5.49	5.7	2.66	3.21667	-1.09954	-0.825395	0.27414	--	PREDICTED: uncharacterized protein LOC100258751 [Vitis vinifera]
Unigene0075015	21.88	21.87	23.17	47.02	53.94	39.77	42.83	44.53	65.26	22.3067	46.91	50.8733	1.07242	1.18943	0.117014	--	PREDICTED: LOW QUALITY PROTEIN: F-box protein SKIP24 [Gossypium raimondii]
Unigene0075039	1.31	1.14	1.55	1.84	3.45	2.43	2.5	3.05	3.24	1.33333	2.57333	2.93	0.948601	1.13586	0.187262	--	-
Unigene0075048	9.12	3.95	6.27	2.56	2.96	3.85	4.67	4.03	9.81	6.44667	3.12333	6.17	-1.04547	-0.0632829	0.982184	ENDO2	Endonuclease 2, 2 isoform 1 [Theobroma cacao]
Unigene0075118	0.29	0.63	0.81	4.48	6.57	4.83	7.23	6.35	11.91	0.576667	5.29333	8.49667	3.19837	3.88109	0.68272	GASA6	gibberellin-regulated protein 4-like isoform X1 [Cajanus cajan]
Unigene0075219	1.39	1.54	1.28	3.74	3.94	4.02	2.34	3.11	2.02	1.40333	3.9	2.49	1.47462	0.827288	-0.647328	--	PREDICTED: uncharacterized protein LOC102617692 [Citrus sinensis]
Unigene0075310	3.51	2.65	2.98	1.56	1.44	1.21	1.75	1.25	1.94	3.04667	1.40333	1.64667	-1.11837	-0.887683	0.230691	IPT9	PREDICTED: tRNA dimethylallyltransferase 9 [Vitis vinifera]
Unigene0075337	2.74	1.77	3.41	3.2	4.78	3.75	5.65	5.45	7.59	2.64	3.91	6.23	0.566631	1.23869	0.672064	--	-
Unigene0075418	1.01	1.23	1.21	0.66	0.54	0.49	0.32	0.36	0.24	1.15	0.563333	0.306667	-1.02957	-1.90689	-0.877317	GAI1B	PREDICTED: DELLA protein GAI-like [Pyrus x bretschneideri]
Unigene0075455	1.62	0.05	0.53	1.15	1.06	0.85	0	0	0	0.733333	1.02	0.001	0.476028	-9.51833	-9.99435	H2-K1	-
Unigene0075537	6.53	4.05	3.68	1.01	1.69	1.83	1.25	2.77	1.11	4.75333	1.51	1.71	-1.65439	-1.47494	0.179448	At2g34160	alba DNA/RNA-binding protein [Medicago truncatula]
Unigene0075567	4.64	3.08	3.27	7.24	10.7	9.44	1.52	1.81	2.09	3.66333	9.12667	1.80667	1.01909	-1.01983	-0.429604	CER1	PREDICTED: protein ECERIFERUM 1-like isoform X2 [Gossypium raimondii]
Unigene0075630	1.16	0	1.59	2.71	2.45	2.38	0	0	0.08	0.916667	2.51333	0.0266667	1.45513	-5.10329	-6.55842	Mtco1	cytochrome c oxidase subunit I, partial (mitochondrion) [Lingulodinium polyedrum]
Unigene0075759	115.38	92.33	113.13	49.73	46.98	57.01	61.21	60.97	31.6	106.947	51.24	51.26	-1.06155	-1.06099	0.000563003	BGLU12	beta-glucosidase [Populus tomentosa]
Unigene0075773	2.97	2.06	2.89	1.93	1.75	2.14	1.59	1.29	0.95	2.64	1.94	1.27667	-0.444481	-1.04816	-0.603675	murA	PREDICTED: UDP-N-acetylglucosamine 1-carboxyvinyltransferase 2-like [Prunus mume]
Unigene0075985	6.19	9.47	9.32	19.99	22.57	13.65	10.71	13.14	66.61	8.32667	18.7367	30.1533	1.17005	1.85651	0.686453	--	PREDICTED: uncharacterized protein LOC103333150 [Prunus mume]
Unigene0076138	0.84	2.06	2.46	3.96	1.89	3.61	4.54	4.01	2.56	1.78667	3.15333	3.70333	0.819607	1.05155	0.231947	--	-
Unigene0076239	0.6	0.52	0.66	2	1.4	1.69	1.69	1.64	2.86	0.593333	1.69667	2.06333	1.51579	1.79806	0.282274	--	-
Unigene0076335	0.53	0.66	0.99	1.08	0.67	0.88	2.12	2.28	1.18	0.726667	0.876667	1.86	0.270735	1.35594	1.0852	--	PAR-1c [Nicotiana tabacum]
Unigene0076390	3.98	3.05	3.79	1.52	1.83	1.87	1.84	1.31	1.75	3.60667	1.74	1.63333	-1.05158	-1.14285	-0.0912681	UBC37	PREDICTED: probable ubiquitin-conjugating enzyme E2 37 [Theobroma cacao]
Unigene0076425	0.64	1.62	0.3	3.1	2.93	2.86	2.76	1.92	9.56	0.853333	2.96333	4.74667	1.79604	2.47573	0.679694	UGT88A1	glycosyltransferase [Actinidia deliciosa]
Unigene0076437	3.94	3.06	4.78	1.76	2.72	2.5	1.08	1.62	2.03	3.92667	2.32667	1.57667	-0.755041	-1.31643	-0.561387	EXPB16	PREDICTED: expansin-B3-like [Nelumbo nucifera]
Unigene0076450	2	3.52	0.99	7.45	4.84	5.06	4.73	2.45	10.25	2.17	5.78333	5.81	1.41421	1.42084	0.00663691	SULTR3;5	PREDICTED: probable sulfate transporter 3.5 isoform X1 [Nelumbo nucifera]
Unigene0076507	8.13	9.49	8.87	12.53	14.33	13.26	19.56	18.44	18.4	8.83	13.3733	18.8	0.598874	1.09025	0.491374	LNG2	PREDICTED: protein LONGIFOLIA 1 isoform X1 [Vitis vinifera]
Unigene0076510	10.5	14.62	15.92	27.38	18.67	25.85	34.44	36.59	29.31	13.68	23.9667	33.4467	0.808961	1.28979	0.480833	COBL2	PREDICTED: COBRA-like protein 1 [Vitis vinifera]
Unigene0076527	27.79	25.21	17.08	10.15	11.76	7.37	4.82	8.73	7.92	23.36	9.76	7.15667	-1.25909	-1.70668	-0.447593	SlH4	Histone superfamily protein isoform 2, partial [Theobroma cacao]
Unigene0076530	32.63	37.8	31.34	3.18	2.71	3.86	0.84	2.18	2.36	33.9233	3.25	1.79333	-3.38377	-4.24156	-0.857796	SlH4	Histone superfamily protein isoform 2, partial [Theobroma cacao]
Unigene0076531	22.04	22.95	21.21	8.22	12.46	9.27	8.42	7.85	9.48	22.0667	9.98333	8.58333	-1.14428	-1.36226	-0.217984	SlH4	PREDICTED: histone H4-like [Glycine max]
Unigene0076573	2.49	2.1	2.19	1.14	0.75	1.2	1.25	1.28	1.08	2.26	1.03	1.20333	-1.13368	-0.909286	0.224392	At5g03900	Iron-sulfur cluster biosynthesis family protein isoform 1 [Theobroma cacao]
Unigene0076804	17.96	12.66	11.22	4.93	6.06	6.93	7.04	8.81	5.41	13.9467	5.97333	7.08667	-1.22331	-0.976741	0.246571	RPA2A	PREDICTED: replication protein A 32 kDa subunit A-like [Pyrus x bretschneideri]
Unigene0076978	10.87	11.44	11.97	5.69	6.53	5.86	4.58	4.22	5.29	11.4267	6.02667	4.69667	-0.922972	-1.2827	-0.359723	PR1	Pathogenesis-related protein PR-1 [Glycine soja]
Unigene0076995	10.44	10.42	11	19.78	15.22	18.75	21.56	19.87	27.83	10.62	17.9167	23.0867	0.754518	1.12028	0.365758	FBL3	PREDICTED: F-box/LRR-repeat protein 3 [Erythranthe guttata]
Unigene0077365	2.1	3.84	3.62	3.31	5.83	5.59	7.13	7.95	4.87	3.18667	4.91	6.65	0.623675	1.06131	0.437631	--	-
Unigene0077450	1.74	2.16	4.1	3.97	2.1	2.29	6.88	9.7	3.93	2.66667	2.78667	6.83667	0.0635029	1.35826	1.29475	--	cytochrome c maturation protein CcmC (mitochondrion) [Nicotiana tabacum]
Unigene0077508	0.2	0.41	0.6	0.79	0.41	0.84	1.04	1.71	0.78	0.403333	0.68	1.17667	0.753562	1.54466	0.791099	--	-
Unigene0077719	46.98	34.37	29.4	17.1	17.53	19.53	19.64	25.25	15.45	36.9167	18.0533	20.1133	-1.03201	-0.87612	0.155887	MCM5	PREDICTED: DNA replication licensing factor MCM5 [Vitis vinifera]
Unigene0077758	0.41	0.46	0.33	1.35	1.28	0.82	1.5	0.65	2.47	0.4	1.15	1.54	1.52356	1.94486	0.421296	WRKY40	PREDICTED: probable WRKY transcription factor 40 [Ziziphus jujuba]
Unigene0077783	1.08	3.62	3.11	5.68	4.06	6.2	5.94	4.52	16.36	2.60333	5.31333	8.94	1.02926	1.77991	0.750658	GGT1	PREDICTED: gamma-glutamyltranspeptidase 1-like [Nelumbo nucifera]
Unigene0077789	1.79	2.01	2.43	1.3	1.43	1.13	1.14	1.03	0.79	2.07667	1.28667	0.986667	-0.690631	-1.07363	-0.383004	MLO4	PREDICTED: MLO-like protein 4 [Theobroma cacao]
Unigene0077950	3.59	3.08	3.21	5.47	6.04	5.98	6.2	5.53	8.11	3.29333	5.83	6.61333	0.823947	1.00583	0.181882	--	-
Unigene0077959	10.15	4.26	9.12	9.82	5.2	8.06	4.21	4.78	2.49	7.84333	7.69333	3.82667	-0.0278581	-1.03538	-1.00752	ephA	PREDICTED: bifunctional epoxide hydrolase 2 isoform X1 [Vitis vinifera]
Unigene0078122	8.9	6.6	7.04	3.44	3.99	3.15	3.06	2.53	5.17	7.51333	3.52667	3.58667	-1.09115	-1.06681	0.0243385	UBP20	PREDICTED: ubiquitin carboxyl-terminal hydrolase 21 [Vitis vinifera]
Unigene0078727	4.67	5.19	3.24	1.27	2.61	2.85	1.61	2.08	0.41	4.36667	2.24333	1.36667	-0.960888	-1.67587	-0.714983	At1g48100	PREDICTED: polygalacturonase At1g48100-like [Populus euphratica]
Unigene0079031	7.14	3.96	2.34	0.46	1.35	0.57	0.87	1.73	0.72	4.48	0.793333	1.10667	-2.4975	-2.01728	0.480222	ATXR6	PREDICTED: histone-lysine N-methyltransferase ATXR6 isoform X1 [Juglans regia]
Unigene0079124	7.49	5.41	5.7	1.33	1.44	1.85	1.09	1.33	0.57	6.2	1.54	0.996667	-2.00934	-2.63709	-0.627747	ABP19A	PREDICTED: auxin-binding protein ABP20 [Malus domestica]

## Sheet: Table S4
Supplemental Table S4 KEGG pathway annotation of differentially expressed genes in tree peony buds.
KEGG_A_class	KEGG_B_class	Pathway	out (121)	All (6904)	Pathway ID	Unigenes	K_IDs
Genetic Information Processing	Replication and repair	DNA replication	16	72	ko03030	Unigene0000516;Unigene0000572;Unigene0004215;Unigene0007862;Unigene0014755;Unigene0015199;Unigene0023210;Unigene0030540;Unigene0036095;Unigene0048174;Unigene0061719;Unigene0069532;Unigene0072690;Unigene0073613;Unigene0076804;Unigene0077719	K02212+K02542+K07466+K07466+K02685+K04802+K02210+K02210+K02325+K10742+K02541+K02540+K02209+K02320+K10739+K02209
Metabolism	Metabolism of terpenoids and polyketides	Diterpenoid biosynthesis	8	14	ko00904	Unigene0006234;Unigene0012065;Unigene0012066;Unigene0019985;Unigene0042744;Unigene0050673;Unigene0050950;Unigene0071609	K04122+K04124+K04124+K05282+K04125+K04125+K04120+K04123
Environmental Information Processing	Signal transduction	Plant hormone signal transduction	16	208	ko04075	Unigene0007258;Unigene0011430;Unigene0012914;Unigene0014407;Unigene0016010;Unigene0018518;Unigene0018937;Unigene0024769;Unigene0029763;Unigene0031788;Unigene0035169;Unigene0037177;Unigene0057606;Unigene0069381;Unigene0071468;Unigene0075418	K14496+K14494+K14516+K14494+K14432+K14498+K14496+K14493+K14496+K14496+K14493+K14496+K14515+K14498+K14496+K14494
Environmental Information Processing	Signal transduction	MAPK signaling pathway - plant	12	162	ko04016	Unigene0007258;Unigene0012914;Unigene0018518;Unigene0018937;Unigene0023731;Unigene0029763;Unigene0031788;Unigene0037177;Unigene0052060;Unigene0057606;Unigene0069381;Unigene0071468	K14496+K14516+K14498+K14496+K20716+K14496+K14496+K14496+K13424+K14515+K14498+K14496
Genetic Information Processing	Replication and repair	Mismatch repair	6	50	ko03430	Unigene0004215;Unigene0007862;Unigene0015199;Unigene0024726;Unigene0074216;Unigene0076804	K07466+K07466+K04802+K10746+K10746+K10739
Metabolism	Metabolism of terpenoids and polyketides	Carotenoid biosynthesis	5	33	ko00906	Unigene0004946;Unigene0035188;Unigene0051480;Unigene0062779;Unigene0074858	K15746+K09842+K09840+K09840+K09838
Metabolism	Metabolism of other amino acids	Glutathione metabolism	8	134	ko00480	Unigene0004142;Unigene0010494;Unigene0013511;Unigene0023604;Unigene0029337;Unigene0064307;Unigene0065697;Unigene0077783	K10807+K00799+K10808+K00799+K00799+K00799+K00799+K18592
Genetic Information Processing	Replication and repair	Base excision repair	4	48	ko03410	Unigene0001617;Unigene0015199;Unigene0036095;Unigene0051179	K10798+K04802+K02325+K10802
Genetic Information Processing	Replication and repair	Nucleotide excision repair	5	77	ko03420	Unigene0004215;Unigene0007862;Unigene0015199;Unigene0036095;Unigene0076804	K07466+K07466+K04802+K02325+K10739
Metabolism	Metabolism of terpenoids and polyketides	Sesquiterpenoid and triterpenoid biosynthesis	3	27	ko00909	Unigene0005749;Unigene0010792;Unigene0029237	K00511+K15803+K20659
Metabolism	Nucleotide metabolism	Pyrimidine metabolism	5	90	ko00240	Unigene0001799;Unigene0004142;Unigene0013511;Unigene0036928;Unigene0070212	K00876+K10807+K10808+K01520+K01520
Metabolism	Biosynthesis of other secondary metabolites	Flavonoid biosynthesis	3	38	ko00941	Unigene0009777;Unigene0069234;Unigene0076425	K05278+K22845+K22845
Metabolism	Global and overview maps	Biosynthesis of secondary metabolites	37	1604	ko01110	Unigene0000051;Unigene0000422;Unigene0000636;Unigene0004946;Unigene0005749;Unigene0006234;Unigene0009777;Unigene0012065;Unigene0012066;Unigene0013399;Unigene0013885;Unigene0016719;Unigene0019962;Unigene0019985;Unigene0029237;Unigene0034617;Unigene0035114;Unigene0035188;Unigene0042744;Unigene0049457;Unigene0050673;Unigene0050950;Unigene0051480;Unigene0054741;Unigene0055705;Unigene0059801;Unigene00…	K00021+K00454+K18857+K15746+K00511+K04122+K05278+K04124+K04124+K05933+K01193+K09590+K00279+K05282+K20659+K00695+K00083+K09842+K04125+K02437+K04125+K04120+K09840+K01087+K08241+K00696+K09840+K15397+K00695+K22845+K09755+K04123+K01647+K09838+K00791+K15404+K22845
Metabolism	Metabolism of terpenoids and polyketides	Zeatin biosynthesis	2	19	ko00908	Unigene0019962;Unigene0075310	K00279+K00791
Metabolism	Global and overview maps	Metabolic pathways	62	3032	ko01100	Unigene0000051;Unigene0000422;Unigene0000636;Unigene0001799;Unigene0004142;Unigene0004413;Unigene0004946;Unigene0005740;Unigene0005749;Unigene0006234;Unigene0009777;Unigene0010494;Unigene0011745;Unigene0012065;Unigene0012066;Unigene0013399;Unigene0013511;Unigene0013885;Unigene0016268;Unigene0016719;Unigene0018175;Unigene0019009;Unigene0019488;Unigene0019985;Unigene0021900;Unigene0023604;Unigene00…	K00021+K00454+K18857+K00876+K10807+K00558+K15746+K00855+K00511+K04122+K05278+K00799+K00512+K04124+K04124+K05933+K10808+K01193+K01183+K09590+K01433+K02641+K02698+K05282+K08909+K00799+K03715+K00423+K00799+K00695+K00083+K09842+K01520+K01179+K02437+K02701+K18819+K04120+K09840+K02721+K01087+K00469+K00558+K00696+K02126+K07425+K09840+K00799+K15397+K00799+K00695+K02262+K02261+K01183+K09755+K01520+K04123+…
Metabolism	Lipid metabolism	Arachidonic acid metabolism	2	28	ko00590	Unigene0061771;Unigene0077783	K07425+K18592
Metabolism	Carbohydrate metabolism	Starch and sucrose metabolism	6	178	ko00500	Unigene0013885;Unigene0034617;Unigene0037775;Unigene0054741;Unigene0059801;Unigene0065983	K01193+K00695+K01179+K01087+K00696+K00695
Metabolism	Lipid metabolism	Cutin, suberine and wax biosynthesis	2	32	ko00073	Unigene0019889;Unigene0075567	K13356+K15404
Metabolism	Lipid metabolism	alpha-Linolenic acid metabolism	3	67	ko00592	Unigene0000422;Unigene0000636;Unigene0055705	K00454+K18857+K08241
Genetic Information Processing	Replication and repair	Homologous recombination	3	72	ko03440	Unigene0004215;Unigene0007862;Unigene0076804	K07466+K07466+K10739
Metabolism	Metabolism of other amino acids	Taurine and hypotaurine metabolism	1	15	ko00430	Unigene0077783	K18592
Metabolism	Energy metabolism	Photosynthesis	4	146	ko00195	Unigene0019009;Unigene0019488;Unigene0049710;Unigene0053623	K02641+K02698+K02701+K02721
Metabolism	Metabolism of terpenoids and polyketides	Brassinosteroid biosynthesis	1	17	ko00905	Unigene0016719	K09590
Metabolism	Lipid metabolism	Linoleic acid metabolism	1	24	ko00591	Unigene0000422	K00454
Metabolism	Lipid metabolism	Fatty acid degradation	2	77	ko00071	Unigene0000636;Unigene0061771	K18857+K07425
Metabolism	Carbohydrate metabolism	Ascorbate and aldarate metabolism	2	81	ko00053	Unigene0029106;Unigene0055693	K00423+K00469
Metabolism	Lipid metabolism	Steroid biosynthesis	1	33	ko00100	Unigene0005749	K00511
Metabolism	Carbohydrate metabolism	Galactose metabolism	2	90	ko00052	Unigene0013885;Unigene0050722	K01193+K18819
Metabolism	Metabolism of cofactors and vitamins	One carbon pool by folate	1	36	ko00670	Unigene0018175	K01433
Metabolism	Lipid metabolism	Fatty acid elongation	1	40	ko00062	Unigene0064948	K15397
Metabolism	Biosynthesis of other secondary metabolites	Phenylpropanoid biosynthesis	2	107	ko00940	Unigene0035114;Unigene0069699	K00083+K09755
Metabolism	Carbohydrate metabolism	Glyoxylate and dicarboxylate metabolism	3	174	ko00630	Unigene0018175;Unigene0049457;Unigene0071982	K01433+K02437+K01647
Metabolism	Energy metabolism	Photosynthesis - antenna proteins	1	53	ko00196	Unigene0021900	K08909
Metabolism	Nucleotide metabolism	Purine metabolism	2	119	ko00230	Unigene0004142;Unigene0013511	K10807+K10808
Metabolism	Amino acid metabolism	Cysteine and methionine metabolism	3	191	ko00270	Unigene0004413;Unigene0013399;Unigene0059213	K00558+K05933+K00558
Metabolism	Metabolism of other amino acids	Cyanoamino acid metabolism	1	67	ko00460	Unigene0077783	K18592
Cellular Processes	Transport and catabolism	Phagosome	2	143	ko04145	Unigene0037480;Unigene0053478	K10956+K07375
Metabolism	Energy metabolism	Oxidative phosphorylation	4	277	ko00190	Unigene0060432;Unigene0066494;Unigene0067117;Unigene0075630	K02126+K02262+K02261+K02256
Metabolism	Carbohydrate metabolism	Inositol phosphate metabolism	1	73	ko00562	Unigene0055693	K00469
Metabolism	Amino acid metabolism	Tyrosine metabolism	1	75	ko00350	Unigene0000636	K18857
Genetic Information Processing	Folding, sorting and degradation	Protein export	1	76	ko03060	Unigene0037480	K10956
Metabolism	Metabolism of terpenoids and polyketides	Terpenoid backbone biosynthesis	1	78	ko00900	Unigene0000051	K00021
Genetic Information Processing	Translation	Aminoacyl-tRNA biosynthesis	1	83	ko00970	Unigene0033957	K01892
Metabolism	Global and overview maps	2-Oxocarboxylic acid metabolism	1	84	ko01210	Unigene0071982	K01647
Metabolism	Lipid metabolism	Glycerolipid metabolism	1	85	ko00561	Unigene0024381	K03715
Metabolism	Carbohydrate metabolism	Amino sugar and nucleotide sugar metabolism	2	168	ko00520	Unigene0016268;Unigene0067928	K01183+K01183
Metabolism	Carbohydrate metabolism	Citrate cycle (TCA cycle)	1	100	ko00020	Unigene0071982	K01647
Organismal Systems	Environmental adaptation	Plant-pathogen interaction	3	277	ko04626	Unigene0036888;Unigene0052060;Unigene0064948	K04368+K13424+K15397
Genetic Information Processing	Translation	Nucleocytoplasmic transport	2	201	ko03013	Unigene0004500;Unigene0045123	K03231+K14293
Metabolism	Amino acid metabolism	Glycine, serine and threonine metabolism	1	116	ko00260	Unigene0049457	K02437
Genetic Information Processing	Transcription	RNA polymerase	1	127	ko03020	Unigene0017505	K03006
Cellular Processes	Transport and catabolism	Peroxisome	1	140	ko04146	Unigene0019889	K13356
Metabolism	Carbohydrate metabolism	Pyruvate metabolism	1	153	ko00620	Unigene0000636	K18857
Metabolism	Energy metabolism	Carbon fixation in photosynthetic organisms	1	153	ko00710	Unigene0005740	K00855
Genetic Information Processing	Translation	mRNA surveillance pathway	1	193	ko03015	Unigene0010239	K14396
Metabolism	Carbohydrate metabolism	Glycolysis / Gluconeogenesis	1	205	ko00010	Unigene0000636	K18857
Genetic Information Processing	Folding, sorting and degradation	Protein processing in endoplasmic reticulum	3	415	ko04141	Unigene0037480;Unigene0046249;Unigene0073253	K10956+K13993+K03283
Cellular Processes	Transport and catabolism	Endocytosis	1	240	ko04144	Unigene0073253	K03283
Metabolism	Global and overview maps	Carbon metabolism	3	479	ko01200	Unigene0005740;Unigene0049457;Unigene0071982	K00855+K02437+K01647
Genetic Information Processing	Transcription	Spliceosome	1	342	ko03040	Unigene0073253	K03283
Metabolism	Global and overview maps	Biosynthesis of amino acids	1	378	ko01230	Unigene0071982	K01647
Genetic Information Processing	Translation	Ribosome	1	698	ko03010	Unigene0061539	K02866

## Sheet: Table S5
Supplemental Table S5 Differentially expressed transcription factors during bud dormancy release of tree peony.
Gene ID	S1-1_RPKM	S1-2_RPKM	S1-3_RPKM	S2-1_RPKM	S2-2_RPKM	S2-3_RPKM	S3-1_RPKM	S3-2_RPKM	S3-3_RPKM	S1_Mean	S2_Mean	S3_Mean	Log2(S2/S1)	Log2(S3/S1)	Log2(S3/S2)	Family	Symbol
Unigene0031176	8.08	6.86	6.24	3.47	2.52	3.56	5.03	4.25	3.62	7.06	3.18333	4.3	-1.14913	-0.715332	0.433798	bHLH	BHLH30
Unigene0051624	2.18	2.45	2.84	1.53	1.07	1.47	1.34	0.78	1.46	2.49	1.35667	1.19333	-0.876079	-1.06115	-0.185069	bHLH	BHLH123
Unigene0061919	1.74	2.13	1.34	1.49	3.03	2.59	3.62	3.51	5.41	1.73667	2.37	4.18	0.448566	1.26718	0.818616	bHLH	HEC1
Unigene0063055	0.89	0.49	0.7	0.89	1.25	1.05	3.08	3.04	2.67	0.693333	1.06333	2.93	0.616973	2.07928	1.46231	bHLH	HEC2
Unigene0016010	24.6	27.15	28.52	15.93	14.9	12.9	7.5	6.56	6.23	26.7567	14.5767	6.76333	-0.876238	-1.98409	-1.10785	bZIP	ABI5
Unigene0003318	26.88	28.8	27.85	21.78	23.65	19.08	12.23	13.57	13.06	27.8433	21.5033	12.9533	-0.372772	-1.10401	-0.731237	AP2/ERF	DREB1
Unigene0004382	52.09	51.4	54.94	39.01	37.56	36.32	19.75	19.94	21	52.81	37.63	20.23	-0.488928	-1.38431	-0.895387	AP2/ERF	DREB2
Unigene0012914	1.52	3.24	2.88	3.24	4.1	2.58	5.76	4.11	6.55	2.54667	3.30667	5.47333	0.376767	1.10381	0.727042	AP2/ERF	ERF1B
Unigene0038776	4.71	6.27	4.96	11.39	12.15	10.59	7.53	6.33	10.72	5.31333	11.3767	8.19333	1.09839	0.624833	-0.473555	AP2/ERF	ERF4
Unigene0070162	2.54	3.11	2.3	4.81	4.45	4.16	3.24	3.96	6.71	2.65	4.47333	4.63667	0.755358	0.807096	0.0517377	AP2/ERF	ERF110
Unigene0014236	3.11	4.2	2.89	5.73	9.1	6.66	7.47	8.07	6.1	3.4	7.16333	7.21333	1.0751	1.08513	0.010035	GATA	GATA18
Unigene0016324	9.67	11.37	10.44	3.53	3.68	3.44	1.64	1.54	1.49	10.4933	3.55	1.55667	-1.56358	-2.75294	-1.18936	MYB	MYB306
Unigene0036909	1.69	1.9	2.55	2.2	4.75	3.67	4.33	5.32	5.09	2.04667	3.54	4.91333	0.790473	1.26343	0.472953	MYB	MYB308
Unigene0055905	0.9	1.51	1.31	2.55	2.78	2.38	1.93	1.81	3.43	1.24	2.57	2.39	1.05143	0.94667	-0.104758	MYB	MYB108
Unigene0017172	10.19	6.35	6.86	2.25	4.86	3.34	4.06	3.69	2.22	7.8	3.48333	3.32333	-1.16301	-1.23084	-0.0678375	NAC	NAC31
Unigene0038310	3.58	5.51	5.41	9.46	10.22	9.62	12.58	9.85	11.79	4.83333	9.76667	11.4067	1.01485	1.23879	0.223939	HB	KN1
Unigene0052060	6.7	10.44	9.27	17.55	14.6	15.11	17.87	14.32	27.12	8.80333	15.7533	19.77	0.839535	1.16719	0.327656	WRKY	WRKY24
Unigene0077758	0.41	0.46	0.33	1.35	1.28	0.82	1.5	0.65	2.47	0.4	1.15	1.54	1.52356	1.94486	0.421296	WRKY	WRKY40
Unigene0008212	14.01	11.3	11.24	8.15	8.48	7.08	6.22	6.71	5.2	12.1833	7.90333	6.04333	-0.624376	-1.01149	-0.387117	ZFP	COL6
Unigene0034488	3.73	4.46	3.78	2.07	2.44	3.67	2.25	1.68	1.51	3.99	2.72667	1.81333	-0.54925	-1.13774	-0.588494	ZFP	WIP3

## Sheet: Table S6
Supplemental Table S6 Primers used for gene expression analysis and fragment amplification.
Gene name	Gene ID	Forward primer (5’-3’)	Reverse primer (5’-3’)	Product size
For gene expression analysis
PsMYB306	Unigene0016324 (OR992014)	ATGGACTCCCGAAGAAGACAT	AGCTATGGCAGCCCATCTATT	232bp
PsNCED2	Unigene0051480 (OR992008)	CATGGCCTTAGATATGGCTGA	CGAGCCTGAGTTGATCTTCAC	277bp
PsNCED3	Unigene0062779 (OR992009)	CAGCGTTTGGTTCAAGAGAAA	AGTGACACGGACATGGTAAGG	231bp
PsAAO3	Unigene0035188 (OR992010)	ATATGCTGGTGAACGTCTTGC	CTCCGAGAAGAGAATCGTGTG	238bp
PsKAO1	Unigene0071609 (OR992013)	AAAGGGTTGACGCTTAAGGAA	GTCATCCCATCTGGAAGGATT	237bp
PsGA20ox1	Unigene0019985 (OR992011)	CGAGAACTAGCGGTTCCTCTT	ACTTGCATACCCACAATGCTC	249bp
PsGA3ox1	Unigene0012066 (OR992012)	TGAAGAGCCTAGCAGAACGAG	GACGAACTGACACCCAACCTA	270bp
PsZEP1	Unigene0059998	AAGATGGCTCCTTCAACCTGT	GCTCTCCAAATCTGTCACCAA	214bp
PsZEP2	Unigene0074858	GTTTCTTCAGATGTGGGTGGA	ATCACCAAGCAAGGTTACACG	240bp
PsSDR3	Unigene0026367	CGATTTCATGCCTTTCTATCG	AAATCAGCATCCGACAATGAA	241bp
PsKO	Unigene0006234	TTCTCAAATGGGCAGTTTGTC	CTTTGACAACATCGACGGAAT	200bp
PsGA3ox3	Unigene0012065	TAATCCAATCCTCTTCATCTT	CCATAAGGTCCACAACAGGT	217bp
PsGA2ox1	Unigene0042744	TCAACCAAGAAATGGGTTCAG	CTGCAAGGAGTCACCAACATT	268bp
PsPYL3	Unigene0031788	ATTGGTTTGGAGGTTCAGCTT	CATCCTTGGCATCAAGATTGT	257bp
PsPYL4A	Unigene0037177	TGGCTCTCGTCATCGAGTATT	GTCTCTCAACCAGTGCTGCTC	234bp
PsPYR1	Unigene0007258	GCACATCCACACGATAGGACT	GGGTTGTACCAGAGACGTGAA	218bp
PsPP2C1	Unigene0040263	TTCTCCCACATGTAGCAAAGG	CACACCGAGAGAGAGTGAAGG	255bp
PsSnRK2	Unigene0069381	TGCTGCCCTTTAGTTGCTTTA	GTTGAAACAGGTGCCCTCATA	244bp
PsABI5	Unigene0016010	TCCATTATTTCTGCCTGCAAC	TTTCCTCACTTGGGCTTCTTT	262bp
PsDREB1	Unigene0003318	ATCTCCACACTCTCGCATGAC	TGGCAGAAGGGTTGATGTTAC	202bp
PsRAB28	Unigene0059490	GATCCTCAGCTCACAACGAAG	TGTCTTTCCTAACACGGCACT	204bp
PsActin	Unigene0012907	GAGAGATTCCGTTGCCCTGA	CTCAGGAGGAGCAACCACC	246bp
RNA1	AF406990	AATTGTGGATGGTTTGTCTGTG	TCCCAAATTCTCTGTCCTCTTT	229bp
RNA2	AF406991	GTTACTAGCGGCACTGAATAGA	AGTACTCCCTTGGTTCGTCGTA	223bp
PhSAG12	Peaxi162Scf01050g00224	CTCTTGGACACTGCCTTTACAT	AAACACCACTGGAATAGAACT	250bp
PhSAG29	Peaxi162Scf00067g00107	ACTTCTGAGTTGGCTTTCGTCT	TGGTGGCAAATATCAAGAAGAT	274bp
PhEF1α	Peaxi162Scf00351g00412	CCTGGTCAAATTGGAAACGG	CAGATCGCCTGTCAATCTTGG	103bp
For fragment amplification in subcellular localization assay
PsMYB306	Unigene0016324 (OR992014)	GGTACCATGGGTAGACCACCTTGCTG	GGATCCGAACAAACCAGCAGTTCCAT	993bp
For fragment amplification in transactivation assay
PsMYB306	Unigene0016324 (OR992014)	CATATGATGGGTAGACCACCTTGCTG	GGATCCCTAGAACAAACCAGCAGTTC	996bp
For fragment amplification in overexpression assay
PsMYB306 (OE)	Unigene0016324 (OR992014)	CTCGAGATGGGTAGACCACCTTGCTG	GAGCTCCTAGAACAAACCAGCAGTTC	996bp
For fragment amplification in VIGS assay
PsMYB306 (VIGS)	Unigene0016324 (OR992014)	GAGCTCAAGGTTGCTTGAAGGTTGGAT	CTCGAGTTTGGTTTGCTTTCATCTTGG	276bp
PsNCED3 (VIGS)	Unigene0062779 (OR992009)	GAGCTCCATCCTTTCAAATTCCGATCA	CTCGAGACTCGGGAGGGAAGTTTAACA	360bp
For fragment amplification in dual luciferase assay
PsMYB306 (Effector)	Unigene0016324 (OR992014)	CTCGAGATGGGTAGACCACCTTGCTG	GGTACCCTAGAACAAACCAGCAGTTC	996bp
pPsNCED2 (Reporter)	Unigene0051480 (OR992008)	GTCGACATGTTCTCATGCTGGACATCG	GGATCCGAGTGTGAGTTGTTGAACTTC	1,712bp
pPsNCED3 (Reporter)	Unigene0062779 (OR992009)	GTCGACAAGCATTGCGGTTTGGAACGA	GGATCCTGCTCTGTTTCCAAAGCGAAT	1,612bp
pPsAAO3 (Reporter)	Unigene0035188 (OR992010)	GTCGACCAGTCCGGAAGGATGTGGTAT	CCCGGGTTCTGAGCTGCAGTGAGGTTG	1,712bp
pPsKAO1 (Reporter)	Unigene0071609 (OR992013)	GTCGACACTGGCATTTACTCTAGCGAT	GGATCCTGGGATTTTCTATCACCAACT	1,612bp
pPsGA20ox1 (Reporter)	Unigene0019985 (OR992011)	CTGCAGATAGGATGCGTAACTTACGAT	GGATCCTGCATTAAACTAGTTTTGTTC	1,212bp
pPsGA3ox1 (Reporter)	Unigene0012066 (OR992012)	GTCGACTGGCCTTTGATGTAAAAATGA	GGATCCGGTAGTTTCAAAAGGAATGAA	1,612bp
For fragment amplification in yeast one-hybrid assay
PsMYB306 (Pray)	Unigene0016324 (OR992014)	CATATGATGGGTAGACCACCTTGCTG	CTCGAGCTAGAACAAACCAGCAGTTC	996bp
pPsNCED3 (Full, Bait)	Unigene0062779 (OR992009)	GAATTCAAGCATTGCGGTTTGGAACGA	GAGCTCTGCTCTGTTTCCAAAGCGAAT	1,612bp
pPsNCED3 (R1, Bait)	Unigene0062779 (OR992009)	GAATTCAAGCATTGCGGTTTGGAACGA	GAGCTCGTATCAAATCAACAAGGAAGA	404bp
pPsNCED3 (R2, Bait)	Unigene0062779 (OR992009)	GAATTCCCATGTACATATGCTACGATT	GAGCTCTGCTCTGTTTCCAAAGCGAAT	1,215bp
For fragment amplification in EMSA assay
PsMYB306 (EMSA)	Unigene0016324 (OR992014)	GGATCCATGGGTAGACCACCTTGCTG	AAGCTTCTAGAACAAACCAGCAGTTC	996bp
pPsNCED3 (WT)	Unigene0062779 (OR992009)	Bio-ACTTAGGATTACTAGTTAATAACTTCCTTCTT	AAGAAGGAAGTTATTAACTAGTAATCCTAAGT	32bp
pPsNCED3 (Mutant)	Unigene0062779 (OR992009)	Bio-ACTTAGGATTACTCAGCCATAACTTCCTTCTT	AAGAAGGAAGTTATGGCTGAGTAATCCTAAGT	32bp
